# Supplementary material for: Personalized Profiling of Lipoprotein and Lipid Metabolism Based on 1018 Measures from Combined Quantitative NMR and LC-MS/MS Platforms
Source: Anal Chem. 2024 Dec 16;96(52):20362–70. doi: 10.1021/acs.analchem.4c03229 (PMC11696825; doi:10.1021/acs.analchem.4c03229)
Supplement: Supplementary file 2 — ac4c03229_si_002.xlsx [file ac4c03229_si_002.xlsx]

## Sheet: Sheet1
						NFBC66	YFS	NFBC66	YFS	NFBC66	YFS
Measure	Lipid class	sn1	sn2	Total carbon number	Total double bond number	Mean ± SD (pmol/ml)	Mean ± SD (pmol/ml)	Percentage in each class	Percentage in each class	Percentage of lipid classes	Percentage of lipid classes
Sphingosines (Sph)						133.89 ± 15.18	121.97 ± 13.79			1.451e-05	1.381e-05
Sph(d16:1)	sph	d16:1	-	16	1	60.72 ± 7.99	57.18 ± 6.17	0.453408	0.469163
Sph(d18:1)	sph	d18:1	-	18	1	45.56 ± 9.21	37.82 ± 7.54	0.340225	0.310253
Sph(d18:2)	sph	d18:2	-	18	2	27.64 ± 2.63	26.89 ± 2.42	0.206367	0.220583
Sphingosine-1-phosphates (S1P)						798.76 ± 145.15	747.17 ± 250.38			8.533e-05	8.152e-05
S1P(d18:1)	S1P	d18:1	-	18	1	508.29 ± 100.82	478.59 ± 177.24	0.636357	0.640534
S1P(d18:2)	S1P	d18:2	-	18	2	141.56 ± 28.31	131 ± 41.74	0.17723	0.175329
S1P(d16:1)	S1P	d16:1	-	16	1	89.59 ± 21.75	81.91 ± 25.29	0.112161	0.109633
S1P(d18:0)	S1P	d18:0	-	18	0	59.31 ± 15.15	55.67 ± 19.83	0.0742518	0.0745039
Dihydroceramides (dhCer)						708.74 ± 238.26	625.74 ± 252.69			7.43e-05	6.76e-05
dhCer(d18:0/24:0)	dhCer	d18:0	24:0	42	0	212.57 ± 76.58	184.86 ± 79.86	0.299927	0.295457
dhCer(d18:0/24:1)	dhCer	d18:0	24:1	42	1	198.42 ± 87.13	179.64 ± 86.24	0.279971	0.287106
dhCer(d18:0/22:0)	dhCer	d18:0	22:0	40	0	172.33 ± 65.1	149.53 ± 67.43	0.243155	0.238988
dhCer(d18:0/16:0)	dhCer	d18:0	16:0	34	0	63.65 ± 15.11	55.48 ± 17.24	0.0898101	0.0886667
dhCer(d18:0/20:0)	dhCer	d18:0	20:0	38	0	39.43 ± 12.8	35.81 ± 12.84	0.0556382	0.0572338
dhCer(d18:0/18:0)	dhCer	d18:0	18:0	36	0	22.32 ± 6.69	20.37 ± 6.88	0.0314983	0.0325489
Ceramides (Cer(d))						10314.59 ± 3051.02	9217.27 ± 3348.04			0.00091	0.000936
Cer(d18:1/24:0)	Cer(d)	d18:1	24:0	42	1	2626.36 ± 823.29	2373.55 ± 903.19	0.254645	0.257512
Cer(d18:1/24:1)	Cer(d)	d18:1	24:1	42	2	1813.04 ± 599.77	1656.11 ± 647.65	0.175787	0.179675
Cer(d18:1/22:0)	Cer(d)	d18:1	22:0	40	1	1097.31 ± 368.66	954.37 ± 384.73	0.106392	0.103542
Cer(d18:1/23:0)	Cer(d)	d18:1	23:0	41	1	886 ± 282.36	764.45 ± 296.66	0.0859039	0.0829371
Cer(d18:2/24:0)	Cer(d)	d18:2	24:0	42	2	619.03 ± 216.17	553.28 ± 229.37	0.0600197	0.0600263
Cer(d16:1/24:0)	Cer(d)	d16:1	24:0	40	1	330.39 ± 135.69	292.71 ± 141.72	0.0320333	0.0317569
Cer(d18:2/24:1)	Cer(d)	d18:2	24:1	42	3	303.46 ± 110.12	284.52 ± 121.19	0.0294223	0.0308683
Cer(d18:1/16:0)	Cer(d)	d18:1	16:0	34	1	280.53 ± 67.8	259.32 ± 88.36	0.0271992	0.0281342
Cer(d18:2/22:0)	Cer(d)	d18:2	22:0	40	2	220.32 ± 84.71	188.14 ± 84.77	0.021362	0.0204121
Cer(d19:1/24:0)	Cer(d)	d19:1	24:0	43	1	216.07 ± 87.83	182.26 ± 84.38	0.0209498	0.019774
Cer(d18:2/23:0)	Cer(d)	d18:2	23:0	41	2	183.32 ± 68.2	156.59 ± 67.91	0.0177743	0.0169888
Cer(d19:1/24:1)	Cer(d)	d19:1	24:1	43	2	165.36 ± 71.42	146.73 ± 73.89	0.0160333	0.015919
Cer(d17:1/24:0)	Cer(d)	d17:1	24:0	41	1	156.68 ± 53.41	134.66 ± 55.82	0.0151913	0.0146101
Cer(d16:1/22:0)	Cer(d)	d16:1	22:0	38	1	153.56 ± 68.24	136.25 ± 70.84	0.0148887	0.0147816
Cer(d18:1/20:0)	Cer(d)	d18:1	20:0	38	1	146.16 ± 49.72	131.7 ± 55.77	0.0141712	0.0142881
Cer(d16:1/24:1)	Cer(d)	d16:1	24:1	40	2	135.64 ± 58.5	119.72 ± 60.2	0.0131513	0.0129882
Cer(d17:1/24:1)	Cer(d)	d17:1	24:1	41	2	104.55 ± 36.05	92.59 ± 38.72	0.0101373	0.0100451
Cer(d18:1/18:0)	Cer(d)	d18:1	18:0	36	1	94.1 ± 34.62	83.81 ± 37.5	0.00912348	0.00909268
Cer(d16:1/23:0)	Cer(d)	d16:1	23:0	39	1	93.52 ± 38.79	84.22 ± 41.58	0.00906782	0.00913676
Cer(d19:1/22:0)	Cer(d)	d19:1	22:0	41	1	78.03 ± 33.67	67.68 ± 33.91	0.00756552	0.00734241
Cer(d19:1/23:0)	Cer(d)	d19:1	23:0	42	1	70.83 ± 30.55	59.13 ± 28.64	0.00686753	0.00641506
Cer(d17:1/23:0)	Cer(d)	d17:1	23:0	40	1	53.92 ± 20.32	45.49 ± 20.61	0.0052281	0.00493526
Cer(d17:1/22:0)	Cer(d)	d17:1	22:0	39	1	53.66 ± 19.23	45.71 ± 19.77	0.00520244	0.00495901
Cer(d18:1/26:0)	Cer(d)	d18:1	26:0	44	1	46.33 ± 12.23	43.03 ± 14.45	0.00449247	0.00466866
Cer(d18:2/16:0)	Cer(d)	d18:2	16:0	34	2	36.61 ± 10.58	32.85 ± 10.83	0.00354968	0.00356393
Cer(d16:1/20:0)	Cer(d)	d16:1	20:0	36	1	35.44 ± 13.68	33.51 ± 14.98	0.00343631	0.00363523
Cer(d16:1/18:0)	Cer(d)	d16:1	18:0	34	1	33.77 ± 15.16	30.87 ± 16.07	0.00327383	0.00334922
Cer(d20:1/24:0)	Cer(d)	d20:1	24:0	44	1	29.55 ± 10.71	27.82 ± 11.34	0.00286464	0.003018
Cer(d16:1/16:0)	Cer(d)	d16:1	16:0	32	1	29.37 ± 9.74	27.47 ± 11.12	0.00284795	0.00298074
Cer(d18:2/18:0)	Cer(d)	d18:2	18:0	36	2	24.78 ± 9.6	22.56 ± 10.04	0.00240257	0.00244772
Cer(d18:1/21:0)	Cer(d)	d18:1	21:0	39	1	22.45 ± 7.08	19.37 ± 7.55	0.00217693	0.00210176
Cer(d18:2/20:0)	Cer(d)	d18:2	20:0	38	2	21.49 ± 7.07	20.72 ± 8.48	0.00208331	0.00224742
Cer(d20:1/24:1)	Cer(d)	d20:1	24:1	44	2	19.98 ± 8.83	19.08 ± 9.04	0.00193703	0.00207012
Cer(d17:1/16:0)	Cer(d)	d17:1	16:0	33	1	19.88 ± 5.93	17.12 ± 5.74	0.00192789	0.00185768
Cer(d18:1/17:0)	Cer(d)	d18:1	17:0	35	1	13.8 ± 3.6	15.87 ± 5.47	0.00133754	0.00172185
Cer(d18:1/14:0)	Cer(d)	d18:1	14:0	32	1	12.97 ± 4.32	12.52 ± 4.49	0.00125754	0.00135882
Cer(d20:1/22:0)	Cer(d)	d20:1	22:0	42	1	10.81 ± 4.18	10.02 ± 4.47	0.00104829	0.0010873
Cer(d18:2/26:0)	Cer(d)	d18:2	26:0	44	2	9.57 ± 3.27	8.23 ± 3.13	0.000927792	0.000893206
Cer(d20:1/23:0)	Cer(d)	d20:1	23:0	43	1	9.24 ± 3.44	8.55 ± 3.47	0.000895758	0.000927279
Cer(d17:1/18:0)	Cer(d)	d17:1	18:0	35	1	8.6 ± 2.53	7.71 ± 2.02	0.000833392	0.000836691
Cer(d20:1/26:0)	Cer(d)	d20:1	26:0	46	1	7.41 ± 3	7.71 ± 2.26	0.000718301	0.000836811
Cer(d19:1/20:0)	Cer(d)	d19:1	20:0	39	1	6.83 ± 2.39	6.96 ± 3.03	0.000662646	0.000754726
Cer(d19:1/26:0)	Cer(d)	d19:1	26:0	45	1	5.57 ± 1.93	5.97 ± 2.2	0.000540116	0.000647306
Cer(d17:1/20:0)	Cer(d)	d17:1	20:0	37	1	5.19 ± 1.65	5.12 ± 1.95	0.000503261	0.000555135
Cer(d18:2/14:0)	Cer(d)	d18:2	14:0	32	2	4.19 ± 1.81	3.79 ± 1.47	0.000405787	0.000410971
Cer(d19:1/18:0)	Cer(d)	d19:1	18:0	37	1	4.17 ± 1.92	4.01 ± 2.24	0.000403916	0.000435237
Cer(d18:1/19:0)	Cer(d)	d18:1	19:0	37	1	3.77 ± 1.05	3.78 ± 1.34	0.000365239	0.000410453
Cer(d18:2/17:0)	Cer(d)	d18:2	17:0	35	2	3.71 ± 1.94	3.43 ± 1.23	0.000360075	0.000372495
Cer(d18:2/21:0)	Cer(d)	d18:2	21:0	39	2	3.45 ± 1.39	3.18 ± 1.25	0.000334576	0.000345061
Cer(d19:1/16:0)	Cer(d)	d19:1	16:0	35	1	3.05 ± 1.3	3.01 ± 1.18	0.00029615	0.000326229
Deoxyceramides (Cer(m))						581.89 ± 357.77	496.78 ± 321.51			5.952e-05	5.31e-05
Cer(m18:1/24:0)	Cer(m)	m18:1	24:0	42	1	104.84 ± 64.3	89.1 ± 57.54	0.180227	0.17943
Cer(m18:1/22:0)	Cer(m)	m18:1	22:0	40	1	92.24 ± 65.01	79.73 ± 57.48	0.15856	0.160556
Cer(m18:1/24:1)	Cer(m)	m18:1	24:1	42	2	89.53 ± 65.72	77.57 ± 57.29	0.153909	0.156208
Cer(m18:0/24:0)	Cer(m)	m18:0	24:0	42	0	61.25 ± 32.21	50 ± 28.02	0.105292	0.100683
Cer(m18:0/24:1)	Cer(m)	m18:0	24:1	42	1	53.2 ± 31.88	47 ± 29.6	0.0914488	0.0946509
Cer(m18:0/22:0)	Cer(m)	m18:0	22:0	40	0	48.12 ± 28.4	41.33 ± 25.25	0.0827136	0.0832364
Cer(m18:1/23:0)	Cer(m)	m18:1	23:0	41	1	43.31 ± 27.3	36 ± 23.88	0.0744435	0.0724984
Cer(m18:1/20:0)	Cer(m)	m18:1	20:0	38	1	40.22 ± 30.08	35.09 ± 27.47	0.0691311	0.0706718
Cer(m18:0/23:0)	Cer(m)	m18:0	23:0	41	0	24.1 ± 12.96	19.25 ± 10.88	0.0414334	0.0387645
Cer(m18:0/20:0)	Cer(m)	m18:0	20:0	38	0	16.32 ± 10.73	14.37 ± 9.38	0.0280613	0.0289422
Cer(m18:1/18:0)	Cer(m)	m18:1	18:0	36	1	8.6 ± 5.66	7.13 ± 5.73	0.0147813	0.0143585
Ceramide-1-phosphate (C1P)						5.37 ± 2.34	5.12 ± 2.05			5.738e-07	5.586e-07
Cer1P(d18:1/16:0)	Cer1P	d18:1	16:0	34	1	5.37 ± 2.34	5.12 ± 2.05	1	1
Monohexosylceramides (HexCer)						5088.55 ± 1480.95	4748.42 ± 1357.54			0.0005502	0.0005253
HexCer(d18:1/16:0)	HexCer	d18:1	16:0	34	1	1462.72 ± 462.27	1404.39 ± 482.48	0.287455	0.295779
HexCer(d18:1/24:0)	HexCer	d18:1	24:0	42	1	1380.48 ± 441.41	1309.93 ± 446.47	0.271292	0.275884
HexCer(d18:1/24:1)	HexCer	d18:1	24:1	42	2	898.85 ± 326.56	825.22 ± 291.14	0.176643	0.1738
HexCer(d18:1/22:0)	HexCer	d18:1	22:0	40	1	759.63 ± 256.36	683.57 ± 244.48	0.149282	0.143965
HexCer(d18:2/24:0)	HexCer	d18:2	24:0	42	2	159.12 ± 48.82	141.77 ± 47.57	0.0312697	0.0298574
HexCer(d18:2/22:0)	HexCer	d18:2	22:0	40	2	86.75 ± 28.64	79.01 ± 27.19	0.0170489	0.0166398
HexCer(d18:1/20:0)	HexCer	d18:1	20:0	38	1	74.47 ± 23.24	68.41 ± 24.05	0.0146341	0.0144073
HexCer(d18:1/18:0)	HexCer	d18:1	18:0	36	1	72.71 ± 27.86	67.74 ± 25.36	0.0142886	0.0142666
HexCer(d16:1/22:0)	HexCer	d16:1	22:0	38	1	65.26 ± 23.44	53.71 ± 19.77	0.0128256	0.0113126
HexCer(d16:1/24:0)	HexCer	d16:1	24:0	40	1	59.14 ± 20.66	52.62 ± 19.75	0.0116222	0.0110812
HexCer(d16:1/20:0)	HexCer	d16:1	20:0	36	1	22.92 ± 8.35	20.52 ± 8.11	0.00450334	0.00432138
HexCer(d16:1/18:0)	HexCer	d16:1	18:0	34	1	22.17 ± 9.22	18.35 ± 7.5	0.00435608	0.003864
HexCer(d18:2/20:0)	HexCer	d18:2	20:0	38	2	13.71 ± 5.64	13.53 ± 4.97	0.00269401	0.00284909
HexCer(d18:2/18:0)	HexCer	d18:2	18:0	36	2	10.61 ± 4.75	9.36 ± 3.82	0.00208551	0.00197167
Dihexosylceramides (Hex2Cer)						3687.39 ± 1129.79	3729.08 ± 1272.54			0.0003957	0.000407
Hex2Cer(d18:1/16:0)	Hex2Cer	d18:1	16:0	34	1	2395.31 ± 806.15	2458.73 ± 896.3	0.649598	0.659339
Hex2Cer(d18:1/24:1)	Hex2Cer	d18:1	24:1	42	2	489.62 ± 167.17	488.57 ± 183.51	0.132783	0.131017
Hex2Cer(d18:1/24:0)	Hex2Cer	d18:1	24:0	42	1	222.06 ± 66.39	210.85 ± 66.82	0.0602225	0.056541
Hex2Cer(d18:2/16:0)	Hex2Cer	d18:2	16:0	34	2	157.1 ± 53.33	159.67 ± 55.04	0.0426038	0.0428163
Hex2Cer(d16:1/16:0)	Hex2Cer	d16:1	16:0	32	1	125.84 ± 45.42	123.09 ± 45.3	0.0341265	0.0330081
Hex2Cer(d18:1/22:0)	Hex2Cer	d18:1	22:0	40	1	113.19 ± 34.62	106.37 ± 36.02	0.0306968	0.0285243
Hex2Cer(d18:2/24:1)	Hex2Cer	d18:2	24:1	42	3	93.1 ± 32.83	93.49 ± 36.09	0.0252481	0.0250712
Hex2Cer(d18:1/18:0)	Hex2Cer	d18:1	18:0	36	1	43.23 ± 16.56	37.94 ± 12.65	0.0117236	0.0101738
Hex2Cer(d16:1/24:1)	Hex2Cer	d16:1	24:1	40	2	25.64 ± 9.44	29.05 ± 12.26	0.00695475	0.00778889
Hex2Cer(d18:1/20:0)	Hex2Cer	d18:1	20:0	38	1	22.28 ± 7.84	21.33 ± 7.9	0.00604303	0.00571992
Trihexosylcermides (Hex3Cer)						1427.88 ± 374.38	1388.71 ± 419.55			0.0001526	0.000152
Hex3Cer(d18:1/16:0)	Hex3Cer	d18:1	16:0	34	1	611.32 ± 156.48	620.74 ± 182.69	0.428136	0.446987
Hex3Cer(d18:1/24:1)	Hex3Cer	d18:1	24:1	42	2	259.39 ± 85.78	239.33 ± 85.26	0.181662	0.172339
Hex3Cer(d18:1/18:0)	Hex3Cer	d18:1	18:0	36	1	254.41 ± 95.48	245.19 ± 93.07	0.178173	0.176557
Hex3Cer(d18:1/24:0)	Hex3Cer	d18:1	24:0	42	1	153.18 ± 49.1	143.81 ± 50.17	0.107278	0.103553
Hex3Cer(d18:1/22:0)	Hex3Cer	d18:1	22:0	40	1	106.84 ± 37.42	100.2 ± 36.8	0.074825	0.0721551
Hex3Cer(d18:1/20:0)	Hex3Cer	d18:1	20:0	38	1	42.73 ± 16.17	39.45 ± 15.53	0.0299273	0.0284087
GM3 gangliosides (GM3)						2634.84 ± 673.58	2412.63 ± 704.71			0.000279	0.000264
GM3(d18:1/24:1)	GM3	d18:1	24:1	42	2	743.7 ± 272.53	668.19 ± 245.29	0.282257	0.276956
GM3(d18:1/16:0)	GM3	d18:1	16:0	34	1	601.68 ± 134.44	584.73 ± 157.48	0.228354	0.242364
GM3(d18:1/22:0)	GM3	d18:1	22:0	40	1	481.15 ± 158.65	407.76 ± 142.97	0.182609	0.16901
GM3(d18:1/18:0)	GM3	d18:1	18:0	36	1	340.77 ± 110.46	318.86 ± 108.75	0.129333	0.132162
GM3(d18:1/24:0)	GM3	d18:1	24:0	42	1	329.68 ± 120.66	296.11 ± 110.36	0.125123	0.122735
GM3(d18:1/20:0)	GM3	d18:1	20:0	38	1	137.87 ± 42.84	136.97 ± 49.79	0.052324	0.0567737
GM1 ganglioside (GM1)						12.65 ± 3.59	12.52 ± 3.86			1.366e-06	1.386e-06
GM1(d18:1/16:0)	GM1	d18:1	16:0	34	1	12.65 ± 3.59	12.52 ± 3.86	1	1
Sulfatides (SHexCer)						699.66 ± 201.23	595.94 ± 200.17			7.43e-05	6.5e-05
SHexCer(d18:1/16:0(OH))	SHexCer	d18:1	16:0	34	1	208.92 ± 71.42	189.25 ± 71.65	0.298596	0.31756
SHexCer(d18:1/16:0)	SHexCer	d18:1	16:0	34	1	169.95 ± 62.27	142.49 ± 53.9	0.2429	0.239102
SHexCer(d18:1/24:1(OH))	SHexCer	d18:1	24:1	42	2	118.42 ± 54.32	100.36 ± 40.54	0.169256	0.168411
SHexCer(d18:1/24:1)	SHexCer	d18:1	24:1	42	2	88.1 ± 29.51	71.16 ± 25.34	0.125914	0.119401
SHexCer(d18:1/24:0(OH))	SHexCer	d18:1	24:0	42	1	71.72 ± 32.72	60.46 ± 24.27	0.10251	0.101455
SHexCer(d18:1/24:0)	SHexCer	d18:1	24:0	42	1	42.56 ± 16.64	32.22 ± 12.04	0.0608234	0.0540703
Sphingomyelins (SM)						375704.9 ± 85198.42	335497 ± 95573.97			0.03963	0.03636
SM(d18:1/16:0)	SM	d18:1	16:0	34	1	129505.3 ± 30291.98	113189.06 ± 29906.95	0.3447	0.337377
SM(d18:1/24:1)	SM	d18:1	24:1	42	2	44905.32 ± 12911.83	42684.84 ± 15617.23	0.119523	0.127229
SM(d18:1/22:0) & SM(d16:1/24:0)	SM	d18:1 or d16:1	22:0 or 24:0	40	1	26255.31 ± 6883.8	23721.19 ± 8175.46	0.0698828	0.0707046
SM(d18:1/18:0) & SM(d16:1/20:0)	SM	d18:1 or d16:1	18:0 or 20:0	36	1	22910.27 ± 7123.59	20324.23 ± 7157.1	0.0609794	0.0605795
SM(d18:1/24:0)	SM	d18:1	24:0	42	1	16240.74 ± 4636.61	14509.86 ± 5090.16	0.0432274	0.0432489
SM(d18:1/20:0) & SM(d16:1/22:0)	SM	d18:1 or d16:1	20:0 or 22:0	38	1	14210.81 ± 3927.87	12494.57 ± 4201.36	0.0378244	0.037242
SM(d18:2/22:0)	SM	d18:2	22:0	40	2	13205.16 ± 3647.96	11924.41 ± 4048.79	0.0351477	0.0355425
SM(d18:2/16:0)	SM	d18:2	16:0	34	2	12553.27 ± 3476.42	11573.63 ± 3664.45	0.0334126	0.034497
SM(d18:2/18:0)	SM	d18:2	18:0	36	2	9909.44 ± 2816.13	8746.84 ± 2910.17	0.0263756	0.0260713
SM(d18:1/14:0) & SM(d16:1/16:0)	SM	d18:1 or d16:1	14:0 or 16:0	32	1	9702.26 ± 2579.2	8504.43 ± 2844.48	0.0258241	0.0253488
SM(d18:2/24:0)	SM	d18:2	24:0	42	2	9251.11 ± 2250.86	8466.97 ± 2594.29	0.0246233	0.0252371
SM(d18:1/23:0) & SM(d17:1/24:0)	SM	d18:1 or d17:1	23:0 or 24:0	41	1	9186.05 ± 2383.99	8148.17 ± 2667.61	0.0244502	0.0242869
SM(d16:1/24:1)	SM	d16:1	24:1	40	2	9031.06 ± 2826.32	7964.83 ± 2912.69	0.0240376	0.0237404
SM(d18:2/20:0)	SM	d18:2	20:0	38	2	6486.58 ± 1559.41	5659.27 ± 1666.21	0.0172651	0.0168683
SM(d18:0/16:0)	SM	d18:0	16:0	34	0	6392.71 ± 1605.64	5890.9 ± 1646.34	0.0170152	0.0175587
SM(d17:1/16:0)	SM	d17:1	16:0	33	1	5699.96 ± 1567.36	4830.42 ± 1570.02	0.0151714	0.0143978
SM(d18:2/23:0)	SM	d18:2	23:0	41	2	4921.12 ± 1329.86	4408.99 ± 1408.99	0.0130984	0.0131417
SM(d16:1/23:0) & SM(d17:1/22:0)	SM	d16:1 or d17:1	23:0 or 22:0	39	1	4622.97 ± 1388.78	3881 ± 1350.94	0.0123048	0.0115679
SM(d17:1/24:1)	SM	d17:1	24:1	41	2	4595.57 ± 1181.88	4108.37 ± 1339.8	0.0122319	0.0122456
SM(d18:1/17:0) & SM(d17:1/18:0)	SM	d18:1 or d17:1	17:0 or 18:0	35	1	2399.22 ± 580.61	2144.52 ± 536.42	0.00638591	0.00639208
SM(d19:1/24:1)	SM	d19:1	24:1	43	2	1516.89 ± 547.17	1424.01 ± 584.52	0.00403746	0.00424448
SM(37:1)	SM	-	-	37	1	1500.15 ± 401.85	1352.45 ± 429.88	0.00399288	0.00403118
SM(40:3) (a)	SM	-	-	40	3	1238.09 ± 321.37	1126.83 ± 381.78	0.00329539	0.00335867
SM(43:1)	SM	-	-	43	1	1065.27 ± 334.31	926.71 ± 322.41	0.00283538	0.0027622
SM(40:3) (b)	SM	-	-	40	3	1051.13 ± 257.43	1017.99 ± 323.97	0.00279775	0.00303427
SM(43:2) (b)	SM	-	-	43	2	847.17 ± 248.93	725.83 ± 248.28	0.00225489	0.00216344
SM(41:1) (a)	SM	-	-	41	1	801.04 ± 287.09	642.75 ± 250.67	0.00213211	0.00191583
SM(d18:2/14:0)	SM	d18:2	14:0	32	2	635.29 ± 193.6	566.84 ± 200.19	0.00169093	0.00168956
SM(38:3) (b)	SM	-	-	38	3	633.58 ± 139.19	573.13 ± 178.3	0.00168638	0.0017083
SM(d16:1/19:0)	SM	d16:1	19:0	35	1	608.79 ± 195.18	519.2 ± 184.7	0.00162039	0.00154756
SM(d18:2/18:1)	SM	d18:2	18:1	36	3	477.92 ± 130.91	450.65 ± 152.13	0.00127207	0.00134323
SM(d18:0/22:0)	SM	d18:0	22:0	40	0	473.61 ± 195.86	425.86 ± 208.7	0.0012606	0.00126935
SM(d18:2/17:0)	SM	d18:2	17:0	35	2	372.66 ± 111.29	307.07 ± 101.98	0.000991905	0.000915277
SM(38:3) (a)	SM	-	-	38	3	365.54 ± 95.13	344.91 ± 106.21	0.000972943	0.00102807
SM(44:2)	SM	-	-	44	2	360.71 ± 107.7	323.59 ± 114.52	0.000960078	0.000964498
SM(d18:0/14:0)	SM	d18:0	14:0	32	0	351.88 ± 108.4	314.47 ± 115.59	0.000936596	0.000937315
SM(43:2) (c)	SM	-	-	43	2	344.73 ± 101.32	314.99 ± 105.1	0.00091755	0.000938874
SM(37:2)	SM	-	-	37	2	254.57 ± 73.74	232.73 ± 79.3	0.00067757	0.000693683
SM(41:0)	SM	-	-	41	0	236.11 ± 77.54	204.41 ± 78.51	0.000628432	0.000609277
SM(d17:1/14:0)	SM	d17:1	14:0	31	1	186.44 ± 59.54	157.06 ± 57.92	0.000496249	0.00046814
SM(44:3)	SM	-	-	44	3	182.79 ± 51.44	175.55 ± 58.56	0.000486538	0.00052324
SM(44:1)	SM	-	-	44	1	102.25 ± 29.45	90.89 ± 30.74	0.000272163	0.00027092
SM(34:3)	SM	-	-	34	3	58.93 ± 14.66	57.16 ± 17.9	0.000156848	0.000170373
SM(35:2) (b)	SM	-	-	35	2	55.12 ± 18.36	45.42 ± 17.47	0.000146704	0.000135391
Phosphatidic acids (PA)						97.51 ± 21.92	100.23 ± 38.91			1.04e-05	1.09e-05
PA(34:1)	PA	-	-	34	1	37.15 ± 12.15	36.36 ± 17.11	0.38096	0.362774
PA(36:2)	PA	-	-	36	2	20.05 ± 6.63	20.46 ± 9.17	0.205573	0.204172
PA(36:3)	PA	-	-	36	3	14.96 ± 4.4	15.9 ± 6.98	0.153399	0.158635
PA(36:4)	PA	-	-	36	4	10.8 ± 2.84	10.89 ± 3.92	0.110709	0.10868
PA(36:1)	PA	-	-	36	1	8.26 ± 2.78	8.93 ± 3.56	0.084648	0.089072
PA(40:6)	PA	-	-	40	6	6.31 ± 1.47	7.68 ± 2.44	0.0647106	0.0766667
Phosphatidylcholines (PC)						1911795 ± 359573.9	1927282 ± 424573.5			0.20197	0.21078
PC(16:0_18:2)	PC	16:0	18:2	34	2	445605.3 ± 64478.87	465879.88 ± 69798.14	0.233088	0.241729
PC(16:0_18:1)	PC	16:0	18:1	34	1	327070.83 ± 87571.95	308312.13 ± 78151.65	0.171085	0.159973
PC(18:0_18:2)	PC	18:0	18:2	36	2	260618.53 ± 53519.44	257946.69 ± 61171.65	0.136325	0.13384
PC(16:0_20:4)	PC	16:0	20:4	36	4	185165.84 ± 43211.66	201398.74 ± 41319.27	0.0968569	0.104499
PC(16:0_20:3) (a)	PC	16:0	20:3	36	3	92405.7 ± 32124.9	96774.46 ± 39442.52	0.0483358	0.050213
PC(16:0_22:6)	PC	16:0	22:6	38	6	83158.16 ± 27657.96	84345.5 ± 33971.18	0.0434985	0.043764
PC(18:0_20:4)	PC	18:0	20:4	38	4	80072.87 ± 24407.09	80292.43 ± 28612.17	0.0418847	0.041661
PC(18:1_18:2)	PC	18:1	18:2	36	3	52402.02 ± 16342.83	52928.06 ± 19160.24	0.0274105	0.0274626
PC(18:0_18:1)	PC	18:0	18:1	36	1	40912.91 ± 14113.28	40742.45 ± 17122.68	0.0214008	0.0211399
PC(38:5) (a)	PC	-	-	38	5	36460.16 ± 8774.92	35231.51 ± 9777.28	0.0190717	0.0182804
PC(16:0_20:5)	PC	16:0	20:5	36	5	33743.34 ± 18098.87	32687.5 ± 20691.55	0.0176505	0.0169604
PC(32:1)	PC	-	-	32	1	27258.71 ± 16164.18	27589.6 ± 16910.17	0.0142585	0.0143153
PC(18:0_20:3)	PC	18:0	20:3	38	3	26052.8 ± 10108.18	26117.69 ± 11816.51	0.0136278	0.0135516
PC(18:0_22:6)	PC	18:0	22:6	40	6	23175.93 ± 8303.67	21914.72 ± 9055.83	0.0121229	0.0113708
PC(38:5) (b)	PC	-	-	38	5	21456.99 ± 9371.87	20171.84 ± 10154.47	0.0112238	0.0104665
PC(18:2_18:2)	PC	18:2	18:2	36	4	20429.01 ± 6689.54	21917.05 ± 8470.94	0.010686	0.011372
PC(18:1_18:1)	PC	18:1	18:1	36	2	18911.33 ± 6023.64	18675.31 ± 7425.8	0.00989217	0.00968998
PC(16:0_16:0)	PC	16:0	16:0	32	0	16518.56 ± 4465.91	16124.12 ± 5525.35	0.00864056	0.00836626
PC(16:0_18:3) (a)	PC	16:0	18:3	34	3	11210.16 ± 4421.6	10933.4 ± 5250.01	0.00586383	0.00567297
PC(38:6) (a)	PC	-	-	38	6	7852.85 ± 2545.44	7408.97 ± 2874.64	0.00410768	0.00384426
PC(18:0_22:5) (n3) &PC(20:1_20:4)	PC	18:0 or 20:1	22:5 or 20:4	40	5	7070.61 ± 2399.71	6876.14 ± 2592	0.00369851	0.0035678
PC(38:4) (b)	PC	-	-	38	4	6770.2 ± 2562.85	6699.92 ± 2698.44	0.00354137	0.00347636
PC(16:0_20:3) (b)	PC	16:0	20:3	36	3	6718.82 ± 3309.41	7097.28 ± 3759.02	0.00351449	0.00368254
PC(17:0_18:2)	PC	17:0	18:2	35	2	6571.9 ± 2033.09	6087.94 ± 2107.24	0.00343764	0.00315882
PC(14:0_16:0)	PC	14:0	16:0	30	0	6296.73 ± 2513.89	6076.16 ± 2797.53	0.00329371	0.00315271
PC(18:1_20:3)	PC	18:1	20:3	38	4	5696.93 ± 1990.4	5763.32 ± 2431.92	0.00297996	0.00299039
PC(16:0_18:3) (b)	PC	16:0	18:3	34	3	4727.33 ± 2152.95	5140.92 ± 2725.06	0.00247278	0.00266745
PC(33:1)	PC	-	-	33	1	4599.91 ± 1753.6	4491.62 ± 1933.84	0.00240613	0.00233055
PC(15-MHDA_18:2)	PC	15-MHDA	18:2	35	2	4301.56 ± 1527	3983.15 ± 1603	0.00225007	0.00206672
PC(18:1_22:6) (a)	PC	18:1	22:6	40	7	4298.08 ± 1406.06	4582.21 ± 1690.88	0.00224825	0.00237755
PC(32:2)	PC	-	-	32	2	4168.86 ± 1799.45	4147.56 ± 2003.47	0.00218066	0.00215202
PC(16:1_18:2)	PC	16:1	18:2	34	3	4060.52 ± 1657.45	4065.78 ± 1841.19	0.00212398	0.0021096
PC(33:2)	PC	-	-	33	2	3752.65 ± 1164.04	3485.91 ± 1348.41	0.00196295	0.00180872
PC(38:2)	PC	-	-	38	2	3285.22 ± 901.14	3210.35 ± 1107.23	0.00171844	0.00166574
PC(17:0_18:1)	PC	17:0	18:1	35	1	3118.97 ± 952.85	2986.27 ± 1085.52	0.00163148	0.00154948
PC(16:0_18:0)	PC	16:0	18:0	34	0	2739.46 ± 719.92	2538.46 ± 851.91	0.00143296	0.00131712
PC(17:0_20:4)	PC	17:0	20:4	37	4	1821.72 ± 561.74	1736.29 ± 683.58	0.000952909	0.000900903
PC(15-MHDA_18:1)	PC	15-MHDA	18:1	35	1	1752.99 ± 591.77	1682.33 ± 668.01	0.00091696	0.000872906
PC(15-MHDA_20:4)	PC	15-MHDA	20:4	37	4	1374.82 ± 453.49	1383.41 ± 584.63	0.000719145	0.000717802
PC(18:0_22:4)	PC	18:0	22:4	40	4	1210.2 ± 502.78	1238.17 ± 588.96	0.000633032	0.000642444
PC(16:1_20:4)	PC	16:1	20:4	36	5	1118.96 ± 494.1	1183.94 ± 578.13	0.00058531	0.000614307
PC(14:0_20:4)	PC	14:0	20:4	34	4	1083.17 ± 505.95	1103.83 ± 600.22	0.000566588	0.00057274
PC(18:1_22:6) (b)	PC	18:1	22:6	40	7	1050.34 ± 383.28	1092.56 ± 428.14	0.000549414	0.000566891
PC(15:0_20:3)	PC	15:0	20:3	35	3	1034.98 ± 321.36	1052.1 ± 385.47	0.000541379	0.000545899
PC(15:0_20:4)	PC	15:0	20:4	35	4	984.06 ± 336.1	933.31 ± 411.26	0.000514744	0.000484264
PC(18:0_22:5) (n6)	PC	18:0	22:5	40	5	925.68 ± 390.01	971.54 ± 497.67	0.000484204	0.000504098
PC(31:0) (b)	PC	-	-	31	0	875.24 ± 283.06	829.99 ± 276.75	0.000457823	0.000430653
PC(15-MHDA_22:6)	PC	15-MHDA	22:6	39	6	857.49 ± 351.28	816.08 ± 387.29	0.00044854	0.000423434
PC(33:0) (a)	PC	-	-	33	0	838.54 ± 320.3	765.43 ± 330.31	0.000438627	0.000397158
PC(40:8)	PC	-	-	40	8	820.31 ± 247.06	824.87 ± 304.41	0.000429087	0.000427997
PC(17:0_22:6)	PC	17:0	22:6	39	6	817.86 ± 333.62	738.27 ± 353.79	0.000427807	0.000383063
PC(16:1_22:6)	PC	16:1	22:6	38	7	744.25 ± 283.33	758.4 ± 354.19	0.000389306	0.000393509
PC(31:0) (a)	PC	31:0		31	0	709.36 ± 370.16	662.93 ± 357.31	0.000371051	0.00034397
PC(18:2_20:5)	PC	18:2	20:5	38	7	664.01 ± 328.96	630.05 ± 365.76	0.00034733	0.00032691
PC(17:1_18:2)	PC	17:1	18:2	35	3	590.6 ± 173.1	594.43 ± 221.56	0.000308933	0.00030843
PC(15:0_22:6)	PC	15:0	22:6	37	6	571.06 ± 242.1	523.49 ± 267.45	0.00029871	0.000271622
PC(14:0_22:6)	PC	14:0	22:6	36	6	566.74 ± 256.85	566.74 ± 312.95	0.000296453	0.00029406
PC(28:0)	PC	-	-	28	0	539.32 ± 329.96	546.07 ± 403.65	0.000282106	0.000283339
PC(33:0) (b)	PC	-	-	33	0	349.03 ± 96.84	321.43 ± 102.39	0.000182573	0.000166777
PC(40:7) (a)	PC	-	-	40	7	320.42 ± 114.08	310.68 ± 131.71	0.000167604	0.0001612
PC(39:5) (b)	PC	-	-	39	5	274.27 ± 86.92	254.64 ± 97.58	0.000143467	0.000132124
PC(38:7) (c)	PC	-	-	38	7	274.13 ± 86.61	288.97 ± 118.9	0.000143391	0.000149936
PC(36:6) (a)	PC	-	-	36	6	224.92 ± 131.79	204.59 ± 134.91	0.000117649	0.000106156
PC(20:0_20:4)	PC	20:0	20:4	40	4	209.81 ± 54.53	203.92 ± 67.52	0.000109746	0.000105805
PC(34:5)	PC	-	-	34	5	192.57 ± 126.13	176.17 ± 131.56	0.000100732	9.14082e-05
PC(35:5)	PC	-	-	35	5	175.19 ± 103.65	152.45 ± 100.6	9.16413e-05	7.91016e-05
PC(39:5) (a)	PC	-	-	39	5	88.99 ± 32.55	85.18 ± 38.66	4.65516e-05	4.41947e-05
PC(44:12)	PC	-	-	44	1	25.57 ± 19.58	23.15 ± 18.37	1.33769e-05	1.20095e-05
Alkylphosphatidylcholines (PC(O))						65557.75 ± 16834.5	63810.74 ± 19881.41			0.00696	0.00694
PC(O-16:0/20:4)	PC(O)	16:0	20:4	36	4	12340.91 ± 4255.53	12253.19 ± 4666.34	0.18825	0.192033
PC(O-38:5)	PC(O)	-	-	38	5	10413.34 ± 2705.8	9564.6 ± 2968.08	0.158846	0.149897
PC(O-34:2)	PC(O)	-	-	34	2	6495.82 ± 2439.2	6356.03 ± 2691.35	0.0990879	0.0996122
PC(O-34:1)	PC(O)	-	-	34	1	5038.5 ± 1268.06	5090.19 ± 1649.7	0.0768579	0.0797739
PC(O-16:0/20:3)	PC(O)	16:0	20:3	36	3	4190.08 ± 1278.91	4174.64 ± 1510.79	0.063916	0.0654252
PC(O-18:0/20:4)	PC(O)	18:0	20:4	38	4	4124.27 ± 1330.15	4106.95 ± 1537.65	0.062912	0.0643645
PC(O-35:4)	PC(O)	-	-	35	4	3876.7 ± 1818.26	3702.07 ± 1861.61	0.0591356	0.0580191
PC(O-16:0/22:6)	PC(O)	16:0	22:6	38	6	3805.66 ± 1504.75	3572.94 ± 1554.66	0.058052	0.0559954
PC(O-18:1/18:2)	PC(O)	18:1	18:2	36	3	3369.31 ± 1106.49	3259.74 ± 1248.53	0.0513958	0.0510869
PC(O-16:0/16:0)	PC(O)	16:0	16:0	32	0	2470.48 ± 672.34	2516.09 ± 806.9	0.037685	0.0394323
PC(O-36:5)	PC(O)	-	-	36	5	1986.17 ± 1173.63	1886.53 ± 1161.32	0.0302973	0.0295659
PC(O-18:0/18:2)	PC(O)	18:0	18:2	36	2	1344.43 ± 456.36	1349.67 ± 543.01	0.0205081	0.0211522
PC(O-18:0/22:6)	PC(O)	18:0	22:6	40	6	1210.2 ± 396.2	1204.01 ± 470.77	0.0184605	0.0188693
PC(O-40:7) (a)	PC(O)	-	-	40	7	1182.09 ± 410.74	1130.35 ± 464.96	0.0180318	0.0177149
PC(O-40:5)	PC(O)	-	-	40	5	1036.36 ± 268.85	1047.27 ± 360.9	0.0158087	0.0164128
PC(O-40:7) (b)	PC(O)	-	-	40	7	888.4 ± 222.66	863.74 ± 222.08	0.0135518	0.0135365
PC(O-18:1/18:1)	PC(O)	18:1	18:1	36	2	808.73 ± 231.16	798.21 ± 279.88	0.0123365	0.0125096
PC(O-18:0/18:1)	PC(O)	18:0	18:1	36	1	546.94 ± 160.86	550.56 ± 196.53	0.00834302	0.00862846
PC(O-34:4)	PC(O)	-	-	34	4	159.79 ± 57.51	146.24 ± 66.92	0.00243753	0.00229194
PC(O-32:2)	PC(O)	-	-	32	2	114.21 ± 47.78	97.69 ± 41.67	0.00174216	0.00153101
PC(O-32:1)	PC(O)	-	-	32	1	102.18 ± 60.6	91.48 ± 46.7	0.00155861	0.00143364
PC(O-36:0)	PC(O)	-	-	36	0	51.52 ± 14.53	45.56 ± 15.8	0.000785938	0.000714086
Alkenylphosphatidylcholines (plasmalogens) (PC(P))						41817.79 ± 12320.59	40820.12 ± 14180.26			0.0044	0.00441
PC(P-16:0/18:2)	PC(P)	16:0	18:2	34	2	8690.55 ± 3039.16	8347.94 ± 3263.91	0.207825	0.204518
PC(P-16:0/20:4)	PC(P)	16:0	20:4	36	4	8638.88 ± 3348.87	8551.73 ± 3470.6	0.206589	0.20951
PC(P-38:5) (a)	PC(P)	-	-	38	5	5195.57 ± 1502.99	4980.41 ± 1800.89	0.124246	0.122016
PC(P-16:0/18:1)	PC(P)	16:0	18:1	34	1	3335.86 ± 1073.54	3201.08 ± 1193.24	0.0797733	0.0784239
PC(P-16:0/16:0)	PC(P)	16:0	16:0	32	0	2495.11 ± 714.24	2472.73 ± 844.72	0.0596676	0.0605798
PC(P-16:0/22:6)	PC(P)	16:0	22:6	38	6	1862.72 ± 727.15	1812.07 ± 811.09	0.0445449	0.0443941
PC(P-36:3)	PC(P)	-	-	36	3	1814.3 ± 513.42	1833.09 ± 647.24	0.0433869	0.0449092
PC(P-18:0/20:4)	PC(P)	18:0	20:4	38	4	1573.36 ± 591.7	1552.44 ± 649.21	0.0376251	0.0380335
PC(P-18:0/18:2)	PC(P)	18:0	18:2	36	2	1429.29 ± 555.44	1390.84 ± 608.22	0.0341799	0.0340745
PC(P-16:0/20:5)	PC(P)	16:0	20:5	36	5	1356.66 ± 754.58	1273.16 ± 776.27	0.032443	0.0311913
PC(P-18:1/18:1)	PC(P)	18:1	18:1	36	2	669.63 ± 223.28	655.84 ± 247.56	0.0160135	0.0160675
PC(P-17:0/20:4) (a)	PC(P)	17:0	20:4	37	4	584.03 ± 212.6	571.61 ± 239.18	0.0139665	0.014004
PC(P-16:0/16:1)	PC(P)	16:0	16:1	32	1	539.85 ± 209.22	536.93 ± 208.75	0.0129098	0.0131544
PC(P-18:0/22:5)	PC(P)	18:0	22:5	40	5	524.12 ± 147.57	530.44 ± 189.89	0.0125336	0.0129954
PC(P-18:1/22:6)	PC(P)	18:1	22:6	40	7	491.85 ± 169.61	501.08 ± 212.35	0.011762	0.0122761
PC(P-18:0/22:6)	PC(P)	18:0	22:6	40	6	433.65 ± 179.49	427.29 ± 199.29	0.0103702	0.0104681
PC(P-38:5) (b)	PC(P)	-	-	38	5	417.89 ± 167.59	476.13 ± 217.1	0.00999346	0.0116648
PC(P-35:2) (a)	PC(P)	-	-	35	2	394.19 ± 163.29	387.58 ± 184.55	0.00942667	0.00949537
PC(P-16:0/18:3)	PC(P)	16:0	18:3	34	3	385.89 ± 137.15	382.27 ± 153.96	0.00922822	0.0093653
PC(P-17:0/20:4) (b)	PC(P)	17:0	20:4	37	4	282.73 ± 105.5	263.92 ± 113.21	0.00676108	0.0064657
PC(P-35:2) (b)	PC(P)	-	-	35	2	222.16 ± 86.35	213.89 ± 91.39	0.00531272	0.00524004
PC(P-16:0/14:0)	PC(P)	16:0	14:0	30	0	209.3 ± 68.95	192.8 ± 69.27	0.00500518	0.00472339
PC(P-16:0/18:0)	PC(P)	16:0	18:0	34	0	95 ± 25.1	89.05 ± 28.01	0.00227171	0.00218157
PC(P-20:0/20:4)	PC(P)	20:0	20:4	40	4	75.96 ± 21.91	76.22 ± 27.85	0.00181656	0.00186724
PC(P-15:0/20:4) (b)	PC(P)	15:0	20:4	35	4	64.03 ± 29.1	62.48 ± 29.73	0.00153127	0.00153081
PC(P-15:0/20:4) (a)	PC(P)	15:0	20:4	35	4	34.16 ± 23.61	34.71 ± 26.44	0.000816979	0.000850298
Lysophosphatidylcholines (LPC)						170933.5 ± 47983.4	158398 ± 56308.72			0.018	0.0172
LPC(16:0) [sn1]	LPC	16:0		16	0	66541.92 ± 20333.55	60228.41 ± 20915.8	0.389291	0.380235
LPC(18:0) [sn1]	LPC	18:0		18	0	20057.97 ± 5503.9	15522.46 ± 5951.1	0.117345	0.0979966
LPC(16:0) [sn2]	LPC		16:0	16	0	19929.17 ± 5698.56	18584.32 ± 6713.37	0.116592	0.117327
LPC(18:2) [sn1]	LPC	18:2		18	2	14700.15 ± 5800.98	16340.56 ± 7697.52	0.0860005	0.103161
LPC(18:1) [sn1]	LPC	18:1		18	1	13093.67 ± 4163.33	12404.62 ± 5171.2	0.076602	0.078313
LPC(18:0) [sn2]	LPC		18:0	18	0	6873.53 ± 1955.22	5668.77 ± 2202.31	0.0402123	0.0357882
LPC(18:2) [sn2]	LPC		18:2	18	2	6690.18 ± 2402.38	7338.66 ± 3196.34	0.0391396	0.0463306
LPC(18:1) [sn2]	LPC	18:1		18	1	6182.13 ± 2330.48	6509.83 ± 2782.22	0.0361674	0.041098
LPC(20:4) [sn1]	LPC	20:4		20	4	2489.99 ± 892.87	2515.38 ± 1135.61	0.0145672	0.0158801
LPC(16:1) [sn1]	LPC	16:1		16	1	1724.35 ± 670.17	1627.05 ± 711.15	0.010088	0.0102719
LPC(20:4) [sn2]	LPC		20:4	20	4	1347.06 ± 431.05	1314.52 ± 552.76	0.00788071	0.00829883
LPC(14:0) [sn1]	LPC	14:0		14	0	1056.06 ± 400.62	878.72 ± 384.02	0.00617826	0.00554754
LPC(20:3) [sn1]	LPC	20:3		20	3	1018.69 ± 371.44	1074.83 ± 491.76	0.00595968	0.00678565
LPC(22:6) [sn1]	LPC	22:6		22	6	867.58 ± 345.36	873.22 ± 429.42	0.00507562	0.00551285
LPC(15:0) [sn1]	LPC	15:0		15	0	760.29 ± 231.46	620.01 ± 233.04	0.00444795	0.00391426
LPC(20:5) [sn1]	LPC	20:5		20	5	668.35 ± 377.09	619.16 ± 411.52	0.00391008	0.00390887
LPC(17:0) [sn1]	LPC	17:0		17	0	598.14 ± 176.58	472.59 ± 178.42	0.00349931	0.00298355
LPC(15-MHDA) [sn1] & LPC(17:0) [sn2]	LPC		15-MHDA	17	0	577.17 ± 181.83	451.16 ± 180.46	0.0033766	0.00284828
LPC(20:3) [sn2]	LPC		20:3	20	3	564.34 ± 193.31	588.51 ± 259.7	0.00330156	0.00371538
LPC(16:1) [sn2]	LPC		16:1	16	1	478.61 ± 216.82	448.28 ± 225.41	0.00280003	0.00283007
LPC(22:6) [sn2]	LPC		22:6	22	6	453.52 ± 166.63	435.14 ± 200.2	0.00265322	0.00274716
LPC(15-MHDA) [sn1] [104_sn1]	LPC	15-MHDA		17	0	408.98 ± 144.08	345.62 ± 150.85	0.00239264	0.00218195
LPC(14:0) [sn2]	LPC		14:0	14	0	348.01 ± 128.85	289.54 ± 126	0.00203598	0.00182796
LPC(18:3) [sn1] (a) & LPC(18:3) [sn2] (b)	LPC	18:3	(or 18:3)	18	3	308.15 ± 137.35	305.58 ± 166.34	0.00180277	0.00192922
LPC(15:0) [sn2]	LPC		15:0	15	0	303.84 ± 96.1	240.23 ± 91.92	0.00177754	0.00151662
LPC(20:5) [sn2]	LPC		20:5	20	5	303.44 ± 165.93	280.83 ± 185.4	0.00177524	0.00177295
LPC(22:5) [sn1] (n3) & LPC(22:5) [sn2] (n6)	LPC	22:5	(or 22:5)	22	5	216.87 ± 80.11	213 ± 103.13	0.00126876	0.00134469
LPC(18:3) (a) [sn1] [104_sn1]	LPC	18:3		18	3	212.5 ± 96.68	203.35 ± 112.76	0.00124321	0.0012838
LPC(22:5) (n3) [sn1] [104_sn1]	LPC	22:5		22	5	198.78 ± 75.86	197.65 ± 99.16	0.00116294	0.00124778
LPC(18:3) [sn1] (b)	LPC	18:3		18	3	174.44 ± 78.87	186.67 ± 108.94	0.00102051	0.00117846
LPC(17:1) [sn1] (a) & LPC(17:1) [sn2] (b)	LPC	17:1	(or 17:1)	17	1	163.26 ± 51.49	147.45 ± 61.33	0.000955109	0.000930857
LPC(20:1) [sn1]	LPC	20:1		20	1	159.58 ± 56.03	134.77 ± 57.33	0.000933583	0.000850848
LPC(15-MHDA) [sn2]	LPC		15-MHDA	17	0	156.18 ± 53.19	125.6 ± 54.02	0.000913701	0.000792955
LPC(17:1) (a) [sn1] [104_sn1]	LPC	17:1		17	1	143.19 ± 47.22	129.27 ± 54.26	0.00083771	0.00081613
LPC(22:5) [sn2] (n3)	LPC		22:5	22	5	140.39 ± 47.67	139.48 ± 64.12	0.000821306	0.000880558
LPC(20:2) [sn1]	LPC	20:2		20	2	137.07 ± 45.18	129.6 ± 54.04	0.000801879	0.000818188
LPC(18:3) [sn2] (a)	LPC		18:3	18	3	113.83 ± 49.78	110.74 ± 59.92	0.000665942	0.00069913
LPC(20:0) [sn1]	LPC	20:0		20	0	85.5 ± 28.25	71.37 ± 27.68	0.000500212	0.000450572
LPC(20:1) [sn2]	LPC		20:1	20	1	67.49 ± 24.55	61.51 ± 27.15	0.000394854	0.000388329
LPC(20:2) [sn2]	LPC		20:2	20	2	65.43 ± 21.1	62.73 ± 25.89	0.000382812	0.000396008
LPC(19:0) [sn1] (b)	LPC	19:0		19	0	58.27 ± 19.3	46.16 ± 18.76	0.000340908	0.000291399
LPC(17:1) [sn2] (a)	LPC		17:1	17	1	46.09 ± 15.4	43.84 ± 19.1	0.000269645	0.000276741
LPC(19:1) (b)	LPC	19:1		19	1	43.5 ± 13.85	44.96 ± 18.5	0.000254475	0.000283833
LPC(17:1) [sn1] (b)	LPC	17:1		17	1	41.9 ± 15.3	35.86 ± 16.15	0.000245141	0.000226419
LPC(22:4) [sn1]	LPC	22:4		22	4	39.95 ± 16.17	40.76 ± 21.08	0.000233739	0.000257321
LPC(19:0) [sn1] (a) &LPC(19:0) [sn2] (b)	LPC	19:0	(or 19:0)	19	0	39.06 ± 12.93	29.75 ± 12.46	0.000228516	0.000187808
LPC(24:0) [sn1]	LPC	24:0		24	0	37.38 ± 10.27	34.26 ± 10.99	0.0002187	0.000216261
LPC(22:4) [sn2]	LPC		22:4	22	4	32.12 ± 12.21	31.99 ± 15.46	0.000187891	0.000201957
LPC(20:0) [sn2]	LPC		20:0	20	0	31.75 ± 10.93	26.56 ± 11.07	0.00018572	0.000167663
LPC(22:5) [sn1] (n6)	LPC	22:5		22	5	31.44 ± 13.11	33.08 ± 16.71	0.000183918	0.000208811
LPC(26:0) [sn1]	LPC	26:0		26	0	22.3 ± 7.43	20.31 ± 6.95	0.000130434	0.000128217
LPC(22:1) [sn1]	LPC	22:1		22	1	20.7 ± 12.52	18.71 ± 12.53	0.000121118	0.00011812
LPC(24:0) [sn2]	LPC		24:0	24	0	19.88 ± 5.87	18.44 ± 6.32	0.000116328	0.000116388
LPC(22:0) [sn1]	LPC	22:0		22	0	19.02 ± 5.79	16.92 ± 6.08	0.000111291	0.000106829
LPC(19:0) (a) [sn1] [104_sn1]	LPC	19:0		19	0	16.06 ± 5.56	12.72 ± 5.39	9.39314e-05	8.0306e-05
LPC(19:1) (a)	LPC	19:1		19	1	12.9 ± 4.61	17.91 ± 7.9	7.54847e-05	0.000113059
LPC(26:0) [sn2]	LPC		26:0	26	0	11.8 ± 4.52	11.45 ± 4.32	6.90442e-05	7.22844e-05
LPC(22:0) [sn2]	LPC		22:0	22	0	9.48 ± 3.12	8.27 ± 3.18	5.54589e-05	5.21901e-05
LPC(22:1) [sn2]	LPC		22:1	22	1	8.83 ± 4.99	7.78 ± 5.57	5.16684e-05	4.91231e-05
LPC(19:0) [sn2] (a)	LPC		19:0	19	0	5.6 ± 2.01	4.38 ± 1.89	3.27432e-05	2.76613e-05
LPC(19:1) (c)	LPC	19:1		19	1	3.24 ± 1.26	2.61 ± 1.12	1.89767e-05	1.64573e-05
Lysoalkylphosphatidylcholines (LPC(O))						2557.46 ± 645.93	2261.4 ± 784.64			0.000273	0.000247
LPC(O-16:0)	LPC(O)	-	-	16	0	911.67 ± 258.7	780.98 ± 291.25	0.356476	0.345374
LPC(O-18:1)	LPC(O)	-	-	18	1	570.47 ± 155.86	465.26 ± 181.34	0.223063	0.20575
LPC(O-18:0)	LPC(O)	-	-	18	0	285.56 ± 88.7	252.59 ± 101.89	0.111658	0.111705
LPC(O-24:0)	LPC(O)	-	-	24	0	255.45 ± 75.48	241.01 ± 84.89	0.0998825	0.106581
LPC(O-24:1)	LPC(O)	-	-	24	1	209.86 ± 63.67	206.27 ± 76.45	0.0820574	0.0912192
LPC(O-22:0)	LPC(O)	-	-	22	0	99.22 ± 27.13	98.26 ± 34.58	0.0387954	0.0434548
LPC(O-22:1)	LPC(O)	-	-	22	1	80.42 ± 27.69	79.13 ± 32.7	0.0314438	0.0349937
LPC(O-20:0)	LPC(O)	-	-	20	0	72.81 ± 23.44	71.81 ± 28.78	0.0284708	0.0317549
LPC(O-20:1)	LPC(O)	-	-	20	1	38.22 ± 12.24	34.15 ± 14.46	0.0149464	0.0151043
LPC(O-24:2)	LPC(O)	-	-	24	2	33.78 ± 12.52	31.8 ± 13.77	0.0132066	0.0140636
Lysoalkenylphosphatidylcholines (plasmalogens) (LPC(P))						577.88 ± 166.04	545.95 ± 212.89			6.16e-05	5.955e-05
LPC(P-16:0)	LPC(P)	-	-	16	0	435.84 ± 126.4	419.42 ± 164.22	0.754193	0.76824
LPC(P-18:0)	LPC(P)	-	-	18	0	70.88 ± 23.83	64.59 ± 27.41	0.122662	0.118316
LPC(P-18:1)	LPC(P)	-	-	18	1	39.65 ± 12.04	34.94 ± 14.36	0.068606	0.0640017
LPC(P-17:0) (a)	LPC(P)	-	-	17	0	18.15 ± 6.56	15.62 ± 6.94	0.0314023	0.0286066
LPC(P-17:0) (b)	LPC(P)	-	-	17	0	9.07 ± 3.04	7.41 ± 3.18	0.0156956	0.0135726
LPC(P-20:0)	LPC(P)	-	-	20	0	4.3 ± 1.44	3.97 ± 1.52	0.00744156	0.00726352
Phosphatidylethanolamines (PE)				0	0	29481.79 ± 14686	31854.92 ± 21968.48			0.00307	0.00342
PE(16:0_22:6)	PE	16:0	22:6	38	6	6791.4 ± 3717.06	7422.13 ± 5635.97	0.23042	0.233529
PE(18:0_20:4)	PE	18:0	20:4	38	4	4727.79 ± 2273.07	4732.82 ± 2962.78	0.160405	0.148913
PE(18:0_18:2)	PE	18:0	18:2	36	2	3705.43 ± 2147.98	4057.16 ± 2848.14	0.125718	0.127654
PE(18:0_22:6)	PE	18:0	22:6	40	6	2577.08 ± 1516.4	2677.57 ± 2059.1	0.0874356	0.0842466
PE(16:0_20:4)	PE	16:0	20:4	36	4	2117.39 ± 1134.59	2327.67 ± 1814.78	0.071839	0.0732375
PE(16:0_18:2)	PE	16:0	18:2	34	2	1840.58 ± 1094.32	2134.37 ± 1771.82	0.0624474	0.0671555
PE(16:0_18:1)	PE	16:0	18:1	34	1	1171.82 ± 768.5	1359.39 ± 1197.61	0.0397578	0.0427716
PE(38:5) (a)	PE	-	-	38	5	1126.47 ± 623.59	1154.08 ± 823.08	0.038219	0.036312
PE(38:5) (b)	PE	-	-	38	5	861.05 ± 524.7	886.24 ± 628.63	0.0292138	0.0278847
PE(18:1_18:2)	PE	18:1	18:2	36	3	677.28 ± 391.35	799.36 ± 626.34	0.022979	0.0251511
PE(18:0_18:1)	PE	18:0	18:1	36	1	656.64 ± 403.8	755.92 ± 564.98	0.0222785	0.0237843
PE(18:0_20:3) (a)	PE	18:0	20:3	38	3	461.24 ± 290.74	504.58 ± 383.67	0.0156491	0.015876
PE(16:0_20:3)	PE	16:0	20:3	36	3	460.87 ± 267.27	522.77 ± 400.89	0.0156364	0.0164483
PE(18:1_18:1)	PE	18:1	18:1	36	2	385.26 ± 230.88	448.53 ± 367.04	0.0130712	0.0141125
PE(18:0_22:5) (n3)	PE	18:0	22:5	40	5	349.29 ± 202.26	338.83 ± 230.85	0.0118508	0.010661
PE(18:1_22:6) (a)	PE	18:1	22:6	40	7	307.31 ± 189.04	343.31 ± 329.94	0.0104264	0.0108018
PE(16:0_20:5)	PE	16:0	20:5	36	5	234.67 ± 156.68	229.57 ± 188.25	0.00796188	0.00722307
PE(16:0_16:1)	PE	16:0	16:1	32	1	188.93 ± 186.31	216.38 ± 237.35	0.0064101	0.00680803
PE(16:0_18:3) (a)	PE	16:0	18:3	34	3	92.58 ± 69.54	99.71 ± 93.78	0.00314097	0.00313728
PE(17:0_20:4)	PE	17:0	20:4	37	4	88.51 ± 39.3	86.06 ± 50.4	0.00300298	0.00270778
PE(18:1_22:6) (b)	PE	18:1	22:6	40	7	86.86 ± 50.27	99 ± 85.19	0.00294702	0.00311505
PE(18:0_22:5) (n6)	PE	18:0	22:5	40	5	81.4 ± 61.21	92.11 ± 89.68	0.00276178	0.00289823
PE(18:0_22:4)	PE	18:0	22:4	40	4	69.64 ± 46.36	65.64 ± 54.75	0.00236283	0.00206513
PE(17:0_18:2)	PE	17:0	18:2	35	2	65.12 ± 33.05	66.57 ± 45.03	0.00220949	0.00209461
PE(18:0_20:3) (b)	PE	18:0	20:3	38	3	46.72 ± 21.43	50.35 ± 29.34	0.00158511	0.00158425
PE(17:0_22:6)	PE	17:0	22:6	39	6	45.27 ± 23.6	48.47 ± 36.18	0.00153606	0.00152491
PE(16:0_18:3) (b)	PE	16:0	18:3	34	3	37.78 ± 28.27	42.15 ± 36.47	0.00128193	0.0013262
PE(17:0_18:1)	PE	17:0	18:1	35	1	35.4 ± 19.26	38.95 ± 28.09	0.00120115	0.00122549
PE(15-MHDA_22:6)	PE	15-MHDA	22:6	39	6	35.08 ± 19.72	35.76 ± 26.82	0.00119031	0.00112506
PE(15-MHDA_18:2)	PE	15-MHDA	18:2	35	2	29.14 ± 14.11	30.76 ± 21.13	0.000988805	0.00096788
PE(15-MHDA_20:4)	PE	15-MHDA	20:4	37	4	23.45 ± 11.64	21.72 ± 14.76	0.000795777	0.000683254
PE(16:1_18:2)	PE	16:1	18:2	34	3	22.95 ± 17.5	24.18 ± 23.87	0.000778778	0.00076066
PE(16:1_20:4)	PE	16:1	20:4	36	5	22.19 ± 15.87	22.86 ± 20.78	0.000752705	0.000719202
PE(16:0_16:0)	PE	16:0	16:0	32	0	20.32 ± 8.8	19.11 ± 10.48	0.000689265	0.000601206
PE(20:0_20:4)	PE	20:0	20:4	40	4	13.93 ± 6.21	9.03 ± 5.09	0.000472674	0.000284041
PE(15-MHDA_18:1)	PE	15-MHDA	18:1	35	1	12.3 ± 6.46	14.52 ± 10.11	0.00041748	0.000456824
PE(36:0)	PE	-	-	36	0	4.89 ± 0.59	4.87 ± 0.38	0.000165834	0.000153111
Alkylphosphatidylethanolamines (PE(O))						3854.43 ± 1430.3	3458.3 ± 1444.62			0.000409	0.000375
PE(O-16:0/22:6)	PE(O)	16:0	22:6	38	6	783.73 ± 315.38	682.78 ± 296.06	0.203347	0.19745
PE(O-16:0/20:4)	PE(O)	16:0	20:4	36	4	732.46 ± 348.37	673.87 ± 344.26	0.190045	0.194873
PE(O-38:5) (a)	PE(O)	-	-	38	5	730.68 ± 290.97	651.16 ± 298.81	0.189582	0.188308
PE(O-18:0/20:4)	PE(O)	18:0	20:4	38	4	317.56 ± 177.37	282.31 ± 155.97	0.0823938	0.0816394
PE(O-18:0/22:6)	PE(O)	18:0	22:6	40	6	257.53 ± 99.83	228.62 ± 96.24	0.0668189	0.0661129
PE(O-18:1/22:6)	PE(O)	18:1	22:6	40	7	181.66 ± 77.13	160.45 ± 73.49	0.0471346	0.0464002
PE(O-34:1)	PE(O)	-	-	34	1	145.26 ± 50.11	137.08 ± 56.91	0.0376888	0.039642
PE(O-16:0/18:2)	PE(O)	16:0	18:2	34	2	145.09 ± 68.87	138.7 ± 72.23	0.0376456	0.0401109
PE(O-36:5)	PE(O)	-	-	36	5	144.78 ± 102.63	123.41 ± 91.47	0.0375639	0.0356894
PE(O-38:5) (b)	PE(O)	-	-	38	5	138.62 ± 59.4	127.19 ± 62.11	0.0359663	0.0367822
PE(O-18:0/22:5)	PE(O)	18:0	22:5	40	5	112.99 ± 39.76	101.71 ± 42.55	0.029316	0.0294145
PE(O-18:1/18:2)	PE(O)	18:1	18:2	36	3	66.85 ± 28.58	60.88 ± 28.75	0.0173454	0.017605
PE(O-16:0/22:4)	PE(O)	16:0	22:4	38	4	49.06 ± 20.11	46.44 ± 22.91	0.0127293	0.013429
PE(O-16:0/20:3)	PE(O)	16:0	20:3	36	3	47.88 ± 23.44	43.37 ± 23.57	0.0124232	0.0125428
Alkenylphosphatidylethanolamines (plasmalogens) (PE(P))						41088.76 ± 12653.02	37147.22 ± 14220.62			0.00435	0.00402
PE(P-18:0/20:4)	PE(P)	18:0	20:4	38	4	5792.63 ± 2333.21	5244.06 ± 2429.54	0.140991	0.141184
PE(P-16:0/20:4)	PE(P)	16:0	20:4	36	4	5214.77 ± 2137.13	4620.65 ± 2201.05	0.126926	0.1244
PE(P-16:0/22:6)	PE(P)	16:0	22:6	38	6	3894.89 ± 1283.61	3545.51 ± 1479.17	0.0948005	0.0954544
PE(P-18:1/20:4) (a)	PE(P)	18:1	20:4	38	5	3864.52 ± 1670.78	3378.22 ± 1669	0.0940612	0.0909505
PE(P-18:0/22:6)	PE(P)	18:0	22:6	40	6	2786.58 ± 991.49	2525.22 ± 1045.53	0.0678246	0.0679857
PE(P-18:0/18:2)	PE(P)	18:0	18:2	36	2	2262.82 ± 817.8	2144.82 ± 935.1	0.0550764	0.0577442
PE(P-16:0/18:2)	PE(P)	16:0	18:2	34	2	2025.23 ± 753.46	1876.9 ± 849.58	0.0492934	0.0505311
PE(P-18:1/22:6) (a)	PE(P)	18:1	22:6	40	7	1964.49 ± 757.85	1740.43 ± 761.89	0.0478152	0.0468569
PE(P-18:0/20:5)	PE(P)	18:0	20:5	38	5	1402.24 ± 792.89	1225.97 ± 785.31	0.0341301	0.0330064
PE(P-16:0/22:5) (n3)	PE(P)	16:0	22:5	38	5	1317.32 ± 430.69	1328.38 ± 569.02	0.0320632	0.0357634
PE(P-18:1/18:2) (a)	PE(P)	18:1	18:2	36	3	1152.3 ± 437.42	1051.52 ± 462.32	0.0280467	0.0283096
PE(P-16:0/20:5)	PE(P)	16:0	20:5	36	5	1040.7 ± 643.9	921.32 ± 666.4	0.0253303	0.0248043
PE(P-18:0/18:1)	PE(P)	18:0	18:1	36	1	704.9 ± 236.95	652.76 ± 270.67	0.0171571	0.0175739
PE(P-16:0/18:1)	PE(P)	16:0	18:1	34	1	648 ± 195.87	602.82 ± 238.43	0.0157721	0.0162294
PE(P-18:1/20:5) (a)	PE(P)	18:1	20:5	38	6	594.19 ± 358.2	619.33 ± 439.97	0.0144624	0.0166741
PE(P-18:0/22:5) (n3)	PE(P)	18:0	22:5	40	5	568.45 ± 178.26	477.52 ± 197.27	0.013836	0.0128562
PE(P-18:1/18:1) (a)	PE(P)	18:1	18:1	36	2	455.12 ± 147.62	404.91 ± 165.66	0.0110775	0.0109013
PE(P-18:1/20:4) (b)	PE(P)	18:1	20:4	38	5	385.97 ± 158.81	384.64 ± 182.63	0.00939444	0.0103556
PE(P-18:0/20:3) (a)	PE(P)	18:0	20:3	38	3	333.83 ± 129.1	312.6 ± 143.4	0.00812543	0.0084159
PE(P-18:1/22:5) (a)	PE(P)	18:1	22:5	40	6	325.38 ± 93.85	286.53 ± 105.27	0.00791963	0.00771401
PE(P-20:0/20:4)	PE(P)	20:0	20:4	40	4	296.96 ± 102.02	245.42 ± 100.88	0.00722793	0.00660745
PE(P-16:0/20:3) (a)	PE(P)	16:0	20:3	36	3	294.61 ± 120.63	267.17 ± 132.65	0.0071708	0.00719286
PE(P-16:0/22:4)	PE(P)	16:0	22:4	38	4	289.47 ± 92.37	241.74 ± 94.53	0.00704567	0.00650839
PE(P-17:0/20:4) (b)	PE(P)	17:0	20:4	37	4	261.53 ± 122.9	230 ± 122.97	0.0063655	0.00619233
PE(P-18:1/22:6) (b)	PE(P)	18:1	22:6	40	7	224.17 ± 80	209.48 ± 87.64	0.00545627	0.00563964
PE(P-16:0/22:5) (n6)	PE(P)	16:0	22:5	38	5	207.47 ± 73.6	118.83 ± 58.26	0.00504966	0.00319934
PE(P-17:0/20:4) (a)	PE(P)	17:0	20:4	37	4	205.15 ± 102.21	187.44 ± 102.43	0.00499337	0.00504634
PE(P-20:0/18:2)	PE(P)	20:0	18:2	38	2	203.03 ± 71.48	191.42 ± 78.98	0.00494158	0.00515361
PE(P-20:0/22:6)	PE(P)	20:0	22:6	42	6	180.23 ± 62.08	164.86 ± 67.69	0.00438681	0.00443843
PE(P-18:0/22:4)	PE(P)	18:0	22:4	40	4	167.96 ± 62.33	119.73 ± 47.36	0.004088	0.00322357
PE(P-17:0/22:6) (a)	PE(P)	17:0	22:6	39	6	164.03 ± 66.07	151.38 ± 70.51	0.00399246	0.00407563
PE(P-17:0/22:6) (b)	PE(P)	17:0	22:6	39	6	158.18 ± 59.82	144.48 ± 62.87	0.00385016	0.00388972
PE(P-18:1/18:2) (b)	PE(P)	18:1	18:2	36	3	147.42 ± 57.12	148.38 ± 66.7	0.00358806	0.00399467
PE(P-18:1/20:3) (a)	PE(P)	18:1	20:3	38	4	140.15 ± 56.1	128.67 ± 62.34	0.00341122	0.00346423
PE(P-20:0/18:1)	PE(P)	20:0	18:1	38	1	127.15 ± 37.52	117.17 ± 42.34	0.00309485	0.00315454
PE(P-18:0/20:3) (b)	PE(P)	18:0	20:3	38	3	115.25 ± 53.44	103.06 ± 50.24	0.00280512	0.00277453
PE(P-20:1/20:4)	PE(P)	20:1	20:4	40	5	113.75 ± 55.16	104.49 ± 57.67	0.00276865	0.00281308
PE(P-18:1/22:4)	PE(P)	18:1	22:4	40	5	102.36 ± 23.24	56.28 ± 19.9	0.00249151	0.00151519
PE(P-18:1/20:5) (b)	PE(P)	18:1	20:5	38	6	96.81 ± 59.8	83.62 ± 57.52	0.00235632	0.00225114
PE(P-15:0/22:6) (a)	PE(P)	15:0	22:6	37	6	95 ± 51.54	80.92 ± 45.12	0.00231225	0.00217848
PE(P-16:0/20:3) (b)	PE(P)	16:0	20:3	36	3	91.72 ± 43.11	82.74 ± 44.01	0.00223245	0.00222759
PE(P-20:1/22:6)	PE(P)	20:1	22:6	42	7	87.48 ± 38.28	81.66 ± 39.42	0.00212927	0.00219861
PE(P-15:0/22:6) (b)	PE(P)	15:0	22:6	37	6	75.06 ± 30.26	65.63 ± 30.9	0.00182693	0.00176681
PE(P-18:1/18:1) (b)	PE(P)	18:1	18:1	36	2	72.77 ± 27.78	55.16 ± 22.01	0.00177119	0.00148509
PE(P-18:0/22:5) (n6)	PE(P)	18:0	22:5	40	5	68.69 ± 28.22	66.78 ± 30.15	0.00167184	0.00179783
PE(P-18:0/18:3)	PE(P)	18:0	18:3	36	3	66.95 ± 30.74	64.83 ± 36.52	0.00162954	0.00174552
PE(P-18:1/20:3) (b)	PE(P)	18:1	20:3	38	4	63.64 ± 26.86	62.41 ± 30.64	0.00154887	0.00168019
PE(P-18:1/22:5) (b)	PE(P)	18:1	22:5	40	6	46.83 ± 16.45	43.7 ± 19.06	0.00113992	0.0011766
PE(P-16:0/18:3)	PE(P)	16:0	18:3	34	3	45.42 ± 20.96	47.01 ± 25.68	0.00110549	0.0012657
PE(P-15:0/20:4) (a)	PE(P)	15:0	20:4	35	4	43.16 ± 29.6	38.45 ± 29.09	0.00105044	0.00103508
PE(P-19:0/20:4) (b)	PE(P)	19:0	20:4	39	4	31.17 ± 11.8	27.4 ± 11.41	0.000758655	0.000737806
PE(P-18:1/18:3)	PE(P)	18:1	18:3	36	4	26.21 ± 9.91	34.64 ± 17.72	0.000637896	0.000932707
PE(P-15:0/20:4) (b)	PE(P)	15:0	20:4	35	4	25.71 ± 15.65	21.5 ± 13.06	0.00062588	0.000578802
PE(P-19:0/20:4) (a)	PE(P)	19:0	20:4	39	4	15.31 ± 5.77	12.91 ± 5.93	0.000372706	0.000347526
Lysophosphatidylethanolamines (LPE)						4727.69 ± 1403.68	5005.33 ± 1970.88			0.0005	0.00054
LPE(18:0) [sn1]	LPE	18:0		18	0	774.69 ± 233.03	682.71 ± 273.16	0.163872	0.136396
LPE(18:2) [sn1]	LPE	18:2		18	2	740.53 ± 293.93	809.67 ± 417.58	0.156645	0.161761
LPE(16:0) [sn1]	LPE	16:0		16	0	564.5 ± 183.3	599.17 ± 245.69	0.119408	0.119706
LPE(18:1) [sn1]	LPE	18:1		18	1	465.14 ± 199.93	502.01 ± 271.08	0.098392	0.100295
LPE(22:6) [sn1]	LPE	22:6		22	6	349.55 ± 126.41	446.48 ± 193.36	0.0739403	0.0892001
LPE(20:4) [sn1]	LPE	20:4		20	4	342.43 ± 111.89	365.99 ± 151.65	0.0724351	0.0731207
LPE(18:2) [sn2]	LPE		18:2	18	2	342.08 ± 137.07	374.32 ± 194.51	0.0723609	0.0747852
LPE(18:0) [sn2]	LPE		18:0	18	0	273.69 ± 87.78	240.36 ± 101.14	0.0578945	0.0480211
LPE(22:6) [sn2]	LPE		22:6	22	6	214.49 ± 79.23	279.06 ± 124.88	0.0453712	0.0557524
LPE(16:0) [sn2]	LPE		16:0	16	0	212.22 ± 70.24	219.74 ± 94.36	0.0448913	0.0439019
LPE(18:1) [sn2]	LPE		18:1	18	1	190.87 ± 81.58	206.64 ± 115.6	0.0403741	0.0412847
LPE(20:4) [sn2]	LPE		20:4	20	4	181.13 ± 58.52	193.09 ± 80.88	0.0383142	0.0385773
LPE(17:0) [sn1]	LPE	17:0		17	0	45.31 ± 13.27	53.21 ± 19.56	0.00958377	0.0106307
LPE(17:0) [sn2]	LPE		17:0	17	0	30.81 ± 7.62	32.88 ± 9.27	0.00651718	0.00656817
Lysoalkenylphosphatidylethanolamines (plasmalogens) (LPE(P))						185.76 ± 54.95	180.68 ± 77.32			1.9e-05	1.9e-05
LPE(P-18:0)	LPE(P)	-	-	18	0	87.55 ± 28.98	86.73 ± 39.51	0.471315	0.480112
LPE(P-16:0)	LPE(P)	-	-	16	0	65.07 ± 21.94	62.64 ± 27.8	0.35031	0.34676
LPE(P-18:1)	LPE(P)	-	-	18	1	23.46 ± 8.84	21.73 ± 10.31	0.126281	0.120313
LPE(P-20:0)	LPE(P)	-	-	20	0	9.68 ± 3.42	9.54 ± 3.34	0.0520943	0.0528149
Phosphatidylinositols (PI)						75664.75 ± 20941.94	72946.31 ± 24564.36			0.0079	0.00791
PI(18:0_20:4)	PI	18:0	20:4	38	4	31990.35 ± 10316.15	29307.76 ± 11570.54	0.42282	0.401892
PI(18:0_20:3) (a)	PI	18:0	20:3	38	3	12024.05 ± 3969.6	12617.45 ± 4976.15	0.158923	0.173021
PI(36:2)	PI	-	-	36	2	9320.35 ± 3331.94	8845.46 ± 3803.97	0.123188	0.121296
PI(18:0_18:1)	PI	18:0	18:1	36	1	4723.25 ± 1945.5	4572.76 ± 2270.94	0.0624277	0.0627055
PI(34:1)	PI	-	-	34	1	3855.29 ± 1946.37	4010.53 ± 2512.87	0.0509558	0.0549957
PI(16:0_20:4)	PI	16:0	20:4	36	4	2350.03 ± 990.34	2353.61 ± 1127.21	0.0310605	0.0322747
PI(18:0_22:6)	PI	18:0	22:6	40	6	2145.67 ± 957.03	2153.21 ± 1207.02	0.0283595	0.0295265
PI(18:0_22:5) (n3)	PI	18:0	22:5	40	5	1357.4 ± 601.72	1160.87 ± 526.32	0.017941	0.0159188
PI(18:0_20:3) (b)	PI	18:0	20:3	38	3	1228.29 ± 615.08	1220.82 ± 646.72	0.0162345	0.0167409
PI(38:5) (a)	PI	-	-	38	5	806.37 ± 286.47	782 ± 320.09	0.0106579	0.0107234
PI(16:0_20:3) (a)	PI	16:0	20:3	36	3	760.41 ± 300.49	774.31 ± 367.25	0.0100504	0.0106179
PI(38:5) (b)	PI	-	-	38	5	725.95 ± 246.61	702.04 ± 287.93	0.00959493	0.00962696
PI(18:1_18:2)	PI	18:1	18:2	36	3	553.13 ± 243.98	566.43 ± 276.37	0.00731074	0.00776736
PI(18:0_20:2)	PI	18:0	20:2	38	2	538.29 ± 205.56	499.61 ± 245.18	0.00711467	0.00685109
PI(38:6)	PI	-	-	38	6	537.42 ± 246.28	554.86 ± 308.04	0.00710312	0.00760865
PI(16:0_16:1)	PI	16:0	16:1	32	1	526.88 ± 471.85	516.76 ± 491.67	0.00696388	0.00708622
PI(18:0_22:5) (n6)	PI	18:0	22:5	40	5	438.7 ± 176.28	497.21 ± 229.3	0.00579831	0.00681816
PI(18:0_22:4)	PI	18:0	22:4	40	4	394.74 ± 165.51	377.75 ± 167.04	0.00521736	0.00518002
PI(34:0)	PI	-	-	34	0	251.11 ± 153.42	276.77 ± 260.86	0.00331892	0.00379533
PI(15-MHDA_18:1) & PI(17:0_18:1)	PI	15-MHDA or 17:0	18:1	35	1	247.71 ± 91.75	245.01 ± 110.79	0.00327404	0.00335981
PI(15-MHDA_20:4) & PI(17:0_20:4)	PI	15-MHDA or 17:0	20:4	37	4	225.9 ± 79.27	215.19 ± 86.64	0.00298572	0.00295082
PI(16:0/16:0)	PI	16:0	16:0	32	0	202.82 ± 151.21	231.41 ± 246.61	0.00268074	0.00317327
PI(16:0_20:3) (b)	PI	16:0	20:3	36	3	185.44 ± 101.15	182.99 ± 111.64	0.00245101	0.00250938
PI(15-MHDA_18:2) & PI(17:0_18:2)	PI	15-MHDA or 17:0	18:2	35	2	122.06 ± 46.3	116.09 ± 52.49	0.00161334	0.00159192
PI(20:0_20:4)	PI	20:0	20:4	40	4	69.42 ± 28.87	61.59 ± 27.32	0.000917487	0.000844539
PI(37:6)	PI	-	-	37	6	47.13 ± 19.11	49 ± 22.05	0.000622924	0.000671919
PI(39:6)	PI	-	-	39	6	31.35 ± 14.58	32.98 ± 17.33	0.000414353	0.000452245
Phosphatidylinositol monophosphate (PIP1)						52.01 ± 12.26	47.14 ± 15.68			5.6e-06	5.1e-06
PIP1(38:4)	PIP1	-	-	38	4	52.01 ± 12.26	47.14 ± 15.68	1	1
Lysophosphatidylinositols (LPI)						1366.51 ± 420.29	1374 ± 524.19			0.00014	0.00014
LPI(18:0) [sn1]	LPI	18:0		18	0	340.01 ± 115.57	329.21 ± 139.71	0.248828	0.239733
LPI(20:4) [sn1]	LPI	20:4		20	4	286.58 ± 120.87	292.77 ± 131.78	0.209723	0.213201
LPI(18:1) [sn1]	LPI	18:1		18	1	227.03 ± 118.62	218.43 ± 114.6	0.166143	0.159067
LPI(18:2) [sn1]	LPI	18:2		18	2	204.66 ± 86.73	208.85 ± 94.78	0.149778	0.152089
LPI(20:4) [sn2]	LPI		20:4	20	4	108.62 ± 44.61	111.13 ± 46.37	0.0794896	0.0809258
LPI(18:0) [sn2]	LPI		18:0	18	0	83.21 ± 29.07	80.08 ± 37.13	0.0608962	0.058313
LPI(18:1) [sn2]	LPI		18:1	18	1	58.7 ± 30.6	63.8 ± 32.31	0.0429546	0.0464585
LPI(18:2) [sn2]	LPI		18:2	18	2	57.65 ± 28.56	68.95 ± 28.67	0.0421879	0.0502133
Phosphatidylserines (PS)						1206.07 ± 665.09	277.68 ± 101.31			0.0001	3e-05
PS(38:4)	PS	-	-	38	4	458.35 ± 290.78	66.21 ± 32.22	0.379968	0.238527
PS(36:1)	PS	-	-	36	1	378.89 ± 231	70.97 ± 32.66	0.314097	0.255706
PS(38:3)	PS	-	-	38	3	129.05 ± 75.61	29.98 ± 12.73	0.106985	0.108009
PS(40:5)	PS	-	-	40	5	86.5 ± 42.81	33.19 ± 15.27	0.0717085	0.119562
PS(40:6)	PS	-	-	40	6	68.3 ± 31.44	35.61 ± 21.04	0.0566163	0.128306
PS(36:2)	PS	-	-	36	2	61.88 ± 31.38	23.37 ± 11.96	0.0513	0.0841998
PS(38:5)	PS	-	-	38	5	23.31 ± 6.54	18.23 ± 5.46	0.0193253	0.0656908
Phosphatidylglycerols (PG)						553.81 ± 286.39	593.47 ± 334			6e-05	6e-05
PG(36:2)	PG	-	-	36	2	236.69 ± 125.58	266.9 ± 135.06	0.427664	0.449877
PG(34:1)	PG	-	-	34	1	169.87 ± 90.24	177.8 ± 118.22	0.306928	0.299701
PG(36:1)	PG	-	-	36	1	146.89 ± 97.53	148.57 ± 114.18	0.265408	0.250422
Cholesteryl esters (CE)						3877514 ± 668447.6	3667343 ± 693894.7			0.412	0.40893
CE(18:2)	CE	-	-	18	2	2033498.94 ± 360429.43	1946544.33 ± 375989.54	0.524453	0.530785
CE(18:1)	CE	-	-	18	1	760819.87 ± 163435.57	673879.16 ± 161527.32	0.196221	0.183754
CE(20:4)	CE	-	-	20	4	252908.54 ± 108487.06	248921.65 ± 116273.41	0.0652269	0.0678762
CE(16:0)	CE	-	-	16	0	241049.21 ± 42067.43	217389.26 ± 40032.26	0.0621683	0.0592779
CE(18:3)	CE	-	-	18	3	127596.37 ± 43128.95	133099.8 ± 65270.29	0.032908	0.0362938
CE(22:6)	CE	-	-	22	6	108844.86 ± 46250.65	107801.74 ± 58518.07	0.0280718	0.0293955
CE(16:1)	CE	-	-	16	1	102261.5 ± 57739.4	101489.3 ± 56854.08	0.0263739	0.0276742
CE(20:5)	CE	-	-	20	5	101761.49 ± 74514.46	94906.1 ± 75825.93	0.026245	0.0258791
CE(20:3)	CE	-	-	20	3	44359.86 ± 13664.01	42307.44 ± 14337.4	0.0114407	0.0115364
CE(18:0)	CE	-	-	18	0	32776.88 ± 11059.01	30657.65 ± 12000.28	0.00845338	0.00835975
CE(14:0)	CE	-	-	14	0	29802.84 ± 10921.81	31629.98 ± 14678.68	0.00768636	0.00862489
CE(15:0)	CE	-	-	15	0	10375.81 ± 3339.06	9831.25 ± 4099.72	0.00267599	0.00268079
CE(17:1)	CE	-	-	17	1	10242.76 ± 3220	9153.11 ± 3619.71	0.00264168	0.00249588
CE(17:0)	CE	-	-	17	0	10160.65 ± 3058.55	9231.86 ± 3394.16	0.0026205	0.00251735
CE(22:5)	CE	-	-	22	5	5036.12 ± 1592.96	4697.95 ± 1750.09	0.00129885	0.00128104
CE(16:2)	CE	-	-	16	2	1511.85 ± 598.59	1558.26 ± 807.49	0.000389916	0.000424907
CE(20:2)	CE	-	-	20	2	1428.98 ± 361.76	1320.35 ± 400.12	0.000368543	0.000360035
CE(22:4)	CE	-	-	22	4	1130.09 ± 338.77	1071.39 ± 414.09	0.000291459	0.000292149
CE(20:1)	CE	-	-	20	1	734.95 ± 246.59	713.67 ± 281.6	0.000189548	0.000194605
CE(20:0)	CE	-	-	20	0	349.96 ± 113.36	358.25 ± 139.33	9.0258e-05	9.76868e-05
CE(22:1)	CE	-	-	22	1	156.09 ± 81.99	156.5 ± 89.9	4.02566e-05	4.26744e-05
CE(24:1)	CE	-	-	24	1	124.51 ± 36.94	126.26 ± 46.06	3.21124e-05	3.44283e-05
CE(24:6)	CE	-	-	24	6	108.16 ± 44.4	122.21 ± 61.18	2.78962e-05	3.33232e-05
CE(24:5)	CE	-	-	24	5	106.76 ± 53.31	106.16 ± 62.43	2.75333e-05	2.89476e-05
CE(22:0)	CE	-	-	22	0	105.57 ± 33.26	103.4 ± 39.55	2.72274e-05	2.81939e-05
CE(24:0)	CE	-	-	24	0	69.08 ± 17.91	67.9 ± 23.03	1.78161e-05	1.85146e-05
CE(24:4)	CE	-	-	24	4	46.35 ± 17.93	46.47 ± 21.47	1.19546e-05	1.26707e-05
Free cholesterol (Free C)		-	-			942809.7 ± 168610.4	856664.5 ± 195451.7			0.100034	0.094
Free C	Free C	-	-			942809.7 ± 168610.38	856664.53 ± 195451.65	1	1
Dehydrocholesterol esters (DE)						11263.87 ± 3219.57	11834.22 ± 4752.3			0.00112	0.00138
DE(18:2)	DE	-	-	18	2	6383.2 ± 2107.83	6778.13 ± 3346.12	0.566684	0.572757
DE(18:1)	DE	-	-	18	1	1860.63 ± 508.51	1809.07 ± 449.89	0.165182	0.152868
DE(20:4)	DE	-	-	20	4	1648.18 ± 699.17	1727.31 ± 862.7	0.146321	0.145959
DE(20:5)	DE	-	-	20	5	617.39 ± 338.03	768.01 ± 510.18	0.0548099	0.0648974
DE(22:6)	DE	-	-	22	6	577.09 ± 267.94	571.04 ± 298.75	0.0512324	0.048253
DE(16:0)	DE	-	-	16	0	177.63 ± 55.07	180.67 ± 53.26	0.0157699	0.0152663
Free fatty acids (FFA)						409552.1 ± 128410.3	330987.5 ± 122107.4			0.04387	0.036393
FA(18:1)	FA	-	-	18	1	194196.49 ± 82173.07	140356.64 ± 77705.95	0.474186	0.424218
FA(16:0)	FA	-	-	16	0	75188.44 ± 16514.86	65245.27 ± 17456.37	0.183594	0.197199
FA(18:0)	FA	-	-	18	0	46243.41 ± 4144.9	46768.75 ± 6793.4	0.112916	0.141355
FA(18:2)	FA	-	-	18	2	45304.02 ± 20601.08	32106.98 ± 18349.27	0.110623	0.0970411
FA(16:1)	FA	-	-	16	1	10398.68 ± 5624.51	8763.66 ± 2461.55	0.0253913	0.0264875
FA(22:6)	FA	-	-	22	6	6727.49 ± 2823.47	5924.9 ± 2354.5	0.0164271	0.0179076
FA(20:4)	FA	-	-	20	4	6248.48 ± 1736.68	6781.33 ± 2681.07	0.0152574	0.0204961
FA(18:3)	FA	-	-	18	3	3765.65 ± 1361.1	3546.76 ± 1217.59	0.0091949	0.0107198
FA(22:5)	FA	-	-	22	5	3313.25 ± 966.44	2909.23 ± 995.5	0.00809025	0.00879294
FA(15:0)	FA	-	-	15	0	3085.89 ± 589.04	3284.05 ± 615.45	0.00753507	0.00992581
FA(20:3)	FA	-	-	20	3	2924.42 ± 684.59	2790.47 ± 791.75	0.00714081	0.00843399
FA(17:0)	FA	-	-	17	0	2715.74 ± 376.12	2828.05 ± 377.06	0.00663125	0.00854758
FA(22:4)	FA	-	-	22	4	2091.64 ± 570.43	1917.13 ± 942.5	0.00510733	0.00579438
FA(17:1)	FA	-	-	17	1	1820.23 ± 307	1783.99 ± 311.45	0.00444462	0.00539198
FA(14:0)	FA	-	-	14	0	1682.17 ± 423.75	1684.63 ± 361.84	0.0041075	0.00509167
FA(20:2)	FA	-	-	20	2	1476.36 ± 295.43	1469.58 ± 276.37	0.00360496	0.00444171
FA(16:2)	FA	-	-	16	2	1283.92 ± 208.55	1561.21 ± 258.15	0.00313506	0.00471866
FA(20:5)	FA	-	-	20	5	1070.29 ± 364.95	1137.02 ± 366.59	0.00261343	0.00343657
Acylcarnitines (AC)						350.08 ± 112.53	555.86 ± 280.09			4e-05	6e-05
AC(18:1)	AC	-	-	18	1	83.82 ± 27.19	70.4 ± 26.4	0.239657	0.229427
AC(16:0)	AC	-	-	16	0	61.52 ± 15.85	52.45 ± 18.26	0.175899	0.170927
AC(12:0)	AC	-	-	12	0	49.13 ± 26.82	46.52 ± 30.5	0.140481	0.151604
AC(14:1)	AC	-	-	14	1	45.09 ± 24.34	42.1 ± 28.57	0.128937	0.137219
AC(18:0)	AC	-	-	18	0	22.64 ± 7.05	20.36 ± 8.19	0.0647409	0.0663634
AC(18:2)	AC	-	-	18	2	20.1 ± 5.7	16.47 ± 6.17	0.0574781	0.053664
AC(14:0)	AC	-	-	14	0	16.36 ± 6.02	14.1 ± 6.49	0.0467646	0.0459512
AC(14:2)	AC	-	-	14	2	15.49 ± 7.79	14.79 ± 9.54	0.0442865	0.0481917
AC(16:1)	AC	-	-	16	1	15.34 ± 6.13	12.97 ± 6.32	0.0438735	0.0422766
AC(13:0)	AC	-	-	13	0	14.33 ± 10.95	11.47 ± 9.56	0.0409605	0.0373816
AC(17:0) (b)	AC	-	-	17	0	1.83 ± 0.44	1.56 ± 0.47	0.0052385	0.00507865
AC(17:0) (a)	AC	-	-	17	0	1.51 ± 0.41	1.62 ± 0.54	0.00431357	0.00529554
AC(15:0) (a)	AC	-	-	15	0	1.46 ± 0.6	1.14 ± 0.53	0.00418476	0.00370565
AC(15:0) (b)	AC	-	-	15	0	1.11 ± 0.33	0.89 ± 0.33	0.00318547	0.0029151
Diacylglycerols (DG)						106519.2 ± 65458.73	107471.2 ± 79553.98			0.01062	0.01099
DG(18:1_18:1)	DG	18:1	18:1	36	2	51700.38 ± 33001.91	52061.77 ± 39507.28	0.485917	0.485029
DG(16:0_18:1)	DG	16:0	18:1	34	1	14729.15 ± 11375.79	15193.02 ± 13757.29	0.138435	0.141545
DG(18:1_18:2)	DG	18:1	18:2	36	3	9141.38 ± 5153	9000.62 ± 6124.6	0.0859171	0.0838535
DG(18:0_18:1)	DG	18:0	18:1	36	1	5227.85 ± 3544.91	5224.49 ± 4344.47	0.0491351	0.0486736
DG(16:0_18:2)	DG	16:0	18:2	34	2	3728.13 ± 2428.36	4071.27 ± 3290.36	0.0350396	0.0379296
DG(16:1_18:1)	DG	16:1	18:1	34	2	2797.2 ± 1982.27	2920.22 ± 2432.99	0.02629	0.027206
DG(16:0_16:0)	DG	16:0	16:0	32	0	2723.69 ± 1440.29	2659.48 ± 2030.54	0.0255992	0.0247768
DG(18:1_20:4)	DG	18:1	20:4	38	5	1748.07 ± 1113.9	1728.98 ± 1201.37	0.0164296	0.0161079
DG(18:1_18:3)	DG	18:1	18:3	36	4	1653.09 ± 989.75	1666.52 ± 1199.87	0.0155369	0.015526
DG(18:0_18:2)	DG	18:0	18:2	36	2	1581.82 ± 1037.23	1602.01 ± 1316.62	0.0148671	0.014925
DG(18:1_22:6)	DG	18:1	22:6	40	7	1567 ± 1201.96	1475.22 ± 1331.3	0.0147278	0.0137438
DG(18:2_18:2)	DG	18:2	18:2	36	4	1330.61 ± 722.27	1241.07 ± 852.66	0.0125061	0.0115623
DG(18:1_20:3)	DG	18:1	20:3	38	4	1191.86 ± 795.38	1215.64 ± 860.12	0.011202	0.0113254
DG(18:0_22:6)	DG	18:0	22:6	40	6	1020.29 ± 169.7	1029.85 ± 195.31	0.00958941	0.00959449
DG(16:0_16:1)	DG	16:0	16:1	32	1	1018.69 ± 709.39	1075.41 ± 980.12	0.00957433	0.010019
DG(18:1_20:5)	DG	18:1	20:5	38	6	763.92 ± 571.52	668.02 ± 575.65	0.00717982	0.00622359
DG(18:1_22:5)	DG	18:1	22:5	40	6	656.56 ± 375.9	601.37 ± 392.06	0.0061708	0.00560262
DG(18:2_22:6)	DG	18:2	22:6	40	8	644.51 ± 528.74	605.06 ± 587.43	0.00605757	0.00563703
DG(18:2_20:4)	DG	18:2	20:4	38	6	632.64 ± 390.23	613.14 ± 426.7	0.00594604	0.00571226
DG(16:0_22:6)	DG	16:0	22:6	38	6	531.11 ± 452.26	543.8 ± 535.29	0.00499176	0.00506629
DG(16:0_20:4)	DG	16:0	20:4	36	4	518.24 ± 410.85	548.02 ± 477.93	0.00487079	0.00510555
DG(18:0_20:4)	DG	18:0	20:4	38	4	503.63 ± 282.94	537.21 ± 357.06	0.00473347	0.00500485
DG(14:0_18:2)	DG	14:0	18:2	32	2	412.45 ± 313.32	452.34 ± 405.41	0.00387654	0.00421419
DG(14:0_16:0)	DG	14:0	16:0	30	0	348.13 ± 223.96	364.08 ± 322.7	0.00327193	0.00339197
DG(16:0_22:5)	DG	16:0	22:5	38	5	227.23 ± 146.84	238.73 ± 195.05	0.00213565	0.00222415
Triacylglycerols (TG)						2821473 ± 1043594	2907190 ± 1069045			Not use for calculation	Not use for calculation
TG(52:2) [SIM]	TG[SIM]	-	-	52	2	499800.71 ± 146310.81	491731.53 ± 126447.83	0.177197	0.169223
TG(52:3) [SIM]	TG[SIM]	-	-	52	3	408497.75 ± 122342.68	430674.6 ± 111086.15	0.144827	0.148211
TG(50:2) [SIM]	TG[SIM]	-	-	50	2	251753.1 ± 111319.24	258405.2 ± 106343.06	0.0892553	0.0889266
TG(52:4) [SIM]	TG[SIM]	-	-	52	4	221702.19 ± 99810.31	231882.18 ± 93731.77	0.0786012	0.0797991
TG(50:1) [SIM]	TG[SIM]	-	-	50	1	182884.4 ± 94923.46	189711.86 ± 99862.9	0.064839	0.0652867
TG(54:3) [SIM]	TG[SIM]	-	-	54	3	145421.02 ± 44343.47	151616.76 ± 47649.65	0.0515569	0.0521768
TG(54:4) [SIM]	TG[SIM]	-	-	54	4	144445.54 ± 47628.72	151026.65 ± 50705.35	0.051211	0.0519738
TG(50:3) [SIM]	TG[SIM]	-	-	50	3	116311.97 ± 64122.3	120892.92 ± 64144.43	0.0412367	0.0416036
TG(54:5) [SIM]	TG[SIM]	-	-	54	5	105297.71 ± 44312.83	106588.54 ± 44945.54	0.0373317	0.036681
TG(48:1) [SIM]	TG[SIM]	-	-	48	1	81671.92 ± 57523.49	86145.98 ± 61708.03	0.0289556	0.029646
TG(52:1) [SIM]	TG[SIM]	-	-	52	1	81032.46 ± 63780.71	83714.24 ± 69347.26	0.0287289	0.0288091
TG(54:2) [SIM]	TG[SIM]	-	-	54	2	72110.26 ± 41752.47	77939.38 ± 49494.89	0.0255656	0.0268218
TG(56:7) [SIM]	TG[SIM]	-	-	56	7	57832.57 ± 29409.86	58007.78 ± 30850.45	0.0205037	0.0199626
TG(48:2) [SIM]	TG[SIM]	-	-	48	2	57164.71 ± 43707.97	59974.19 ± 47274.41	0.0202669	0.0206393
TG(54:6) [SIM]	TG[SIM]	-	-	54	6	54368.05 ± 28202.88	54181.85 ± 30155.87	0.0192754	0.0186459
TG(56:6) [SIM]	TG[SIM]	-	-	56	6	52065.94 ± 19296.52	52546.81 ± 19196.44	0.0184592	0.0180833
TG(52:5) [SIM]	TG[SIM]	-	-	52	5	51912.79 ± 32790.32	52321.32 ± 35044.12	0.0184049	0.0180057
TG(51:2) [SIM]	TG[SIM]	-	-	51	2	32267.68 ± 14902.99	32624.49 ± 16324.98	0.01144	0.0112273
TG(50:4) [SIM]	TG[SIM]	-	-	50	4	25903.66 ± 18892.96	27647.32 ± 22224.13	0.00918376	0.00951445
TG(48:0) [SIM]	TG[SIM]	-	-	48	0	23199.63 ± 19670.43	25704.15 ± 22619.15	0.00822509	0.00884573
TG(56:8) [SIM]	TG[SIM]	-	-	56	8	22667.17 ± 14189.71	22184.39 ± 16054.28	0.00803631	0.00763445
TG(54:7) [SIM]	TG[SIM]	-	-	54	7	17084.1 ± 10373.39	18243.75 ± 14137.68	0.00605691	0.00627834
TG(50:0) [SIM]	TG[SIM]	-	-	50	0	15818.33 ± 16063.05	17834.45 ± 18333.53	0.00560815	0.00613748
TG(49:1) [SIM]	TG[SIM]	-	-	49	1	15754.2 ± 8372.33	16677.99 ± 10519.57	0.00558542	0.0057395
TG(48:3) [SIM]	TG[SIM]	-	-	48	3	15314.4 ± 11948.06	17601.35 ± 16255.36	0.00542949	0.00605726
TG(58:8) [SIM]	TG[SIM]	-	-	58	8	15239.22 ± 7967.24	15007.67 ± 8342.55	0.00540284	0.00516468
TG(53:2) [SIM]	TG[SIM]	-	-	53	2	12604.53 ± 6143.33	13093.21 ± 7367.95	0.00446875	0.00450585
TG(51:1) [SIM]	TG[SIM]	-	-	51	1	11870.15 ± 7732.52	12081.34 ± 8661.58	0.00420839	0.00415763
TG(54:1) [SIM]	TG[SIM]	-	-	54	1	8925.57 ± 7714.7	10201.8 ± 10367.69	0.00316443	0.00351081
TG(58:9) [SIM]	TG[SIM]	-	-	58	9	7718.12 ± 4667.29	7215.55 ± 4797.76	0.00273635	0.00248313
TG(56:9) [SIM]	TG[SIM]	-	-	56	9	5210.76 ± 2941.93	5712.36 ± 4494.13	0.0018474	0.00196583
TG(58:10) [SIM]	TG[SIM]	-	-	58	10	4079.94 ± 2628.53	3865.69 ± 3033.5	0.00144648	0.00133032
TG(51:0) [SIM]	TG[SIM]	-	-	51	0	1457.79 ± 335.23	1386.01 ± 158.59	0.000516837	0.000476976
TG(54:0) [SIM]	TG[SIM]	-	-	54	0	1206.07 ± 671.85	1381.87 ± 981.25	0.000427593	0.00047555
Triacylglycerols (neutral loss) (TG [NL])						1343186 ± 578678	1389693 ± 549619.9			0.14071	0.15209
TG(52:2) [NL-16:0]	TG[NL]	16:0		52	2	191859.78 ± 68638.37	194566.66 ± 59296.73	0.142974	0.140117
TG(54:3) [NL-18:1]	TG[NL]	18:1		54	3	119379.96 ± 39136.44	121310.02 ± 41074.69	0.088962	0.0873613
TG(50:1) [NL-16:0]	TG[NL]	16:0		50	1	119070.97 ± 65350.92	124358.56 ± 68688.57	0.0887317	0.0895567
TG(52:3) [NL-18:2]	TG[NL]	18:2		52	3	116761.35 ± 38878.73	125566.89 ± 36575.79	0.0870106	0.0904269
TG(50:2) [NL-18:1]	TG[NL]	18:1		50	2	87298.56 ± 38553.28	88943.33 ± 36369.96	0.0650549	0.0640525
TG(50:1) [NL-18:1]	TG[NL]	18:1		50	1	65880.08 ± 32709.31	68238.53 ± 35383.26	0.0490939	0.0491419
TG(52:4) [NL-18:2]	TG[NL]	18:2		52	4	57360.76 ± 26801.62	62257.64 ± 26791.1	0.0427453	0.0448348
TG(50:2) [NL-16:1]	TG[NL]	16:1		50	2	42954.21 ± 24084.41	44216.06 ± 22519.61	0.0320095	0.0318422
TG(52:1) [NL-18:0]	TG[NL]	18:0		52	1	31154.45 ± 27181.51	33071.33 ± 28173.92	0.0232163	0.0238163
TG(54:4) [NL-18:2]	TG[NL]	18:2		54	4	29715.28 ± 12428.85	31211.39 ± 11782.17	0.0221438	0.0224769
TG(50:3) [NL-18:2]	TG[NL]	18:2		50	3	28197.05 ± 15202.68	30179.99 ± 15440.18	0.0210125	0.0217341
TG(52:1) [NL-18:1]	TG[NL]	18:1		52	1	26711.98 ± 25640.91	26327.55 ± 22725.48	0.0199058	0.0189598
TG(54:2) [NL-18:0]	TG[NL]	18:0		54	2	24766.37 ± 18112.65	25029.48 ± 17078.3	0.0184559	0.018025
TG(50:3) [NL-16:1]	TG[NL]	16:1		50	3	24431.75 ± 15666.8	25779 ± 15763.38	0.0182066	0.0185647
TG(48:1) [NL-18:1]	TG[NL]	18:1		48	1	23595.49 ± 16877.53	24763.15 ± 16811.26	0.0175834	0.0178332
TG(52:3) [NL-16:1]	TG[NL]	16:1		52	3	22010.72 ± 9755.73	22726.74 ± 8301.29	0.0164024	0.0163666
TG(52:4) [NL-18:3]	TG[NL]	18:3		52	4	21515.99 ± 12632.62	21433.99 ± 10668.36	0.0160337	0.0154357
TG(50:2) [NL-18:2]	TG[NL]	18:2		50	2	19824.75 ± 9078.06	21017.07 ± 9889.89	0.0147734	0.0151354
TG(48:0) [NL-16:0]	TG[NL]	16:0		48	0	18462.36 ± 17899.8	19290.43 ± 18031.87	0.0137582	0.013892
TG(50:2) [NL-14:0]	TG[NL]	14:0		50	2	15712.63 ± 8033.11	15825.3 ± 6928.24	0.0117091	0.0113966
TG(56:7) [NL-22:6]	TG[NL]	22:6		56	7	15079.83 ± 10581.76	13911.25 ± 9731.11	0.0112375	0.0100182
TG(52:4) [NL-16:1]	TG[NL]	16:1		52	4	14845.47 ± 8744.85	16219.27 ± 7639.21	0.0110629	0.0116803
TG(48:2) [NL-16:1]	TG[NL]	16:1		48	2	13190.72 ± 11712.98	13684.22 ± 12356.84	0.00982973	0.00985468
TG(50:3) [NL-14:0]	TG[NL]	14:0		50	3	12188.31 ± 7541.98	13027.17 ± 7097.93	0.00908273	0.0093815
TG(48:2) [NL-14:0]	TG[NL]	14:0		48	2	11292.16 ± 9680.38	12147.78 ± 9534.39	0.00841492	0.00874821
TG(54:3) [NL-18:2]	TG[NL]	18:2		54	3	10790.8 ± 4412.59	10758.63 ± 4243.71	0.00804131	0.00774782
TG(52:5) [NL-18:3]	TG[NL]	18:3		52	5	9709.4 ± 8304.27	9386.63 ± 6827.65	0.00723545	0.00675977
TG(53:2) [NL-18:1]	TG[NL]	18:1		53	2	9116.51 ± 4916.68	9162 ± 5287.16	0.00679363	0.006598
TG(54:5) [NL-20:4]	TG[NL]	20:4		54	5	8972.61 ± 4329.89	8915.75 ± 3822.32	0.00668639	0.00642067
TG(54:5) [NL-18:3]	TG[NL]	18:3		54	5	7734.13 ± 5090.52	8334.04 ± 4641.99	0.00576348	0.00600175
TG(56:8) [NL-22:6]	TG[NL]	22:6		56	8	7492.85 ± 6081.89	7111.02 ± 6266.11	0.00558368	0.005121
TG(48:2) [NL-18:2]	TG[NL]	18:2		48	2	7201.37 ± 5642.29	7764.95 ± 6234.91	0.00536647	0.00559192
TG(50:0) [NL-18:0]	TG[NL]	18:0		50	0	6980.23 ± 8241.76	7474.2 ± 8148.12	0.00520167	0.00538254
TG(48:1) [NL-16:1]	TG[NL]	16:1		48	1	6429.65 ± 6163.55	6597.3 ± 5872.17	0.00479137	0.00475104
TG(54:4) [NL-20:3]	TG[NL]	20:3		54	4	5728.79 ± 3234.9	6105.3 ± 2991.3	0.0042691	0.00439672
TG(52:2) [NL-18:2]	TG[NL]	18:2		52	2	5588.6 ± 3001.92	5748.16 ± 3174.16	0.00416463	0.00413953
TG(51:2) [NL-17:1]	TG[NL]	17:1		51	2	5559.52 ± 3466.33	5153.65 ± 3036.96	0.00414296	0.0037114
TG(50:4) [NL-18:3]	TG[NL]	18:3		50	4	5260.41 ± 4840.6	5337.45 ± 4637.19	0.00392006	0.00384376
TG(54:2) [NL-20:1]	TG[NL]	20:1		54	2	4994 ± 3193.6	5304.29 ± 3486.49	0.00372153	0.00381988
TG(54:6) [NL-18:3]	TG[NL]	18:3		54	6	4869.03 ± 4187.27	4845.57 ± 3905.39	0.0036284	0.00348953
TG(54:6) [NL-20:4]	TG[NL]	20:4		54	6	4603.61 ± 2595.03	4816.8 ± 2578.8	0.00343061	0.00346881
TG(56:6) [NL-20:4]	TG[NL]	20:4		56	6	4462.24 ± 1726.63	4292.73 ± 1447.18	0.00332527	0.00309141
TG(54:6) [NL-20:5]	TG[NL]	20:5		54	6	3967.41 ± 2933.8	3818.55 ± 2686.13	0.00295651	0.00274992
TG(56:6) [NL-22:5]	TG[NL]	22:5		56	6	3851.59 ± 1759.09	5536.98 ± 2310.23	0.00287021	0.00398745
TG(51:2) [NL-15:0]	TG[NL]	15:0		51	2	3816.37 ± 2018.04	3632.29 ± 1742.29	0.00284396	0.00261579
TG(58:8) [NL-22:6]	TG[NL]	22:6		58	8	3656.14 ± 2748.41	3424.7 ± 2606.75	0.00272456	0.00246629
TG(54:7) [NL-22:6]	TG[NL]	22:6		54	7	3650.24 ± 3619.03	3481.2 ± 3537.75	0.00272016	0.00250699
TG(51:1) [NL-17:0]	TG[NL]	17:0		51	1	3643.74 ± 2702.74	3444.39 ± 2605.37	0.00271532	0.00248048
TG(50:3) [NL-18:3]	TG[NL]	18:3		50	3	3597.16 ± 2781.05	3771.51 ± 2827.58	0.00268061	0.00271605
TG(50:4) [NL-14:0]	TG[NL]	14:0		50	4	3534.85 ± 3335.27	3663.11 ± 3233.67	0.00263417	0.00263799
TG(48:2) [NL-14:1]	TG[NL]	14:1		48	2	3238.31 ± 3401.21	3318.97 ± 3019.57	0.00241319	0.00239016
TG(48:3) [NL-16:1]	TG[NL]	16:1		48	3	3077.56 ± 2818.05	3399.85 ± 3309.09	0.0022934	0.0024484
TG(54:6) [NL-22:6]	TG[NL]	22:6		54	6	2937.34 ± 2599.02	2825.9 ± 2541.69	0.00218891	0.00203507
TG(54:1) [NL-18:1]	TG[NL]	18:1		54	1	2781.57 ± 2863.7	3074.34 ± 3477.67	0.00207283	0.00221398
TG(56:7) [NL-20:4]	TG[NL]	20:4		56	7	2471.16 ± 1219.6	2697.82 ± 1147.83	0.00184151	0.00194283
TG(51:2) [NL-17:0]	TG[NL]	17:0		51	2	2458.7 ± 1403.93	2353.3 ± 1300.3	0.00183223	0.00169473
TG(48:3) [NL-14:0]	TG[NL]	14:0		48	3	2383.86 ± 2577.27	2521.71 ± 2603.23	0.00177645	0.001816
TG(58:9) [NL-22:6]	TG[NL]	22:6		58	9	2281.52 ± 1995.44	2079.4 ± 1836.71	0.00170019	0.00149748
TG(54:7) [NL-20:5]	TG[NL]	20:5		54	7	2192.4 ± 2107.14	2066.43 ± 1967.54	0.00163378	0.00148814
TG(52:5) [NL-20:4]	TG[NL]	20:4		52	5	2169.16 ± 1855.93	2279.52 ± 1935.95	0.00161646	0.00164159
TG(48:0) [NL-18:0]	TG[NL]	18:0		48	0	1747.5 ± 1601.29	1921.95 ± 1816.33	0.00130223	0.00138409
TG(56:7) [NL-20:5]	TG[NL]	20:5		56	7	1611.61 ± 1075.49	1713.26 ± 1091.72	0.00120097	0.0012338
TG(50:1) [NL-14:0]	TG[NL]	14:0		50	1	1565.45 ± 1082.27	1668.64 ± 1163.66	0.00116657	0.00120167
TG(56:7) [NL-22:5]	TG[NL]	22:5		56	7	1518.64 ± 778.34	2532.36 ± 1282.68	0.00113169	0.00182367
TG(56:9) [NL-22:6]	TG[NL]	22:6		56	9	1325.02 ± 1349.07	1229.63 ± 1309.02	0.000987405	0.000885518
TG(56:8) [NL-20:5]	TG[NL]	20:5		56	8	1217.72 ± 1051.22	1151.33 ± 969.33	0.000907447	0.000829128
TG(48:3) [NL-18:3]	TG[NL]	18:3		48	3	1197.21 ± 1311.11	1353.08 ± 1600.56	0.000892162	0.000974423
TG(50:3) [NL-14:1]	TG[NL]	14:1		50	3	1045.93 ± 762.45	1106.74 ± 666.68	0.000779427	0.000797018
TG(58:10) [NL-22:6]	TG[NL]	22:6		58	1	990.28 ± 968.19	933.21 ± 961.39	0.000737959	0.000672053
TG(56:8) [NL-20:4]	TG[NL]	20:4		56	8	982.66 ± 683.64	987.98 ± 652.3	0.000732277	0.000711496
TG(49:1) [NL-17:1]	TG[NL]	17:1		49	1	945.1 ± 716.54	972.15 ± 791.75	0.000704287	0.000700092
TG(52:5) [NL-20:5]	TG[NL]	20:5		52	5	820.32 ± 799.71	771.36 ± 715.76	0.0006113	0.000555496
TG(54:0) [NL-18:0]	TG[NL]	18:0		54	0	708.38 ± 641.32	833.73 ± 932.83	0.000527887	0.000600408
TG(50:4) [NL-20:4]	TG[NL]	20:4		50	4	638.31 ± 703.48	658.75 ± 740.37	0.000475668	0.000474399
TG(49:1) [NL-16:1]	TG[NL]	16:1		49	1	440.12 ± 248.65	456.22 ± 288.42	0.00032798	0.000328549
TG(51:0) [NL-16:0]	TG[NL]	16:0		51	0	378.34 ± 373.12	377.29 ± 393.72	0.000281938	0.000271707
TG(53:2) [NL-17:1]	TG[NL]	17:1		53	2	324.33 ± 191.85	332.57 ± 256.02	0.000241688	0.000239498
Alkyldiacylglycerols (TG(O))						3271.39 ± 898.43	3254.15 ± 1008.4			0.00034	0.00037
TG(O-52:2) [SIM]	TG(O)[SIM]	-	-	52	2	614.46 ± 239.58	611.6 ± 264.57	0.187865	0.187938
TG(O-50:1) [SIM]	TG(O)[SIM]	-	-	50	1	558.63 ± 206.77	548.69 ± 226.28	0.170794	0.168606
TG(O-50:3) [SIM]	TG(O)[SIM]	-	-	50	3	410.49 ± 74.36	419.2 ± 99.59	0.125502	0.128814
TG(O-50:2) [SIM]	TG(O)[SIM]	-	-	50	2	385.16 ± 127.11	366.26 ± 104.81	0.117758	0.112548
TG(O-54:4) [SIM]	TG(O)[SIM]	-	-	54	4	343.68 ± 126.78	359.01 ± 142.75	0.105078	0.110319
TG(O-52:1) [SIM]	TG(O)[SIM]	-	-	52	1	338.04 ± 119.41	327.46 ± 134.76	0.103353	0.100625
TG(O-54:3) [SIM]	TG(O)[SIM]	-	-	54	3	274.26 ± 46.47	288.94 ± 65.21	0.0838508	0.0887898
TG(O-54:2) [SIM]	TG(O)[SIM]	-	-	54	2	193.58 ± 65.28	180.63 ± 60.09	0.059185	0.0555052
TG(O-52:0) [SIM]	TG(O)[SIM]	-	-	52	0	152.46 ± 19.53	152.48 ± 25.02	0.0466142	0.0468547
Alkyldiacylglycerols (neutral loss) (TG(O) [NL])						2042.93 ± 981.14	1930.38 ± 1155.79			Not use for calculation	Not use for calculation
TG(O-50:1) [NL-16:0]	TG(O)[NL]	16:0		50	1	363.03 ± 185.2	358.85 ± 234.66	0.177748	0.18604
TG(O-52:2) [NL-18:1]	TG(O)[NL]	18:1		52	2	306.67 ± 148.3	288.68 ± 169.26	0.150154	0.149659
TG(O-52:2) [NL-16:0]	TG(O)[NL]	16:0		52	2	241.43 ± 122.28	215.99 ± 128.65	0.11821	0.111977
TG(O-50:1) [NL-18:1]	TG(O)[NL]	18:1		50	1	202.73 ± 110.26	197.09 ± 138.99	0.0992589	0.102175
TG(O-52:1) [NL-16:0]	TG(O)[NL]	16:0		52	1	176.5 ± 98.02	172.99 ± 121.63	0.0864183	0.0896843
TG(O-52:1) [NL-18:1]	TG(O)[NL]	18:1		52	1	139.66 ± 83.28	132.23 ± 100.94	0.0683815	0.0685511
TG(O-54:2) [NL-18:1]	TG(O)[NL]	18:1		54	2	125.31 ± 66.71	112.83 ± 71.59	0.0613542	0.0584942
TG(O-54:3) [NL-18:1]	TG(O)[NL]	18:1		54	3	83.67 ± 40.57	72.99 ± 38.54	0.0409671	0.037842
TG(O-52:2) [NL-17:1]	TG(O)[NL]	17:1		52	2	69.09 ± 35.42	61.04 ± 37.56	0.0338291	0.0316455
TG(O-50:1) [NL-15:0]	TG(O)[NL]	15:0		50	1	47.73 ± 26.44	47.55 ± 30.35	0.0233681	0.024653
TG(O-50:2) [NL-18:2]	TG(O)[NL]	18:2		50	2	44.2 ± 20.55	43.08 ± 20.34	0.0216389	0.0223321
TG(O-50:2) [NL-16:1]	TG(O)[NL]	16:1		50	2	39.13 ± 16.31	37.8 ± 15.24	0.0191593	0.0195972
TG(O-50:2) [NL-18:1]	TG(O)[NL]	18:1		50	2	38.96 ± 17.65	35.42 ± 15.92	0.0190769	0.0183614
TG(O-52:0) [NL-16:0]	TG(O)[NL]	16:0		52	0	34.69 ± 15.94	35.11 ± 22.99	0.0169871	0.0182015
TG(O-54:4) [NL-17:1]	TG(O)[NL]	17:1		54	4	29.09 ± 15.87	25.71 ± 15.94	0.0142419	0.0133305
TG(O-54:4) [NL-18:2]	TG(O)[NL]	18:2		54	4	28.4 ± 13.66	23.84 ± 9.13	0.0139032	0.0123602
TG(O-50:1) [NL-17:1]	TG(O)[NL]	17:1		50	1	26.02 ± 10.93	25.36 ± 14.57	0.0127418	0.0131459
TG(O-54:3) [NL-17:1]	TG(O)[NL]	17:1		54	3	25.36 ± 15.66	22.24 ± 14.72	0.0124189	0.0115309
TG(O-54:2) [NL-17:1]	TG(O)[NL]	17:1		54	2	10.41 ± 5.93	11 ± 7.22	0.00509666	0.00570421
TG(O-50:3) [NL-18:2]	TG(O)[NL]	18:2		50	3	10.31 ± 5.07	9.09 ± 4.24	0.00504627	0.00471506
Ubiquinone						995.97 ± 364	807.48 ± 386.41			0.0001	8.74575e-05
Ubiquinone	Ubiquinone					995.97 ± 364	807.48 ± 386.41	1	1
Oxidised CE (Ox-CE)						6594.63 ± 4291.53	5298.1 ± 2337.59			0.0007	0.000583509
CE(18:2) [+OH]	Oxspecies	-	-	18	2	5689.64 ± 3964.69	4585.64 ± 2142.87	0.862559	0.865593
CE(20:4) [+OH]	Oxspecies	-	-	20	4	547.44 ± 263.09	486.5 ± 218.5	0.0829921	0.0918332
CE(22:6) [+OH]	Oxspecies	-	-	22	6	359.16 ± 186.82	225.54 ± 95.45	0.0544486	0.0425741
Oxidised PC/LPC (Ox-PC/LPC)						125.92 ± 35.83	117.82 ± 40.81			1e-05	1.29762e-05
PC(36:4) [+OH]	Oxspecies	-	-	36	4	74.71 ± 24.78	70.43 ± 27.32	0.593264	0.598276
PC(38:6) [+OH]	Oxspecies	-	-	38	6	24.71 ± 7.99	25.89 ± 11.27	0.19624	0.219925
PC(34:2) [+OH]	Oxspecies	-	-	34	2	16.2 ± 12.57	12.18 ± 5.85	0.128619	0.103445
LPC(18:2) [+OH]	Oxspecies	-	-	18	2	5.55 ± 3.48	5.2 ± 1.99	0.0440365	0.0441398
LPC(20:4) [+OH]	Oxspecies	-	-	20	4	2.99 ± 1.49	2.39 ± 0.93	0.0237609	0.0203358
LPC(22:6) [+OH]	Oxspecies	-	-	22	6	1.77 ± 0.96	1.63 ± 0.33	0.0140792	0.0138792
