# Supplementary material for: Personalized Profiling of Lipoprotein and Lipid Metabolism Based on 1018 Measures from Combined Quantitative NMR and LC-MS/MS Platforms
Source: Anal Chem. 2024 Dec 16;96(52):20362–70. doi: 10.1021/acs.analchem.4c03229 (PMC11696825; doi:10.1021/acs.analchem.4c03229)
Supplement: Supplementary file 3 — ac4c03229_si_003.xlsx [file ac4c03229_si_003.xlsx]

## Sheet: A. Association results in NFBC
		XXL-VLDL-P	XXL-VLDL-L	XXL-VLDL-PL	XXL-VLDL-C	XXL-VLDL-CE	XXL-VLDL-FC	XXL-VLDL-TG	XL-VLDL-P	XL-VLDL-L	XL-VLDL-PL	XL-VLDL-C	XL-VLDL-CE	XL-VLDL-FC	XL-VLDL-TG	L-VLDL-P	L-VLDL-L	L-VLDL-PL	L-VLDL-C	L-VLDL-CE	L-VLDL-FC	L-VLDL-TG	M-VLDL-P	M-VLDL-L	M-VLDL-PL	M-VLDL-C	M-VLDL-CE	M-VLDL-FC	M-VLDL-TG	S-VLDL-P	S-VLDL-L	S-VLDL-PL	S-VLDL-C	S-VLDL-CE	S-VLDL-FC	S-VLDL-TG	XS-VLDL-P	XS-VLDL-L	XS-VLDL-PL	XS-VLDL-C	XS-VLDL-CE	XS-VLDL-FC	XS-VLDL-TG	IDL-P	IDL-L	IDL-PL	IDL-C	IDL-CE	IDL-FC
	XXL-VLDL-P	1	0.999782	0.983008	0.960953	0.897349	0.958593	0.997965	0.937545	0.943877	0.963272	0.958689	0.922799	0.970514	0.916059	0.883034	0.887666	0.895608	0.91811	0.909966	0.90764	0.865967	0.868073	0.872713	0.875544	0.896057	0.881261	0.869229	0.839753	0.814092	0.811467	0.791095	0.73423	0.660811	0.77683	0.792365	0.553458	0.519079	0.421727	0.389177	0.38517	0.370086	0.685606	0.368957	0.349523	0.289774	0.343772	0.405691	0.188337
	XXL-VLDL-L	0.999782	1	0.984286	0.965551	0.902297	0.962379	0.996537	0.938725	0.945295	0.965256	0.962399	0.926378	0.974185	0.916594	0.883336	0.888157	0.896386	0.920122	0.911898	0.909763	0.865772	0.868906	0.873761	0.876742	0.898927	0.884701	0.871384	0.83984	0.81667	0.814235	0.793684	0.738065	0.664605	0.780387	0.794138	0.556661	0.522279	0.423836	0.392248	0.387671	0.374119	0.689235	0.370651	0.351074	0.291151	0.34479	0.406492	0.189848
	XXL-VLDL-PL	0.983008	0.984286	1	0.943153	0.861938	0.974122	0.977276	0.945672	0.950897	0.971562	0.948319	0.90163	0.973027	0.927786	0.892892	0.897604	0.906201	0.923036	0.901041	0.92723	0.877447	0.875685	0.880229	0.88434	0.897452	0.87099	0.88494	0.849646	0.830034	0.827467	0.81669	0.741435	0.656456	0.803223	0.810132	0.558479	0.523294	0.425798	0.383554	0.368211	0.389135	0.70973	0.361768	0.341439	0.281358	0.331958	0.391886	0.181561
	XXL-VLDL-C	0.960953	0.965551	0.943153	1	0.972234	0.942241	0.94328	0.88656	0.897619	0.928172	0.968398	0.943134	0.968635	0.852111	0.825807	0.833168	0.845901	0.891936	0.898368	0.869081	0.799911	0.829474	0.837722	0.843569	0.899304	0.911494	0.843429	0.786863	0.809066	0.811258	0.783275	0.773482	0.717162	0.7837	0.764784	0.5969	0.566499	0.461939	0.452238	0.447628	0.429828	0.690808	0.414217	0.395194	0.335423	0.387889	0.445727	0.241224
	XXL-VLDL-CE	0.897349	0.902297	0.861938	0.972234	1	0.846107	0.875019	0.777183	0.791357	0.831347	0.904926	0.894902	0.892019	0.733947	0.724291	0.732839	0.748668	0.810046	0.839091	0.768114	0.692894	0.750056	0.760445	0.769413	0.852266	0.89966	0.762476	0.697059	0.75853	0.76618	0.732409	0.781622	0.757379	0.739482	0.687711	0.627084	0.604775	0.510554	0.521093	0.522966	0.480703	0.637679	0.476277	0.46117	0.40509	0.462163	0.516265	0.322515
	XXL-VLDL-FC	0.958593	0.962379	0.974122	0.942241	0.846107	1	0.949723	0.96357	0.968049	0.978266	0.961415	0.918283	0.980957	0.948081	0.904597	0.909277	0.914979	0.932632	0.904549	0.942845	0.890471	0.875834	0.879859	0.880055	0.889131	0.85069	0.891019	0.854259	0.814462	0.80839	0.791642	0.698698	0.603269	0.781986	0.815064	0.502182	0.462468	0.350018	0.312977	0.299686	0.318193	0.710999	0.284466	0.261265	0.200387	0.243359	0.302751	0.0962851
	XXL-VLDL-TG	0.997965	0.996537	0.977276	0.94328	0.875019	0.949723	1	0.93737	0.942629	0.958625	0.946958	0.911154	0.959171	0.91885	0.885359	0.88928	0.895813	0.913389	0.90387	0.904138	0.870432	0.866669	0.870425	0.872287	0.885468	0.866153	0.864083	0.841841	0.804456	0.800656	0.780807	0.715624	0.640118	0.763372	0.788525	0.535277	0.500215	0.404866	0.368675	0.366348	0.347475	0.674569	0.352726	0.333365	0.274113	0.328226	0.390821	0.171534
	XL-VLDL-P	0.937545	0.938725	0.945672	0.88656	0.777183	0.96357	0.93737	1	0.999598	0.985089	0.952087	0.921484	0.956616	0.996768	0.975178	0.976894	0.975891	0.975054	0.945405	0.983173	0.968861	0.946341	0.946516	0.940683	0.915306	0.84947	0.944679	0.939129	0.846034	0.832974	0.809472	0.671272	0.554862	0.790579	0.878668	0.45126	0.405478	0.305739	0.228885	0.210347	0.250859	0.721673	0.235238	0.211948	0.154525	0.194121	0.254442	0.0460864
	XL-VLDL-L	0.943877	0.945295	0.950897	0.897619	0.791357	0.968049	0.942629	0.999598	1	0.98827	0.959506	0.928608	0.963978	0.994143	0.971207	0.973312	0.973328	0.975302	0.947294	0.981789	0.963565	0.944132	0.94484	0.939826	0.91918	0.857291	0.94339	0.934454	0.847827	0.835678	0.81144	0.680821	0.567452	0.793837	0.875431	0.461759	0.416766	0.316589	0.243387	0.225596	0.26285	0.721944	0.247872	0.224838	0.167223	0.207803	0.268215	0.0592519
	XL-VLDL-PL	0.963272	0.965256	0.971562	0.928172	0.831347	0.978266	0.958625	0.985089	0.98827	1	0.962014	0.915234	0.984656	0.971874	0.9454	0.948865	0.957931	0.96003	0.931248	0.968078	0.933208	0.924927	0.928366	0.92928	0.930334	0.887736	0.929917	0.902803	0.849819	0.842618	0.817891	0.723425	0.62474	0.806296	0.85085	0.520295	0.479132	0.389446	0.316304	0.300717	0.326467	0.72231	0.332336	0.310647	0.254986	0.296501	0.356222	0.147687
	XL-VLDL-C	0.958689	0.962399	0.948319	0.968398	0.904926	0.961415	0.946958	0.952087	0.959506	0.962014	1	0.986361	0.983829	0.927163	0.895907	0.901337	0.905479	0.943107	0.942183	0.92455	0.876583	0.889121	0.893865	0.894037	0.914776	0.891394	0.893616	0.861046	0.830154	0.825375	0.793658	0.730793	0.648083	0.786066	0.818408	0.516352	0.479469	0.370141	0.343121	0.333943	0.337843	0.691455	0.316248	0.296175	0.236946	0.287594	0.347758	0.137821
	XL-VLDL-CE	0.922799	0.926378	0.90163	0.943134	0.894902	0.918283	0.911154	0.921484	0.928608	0.915234	0.986361	1	0.942132	0.897258	0.872576	0.877776	0.875394	0.925888	0.940636	0.893112	0.853213	0.870442	0.874017	0.870757	0.887182	0.86331	0.869568	0.847485	0.807561	0.800799	0.766814	0.696161	0.613208	0.755814	0.806644	0.469446	0.432096	0.315537	0.298718	0.290811	0.29382	0.666116	0.256333	0.23649	0.177141	0.228493	0.288106	0.0813022
	XL-VLDL-FC	0.970514	0.974185	0.973027	0.968635	0.892019	0.980957	0.959171	0.956616	0.963978	0.984656	0.983829	0.942132	1	0.932299	0.895822	0.901261	0.912401	0.934417	0.916898	0.93241	0.877442	0.884701	0.890508	0.894503	0.919104	0.897397	0.89478	0.852358	0.831834	0.829276	0.801026	0.74719	0.666349	0.79697	0.809091	0.550755	0.515111	0.41664	0.378376	0.368405	0.372353	0.699186	0.369942	0.350053	0.291982	0.341448	0.401294	0.191282
	XL-VLDL-TG	0.916059	0.916594	0.927786	0.852111	0.733947	0.948081	0.91885	0.996768	0.994143	0.971874	0.927163	0.897258	0.932299	1	0.981719	0.982313	0.978294	0.969532	0.935038	0.982726	0.979331	0.947903	0.946541	0.938387	0.89956	0.822644	0.94381	0.947927	0.836525	0.820938	0.79968	0.640358	0.515638	0.777305	0.883427	0.418618	0.370827	0.27216	0.18627	0.165829	0.215011	0.716979	0.197038	0.173108	0.116158	0.153263	0.213237	0.00693337
	L-VLDL-P	0.883034	0.883336	0.892892	0.825807	0.724291	0.904597	0.885359	0.975178	0.971207	0.9454	0.895907	0.872576	0.895822	0.981719	1	0.999829	0.996634	0.981123	0.953327	0.988327	0.998103	0.984449	0.982576	0.974582	0.929219	0.850695	0.97739	0.985651	0.887608	0.871438	0.846583	0.688321	0.562154	0.826064	0.93694	0.448504	0.399061	0.297087	0.205332	0.178802	0.24575	0.762691	0.2161	0.191863	0.136473	0.169977	0.228534	0.0266568
	L-VLDL-L	0.887666	0.888157	0.897604	0.833168	0.732839	0.909277	0.88928	0.976894	0.973312	0.948865	0.901337	0.877776	0.901261	0.982313	0.999829	1	0.997447	0.984252	0.957302	0.990513	0.996867	0.985151	0.983694	0.976384	0.934075	0.857558	0.979435	0.984552	0.892004	0.876385	0.851719	0.69669	0.571499	0.831865	0.938255	0.457849	0.40866	0.305888	0.215793	0.189252	0.255542	0.767695	0.225006	0.200724	0.145131	0.178692	0.23721	0.0352563
	L-VLDL-PL	0.895608	0.896386	0.906201	0.845901	0.748668	0.914979	0.895813	0.975891	0.973328	0.957931	0.905479	0.875394	0.912401	0.978294	0.996634	0.997447	1	0.985058	0.956723	0.992895	0.991409	0.986124	0.986109	0.982088	0.949225	0.879602	0.98463	0.979056	0.905709	0.892134	0.867751	0.725318	0.603746	0.851113	0.940597	0.496509	0.448005	0.350781	0.253918	0.226064	0.294061	0.786799	0.272844	0.248482	0.193854	0.22533	0.282905	0.0831345
	L-VLDL-C	0.91811	0.920122	0.923036	0.891936	0.810046	0.932632	0.913389	0.975054	0.975302	0.96003	0.943107	0.925888	0.934417	0.969532	0.981123	0.984252	0.985058	1	0.98946	0.989314	0.968083	0.97722	0.979201	0.97705	0.963481	0.908937	0.980157	0.961455	0.91722	0.906379	0.882789	0.758942	0.645835	0.86659	0.936587	0.524673	0.478499	0.36532	0.29943	0.275741	0.327393	0.79325	0.285027	0.260862	0.203433	0.239361	0.297956	0.0942022
	L-VLDL-CE	0.909966	0.911898	0.901041	0.898368	0.839091	0.904549	0.90387	0.945405	0.947294	0.931248	0.942183	0.940636	0.916898	0.935038	0.953327	0.957302	0.956723	0.98946	1	0.95854	0.935909	0.960674	0.963504	0.961989	0.961267	0.922671	0.95987	0.940057	0.913138	0.90373	0.878104	0.77121	0.668878	0.859298	0.923402	0.532021	0.487744	0.36897	0.320691	0.30286	0.334669	0.780073	0.28887	0.265585	0.208365	0.24698	0.306243	0.0999097
	L-VLDL-FC	0.90764	0.909763	0.92723	0.869081	0.768114	0.942845	0.904138	0.983173	0.981789	0.968078	0.92455	0.893112	0.93241	0.982726	0.988327	0.990513	0.992895	0.989314	0.95854	1	0.980174	0.973905	0.975031	0.972414	0.947074	0.879003	0.980909	0.963375	0.903689	0.891751	0.870586	0.733136	0.611738	0.857637	0.931435	0.507663	0.460439	0.35527	0.27241	0.24333	0.313966	0.791319	0.276439	0.251827	0.195034	0.228014	0.285023	0.086971
	L-VLDL-TG	0.865967	0.865772	0.877447	0.799911	0.692894	0.890471	0.870432	0.968861	0.963565	0.933208	0.876583	0.853213	0.877442	0.979331	0.998103	0.996867	0.991409	0.968083	0.935909	0.980174	1	0.978355	0.975092	0.964814	0.90897	0.82293	0.967816	0.985896	0.869177	0.851211	0.826265	0.656589	0.526698	0.804037	0.929046	0.414666	0.364497	0.264928	0.168268	0.141381	0.211891	0.743839	0.183736	0.159637	0.104792	0.138102	0.196566	-0.00425146
	M-VLDL-P	0.868073	0.868906	0.875685	0.829474	0.750056	0.875834	0.866669	0.946341	0.944132	0.924927	0.889121	0.870442	0.884701	0.947903	0.984449	0.985151	0.986124	0.97722	0.960674	0.973905	0.978355	1	0.999672	0.996923	0.964037	0.901881	0.993991	0.993537	0.941132	0.929045	0.901125	0.78052	0.669557	0.88885	0.97017	0.555844	0.510305	0.404781	0.323631	0.290916	0.370003	0.823342	0.319629	0.295848	0.241555	0.273231	0.329639	0.131697
	M-VLDL-L	0.872713	0.873761	0.880229	0.837722	0.760445	0.879859	0.870425	0.946516	0.94484	0.928366	0.893865	0.874017	0.890508	0.946541	0.982576	0.983694	0.986109	0.979201	0.963504	0.975031	0.975092	0.999672	1	0.998319	0.970273	0.911554	0.995623	0.990405	0.946327	0.935119	0.907419	0.792267	0.683036	0.896395	0.970565	0.571151	0.526033	0.420806	0.340291	0.307524	0.385691	0.830561	0.336349	0.312523	0.258071	0.289604	0.345773	0.148256
	M-VLDL-PL	0.875544	0.876742	0.88434	0.843569	0.769413	0.880055	0.872287	0.940683	0.939826	0.92928	0.894037	0.870757	0.894503	0.938387	0.974582	0.976384	0.982088	0.97705	0.961989	0.972414	0.964814	0.996923	0.998319	1	0.977867	0.924416	0.996475	0.982887	0.958925	0.949555	0.924132	0.817653	0.711194	0.914437	0.973021	0.606047	0.561739	0.458708	0.376302	0.342078	0.422562	0.849069	0.374323	0.350348	0.296708	0.32617	0.381435	0.18616
	M-VLDL-C	0.896057	0.898927	0.897452	0.899304	0.852266	0.889131	0.885468	0.915306	0.91918	0.930334	0.914776	0.887182	0.919104	0.89956	0.929219	0.934075	0.949225	0.963481	0.961267	0.947074	0.90897	0.964037	0.970273	0.977867	1	0.981663	0.974953	0.928786	0.95972	0.957472	0.92986	0.878438	0.794078	0.930608	0.936345	0.694512	0.655657	0.557156	0.489195	0.460032	0.517013	0.857848	0.485246	0.462406	0.407776	0.440279	0.49385	0.30152
	M-VLDL-CE	0.881261	0.884701	0.87099	0.911494	0.89966	0.85069	0.866153	0.84947	0.857291	0.887736	0.891394	0.86331	0.897397	0.822644	0.850695	0.857558	0.879602	0.908937	0.922671	0.879003	0.82293	0.901881	0.911554	0.924416	0.981663	1	0.916574	0.850821	0.926145	0.930578	0.900296	0.908268	0.853323	0.90771	0.868611	0.752384	0.72104	0.632877	0.582183	0.56093	0.586914	0.823731	0.577417	0.557466	0.505387	0.541551	0.593039	0.405118
	M-VLDL-FC	0.869229	0.871384	0.88494	0.843429	0.762476	0.891019	0.864083	0.944679	0.94339	0.929917	0.893616	0.869568	0.89478	0.94381	0.97739	0.979435	0.98463	0.980157	0.95987	0.980909	0.967816	0.993991	0.995623	0.996475	0.974953	0.916574	1	0.980561	0.958522	0.948628	0.926273	0.809333	0.696057	0.918813	0.977334	0.600526	0.554752	0.44828	0.36309	0.325768	0.416874	0.863192	0.35927	0.333977	0.278636	0.305462	0.359295	0.169381
	M-VLDL-TG	0.839753	0.83984	0.849646	0.786863	0.697059	0.854259	0.841841	0.939129	0.934454	0.902803	0.861046	0.847485	0.852358	0.947927	0.985651	0.984552	0.979056	0.961455	0.940057	0.963375	0.985896	0.993537	0.990405	0.982887	0.928786	0.850821	0.980561	1	0.912166	0.896181	0.868579	0.721849	0.602156	0.851212	0.963363	0.484045	0.436522	0.329627	0.244902	0.211662	0.297451	0.790315	0.240549	0.21673	0.163098	0.194365	0.251142	0.0537785
	S-VLDL-P	0.814092	0.81667	0.830034	0.809066	0.75853	0.814462	0.804456	0.846034	0.847827	0.849819	0.830154	0.807561	0.831834	0.836525	0.887608	0.892004	0.905709	0.91722	0.913138	0.903689	0.869177	0.941132	0.946327	0.958925	0.95972	0.926145	0.958522	0.912166	1	0.99897	0.990143	0.91606	0.818732	0.987964	0.972386	0.743023	0.701776	0.592768	0.519478	0.476846	0.574713	0.936534	0.48985	0.463903	0.410446	0.428396	0.475302	0.306046
	S-VLDL-L	0.811467	0.814235	0.827467	0.811258	0.76618	0.80839	0.800656	0.832974	0.835678	0.842618	0.825375	0.800799	0.829276	0.820938	0.871438	0.876385	0.892134	0.906379	0.90373	0.891751	0.851211	0.929045	0.935119	0.949555	0.957472	0.930578	0.948628	0.896181	0.99897	1	0.991824	0.932235	0.840867	0.992176	0.961113	0.767059	0.727677	0.620259	0.551044	0.508581	0.603809	0.937191	0.519697	0.494239	0.441115	0.459402	0.505407	0.338374
	S-VLDL-PL	0.791095	0.793684	0.81669	0.783275	0.732409	0.791642	0.780807	0.809472	0.81144	0.817891	0.793658	0.766814	0.801026	0.79968	0.846583	0.851719	0.867751	0.882789	0.878104	0.870586	0.826265	0.901125	0.907419	0.924132	0.92986	0.900296	0.926273	0.868579	0.990143	0.991824	1	0.920514	0.822488	0.993649	0.950149	0.772643	0.732678	0.627068	0.550849	0.50463	0.612049	0.950293	0.514405	0.487618	0.4346	0.447386	0.490874	0.332703
	S-VLDL-C	0.73423	0.738065	0.741435	0.773482	0.781622	0.698698	0.715624	0.671272	0.680821	0.723425	0.730793	0.696161	0.74719	0.640358	0.688321	0.69669	0.725318	0.758942	0.77121	0.733136	0.656589	0.78052	0.792267	0.817653	0.878438	0.908268	0.809333	0.721849	0.91606	0.932235	0.920514	1	0.976113	0.94201	0.80561	0.901457	0.882366	0.795015	0.773179	0.738842	0.792525	0.856479	0.728305	0.709953	0.663629	0.685941	0.722439	0.579698
	S-VLDL-CE	0.660811	0.664605	0.656456	0.717162	0.757379	0.603269	0.640118	0.554862	0.567452	0.62474	0.648083	0.613208	0.666349	0.515638	0.562154	0.571499	0.603746	0.645835	0.668878	0.611738	0.526698	0.669557	0.683036	0.711194	0.794078	0.853323	0.696057	0.602156	0.818732	0.840867	0.822488	0.976113	1	0.851363	0.680622	0.912427	0.907159	0.835158	0.850885	0.828239	0.839139	0.749005	0.795544	0.783454	0.743995	0.770799	0.801763	0.67348
	S-VLDL-FC	0.77683	0.780387	0.803223	0.7837	0.739482	0.781986	0.763372	0.790579	0.793837	0.806296	0.786066	0.755814	0.79697	0.777305	0.826064	0.831865	0.851113	0.86659	0.859298	0.857637	0.804037	0.88885	0.896395	0.914437	0.930608	0.90771	0.918813	0.851212	0.987964	0.992176	0.993649	0.94201	0.851363	1	0.937095	0.80432	0.766854	0.665252	0.589677	0.539805	0.656097	0.954253	0.561479	0.535536	0.482998	0.495554	0.536079	0.386594
	S-VLDL-TG	0.792365	0.794138	0.810132	0.764784	0.687711	0.815064	0.788525	0.878668	0.875431	0.85085	0.818408	0.806644	0.809091	0.883427	0.93694	0.938255	0.940597	0.936587	0.923402	0.931435	0.929046	0.97017	0.970565	0.973021	0.936345	0.868611	0.977334	0.963363	0.972386	0.961113	0.950149	0.80561	0.680622	0.937095	1	0.601745	0.552359	0.439549	0.344378	0.299495	0.415812	0.909078	0.326444	0.298472	0.244957	0.258855	0.307695	0.136062
	XS-VLDL-P	0.553458	0.556661	0.558479	0.5969	0.627084	0.502182	0.535277	0.45126	0.461759	0.520295	0.516352	0.469446	0.550755	0.418618	0.448504	0.457849	0.496509	0.524673	0.532021	0.507663	0.414666	0.555844	0.571151	0.606047	0.694512	0.752384	0.600526	0.484045	0.743023	0.767059	0.772643	0.901457	0.912427	0.80432	0.601745	1	0.997123	0.959339	0.923814	0.882858	0.945648	0.792017	0.894034	0.877892	0.840912	0.841238	0.854337	0.784058
	XS-VLDL-L	0.519079	0.522279	0.523294	0.566499	0.604775	0.462468	0.500215	0.405478	0.416766	0.479132	0.479469	0.432096	0.515111	0.370827	0.399061	0.40866	0.448005	0.478499	0.487744	0.460439	0.364497	0.510305	0.526033	0.561739	0.655657	0.72104	0.554752	0.436522	0.701776	0.727677	0.732678	0.882366	0.907159	0.766854	0.552359	0.997123	1	0.969235	0.947549	0.908817	0.962358	0.748525	0.91316	0.899538	0.865464	0.867149	0.877112	0.815743
	XS-VLDL-PL	0.421727	0.423836	0.425798	0.461939	0.510554	0.350018	0.404866	0.305739	0.316589	0.389446	0.370141	0.315537	0.41664	0.27216	0.297087	0.305888	0.350781	0.36532	0.36897	0.35527	0.264928	0.404781	0.420806	0.458708	0.557156	0.632877	0.44828	0.329627	0.592768	0.620259	0.627068	0.795015	0.835158	0.665252	0.439549	0.959339	0.969235	1	0.922514	0.873838	0.960932	0.657094	0.965536	0.9569	0.93812	0.927265	0.923971	0.904023
	XS-VLDL-C	0.389177	0.392248	0.383554	0.452238	0.521093	0.312977	0.368675	0.228885	0.243387	0.316304	0.343121	0.298718	0.378376	0.18627	0.205332	0.215793	0.253918	0.29943	0.320691	0.27241	0.168268	0.323631	0.340291	0.376302	0.489195	0.582183	0.36309	0.244902	0.519478	0.551044	0.550849	0.773179	0.850885	0.589677	0.344378	0.923814	0.947549	0.922514	1	0.988926	0.950918	0.540266	0.91075	0.908127	0.884371	0.900718	0.90366	0.862446
	XS-VLDL-CE	0.38517	0.387671	0.368211	0.447628	0.522966	0.299686	0.366348	0.210347	0.225596	0.300717	0.333943	0.290811	0.368405	0.165829	0.178802	0.189252	0.226064	0.275741	0.30286	0.24333	0.141381	0.290916	0.307524	0.342078	0.460032	0.56093	0.325768	0.211662	0.476846	0.508581	0.50463	0.738842	0.828239	0.539805	0.299495	0.882858	0.908817	0.873838	0.988926	1	0.896411	0.480502	0.877309	0.876554	0.852257	0.878085	0.885789	0.829614
	XS-VLDL-FC	0.370086	0.374119	0.389135	0.429828	0.480703	0.318193	0.347475	0.250859	0.26285	0.326467	0.337843	0.29382	0.372353	0.215011	0.24575	0.255542	0.294061	0.327393	0.334669	0.313966	0.211891	0.370003	0.385691	0.422562	0.517013	0.586914	0.416874	0.297451	0.574713	0.603809	0.612049	0.792525	0.839139	0.656097	0.415812	0.945648	0.962358	0.960932	0.950918	0.896411	1	0.631955	0.917623	0.911318	0.891278	0.886182	0.878809	0.873438
	XS-VLDL-TG	0.685606	0.689235	0.70973	0.690808	0.637679	0.710999	0.674569	0.721673	0.721944	0.72231	0.691455	0.666116	0.699186	0.716979	0.762691	0.767695	0.786799	0.79325	0.780073	0.791319	0.743839	0.823342	0.830561	0.849069	0.857848	0.823731	0.863192	0.790315	0.936534	0.937191	0.950293	0.856479	0.749005	0.954253	0.909078	0.792017	0.748525	0.657094	0.540266	0.480502	0.631955	1	0.525124	0.493868	0.443635	0.430028	0.459429	0.350101
	IDL-P	0.368957	0.370651	0.361768	0.414217	0.476277	0.284466	0.352726	0.235238	0.247872	0.332336	0.316248	0.256333	0.369942	0.197038	0.2161	0.225006	0.272844	0.285027	0.28887	0.276439	0.183736	0.319629	0.336349	0.374323	0.485246	0.577417	0.35927	0.240549	0.48985	0.519697	0.514405	0.728305	0.795544	0.561479	0.326444	0.894034	0.91316	0.965536	0.91075	0.877309	0.917623	0.525124	1	0.999009	0.990452	0.98743	0.981537	0.966557
	IDL-L	0.349523	0.351074	0.341439	0.395194	0.46117	0.261265	0.333365	0.211948	0.224838	0.310647	0.296175	0.23649	0.350053	0.173108	0.191863	0.200724	0.248482	0.260862	0.265585	0.251827	0.159637	0.295848	0.312523	0.350348	0.462406	0.557466	0.333977	0.21673	0.463903	0.494239	0.487618	0.709953	0.783454	0.535536	0.298472	0.877892	0.899538	0.9569	0.908127	0.876554	0.911318	0.493868	0.999009	1	0.993894	0.992728	0.985418	0.974733
	IDL-PL	0.289774	0.291151	0.281358	0.335423	0.40509	0.200387	0.274113	0.154525	0.167223	0.254986	0.236946	0.177141	0.291982	0.116158	0.136473	0.145131	0.193854	0.203433	0.208365	0.195034	0.104792	0.241555	0.258071	0.296708	0.407776	0.505387	0.278636	0.163098	0.410446	0.441115	0.4346	0.663629	0.743995	0.482998	0.244957	0.840912	0.865464	0.93812	0.884371	0.852257	0.891278	0.443635	0.990452	0.993894	1	0.986906	0.97214	0.987113
	IDL-C	0.343772	0.34479	0.331958	0.387889	0.462163	0.243359	0.328226	0.194121	0.207803	0.296501	0.287594	0.228493	0.341448	0.153263	0.169977	0.178692	0.22533	0.239361	0.24698	0.228014	0.138102	0.273231	0.289604	0.32617	0.440279	0.541551	0.305462	0.194365	0.428396	0.459402	0.447386	0.685941	0.770799	0.495554	0.258855	0.841238	0.867149	0.927265	0.900718	0.878085	0.886182	0.430028	0.98743	0.992728	0.986906	1	0.995554	0.974464
	IDL-CE	0.405691	0.406492	0.391886	0.445727	0.516265	0.302751	0.390821	0.254442	0.268215	0.356222	0.347758	0.288106	0.401294	0.213237	0.228534	0.23721	0.282905	0.297956	0.306243	0.285023	0.196566	0.329639	0.345773	0.381435	0.49385	0.593039	0.359295	0.251142	0.475302	0.505407	0.490874	0.722439	0.801763	0.536079	0.307695	0.854337	0.877112	0.923971	0.90366	0.885789	0.878809	0.459429	0.981537	0.985418	0.97214	0.995554	1	0.949964
	IDL-FC	0.188337	0.189848	0.181561	0.241224	0.322515	0.0962851	0.171534	0.0460864	0.0592519	0.147687	0.137821	0.0813022	0.191282	0.00693337	0.0266568	0.0352563	0.0831345	0.0942022	0.0999097	0.086971	-0.00425146	0.131697	0.148256	0.18616	0.30152	0.405118	0.169381	0.0537785	0.306046	0.338374	0.332703	0.579698	0.67348	0.386594	0.136062	0.784058	0.815743	0.904023	0.862446	0.829614	0.873438	0.350101	0.966557	0.974733	0.987113	0.974464	0.949964	1
	IDL-TG	0.427536	0.431827	0.44606	0.461578	0.445369	0.444695	0.41308	0.411581	0.41492	0.445986	0.407176	0.365733	0.43906	0.399329	0.421334	0.428012	0.462974	0.463962	0.448044	0.471626	0.398117	0.4912	0.503748	0.533175	0.590012	0.602185	0.553103	0.438537	0.674045	0.686773	0.716966	0.71053	0.65333	0.741061	0.599011	0.841823	0.816733	0.794878	0.649373	0.58489	0.744361	0.859395	0.686164	0.65815	0.626797	0.578575	0.576648	0.568394
	L-LDL-P	0.347641	0.348505	0.339423	0.383414	0.444931	0.255996	0.333656	0.225834	0.237687	0.321238	0.298121	0.238903	0.351497	0.189569	0.218367	0.226168	0.273733	0.27557	0.276817	0.269689	0.189093	0.323323	0.338497	0.375446	0.473126	0.558483	0.355221	0.249867	0.479933	0.508247	0.496643	0.709208	0.774963	0.544798	0.32437	0.84726	0.865976	0.93536	0.85639	0.816159	0.883053	0.493847	0.985011	0.986711	0.986795	0.979764	0.971183	0.965555
	L-LDL-L	0.334974	0.335695	0.325619	0.37069	0.435015	0.24023	0.321176	0.210792	0.222781	0.306822	0.285129	0.226515	0.338121	0.174188	0.203301	0.211032	0.25835	0.260352	0.262528	0.253794	0.174195	0.309121	0.324188	0.360896	0.458831	0.5459	0.339492	0.235892	0.463482	0.492007	0.479025	0.69716	0.767125	0.527643	0.307048	0.835516	0.855829	0.927848	0.853569	0.814796	0.877376	0.472867	0.982381	0.985422	0.987116	0.98165	0.972377	0.968893
	L-LDL-PL	0.351228	0.351847	0.345216	0.382621	0.442907	0.257515	0.337764	0.230261	0.242125	0.32845	0.299502	0.235931	0.357822	0.19404	0.218929	0.22653	0.27414	0.27375	0.27371	0.269216	0.190336	0.322032	0.337022	0.373577	0.47116	0.558327	0.35116	0.248847	0.469045	0.497383	0.484453	0.7008	0.770432	0.531365	0.312829	0.832777	0.853043	0.92383	0.852961	0.817301	0.870094	0.468453	0.980954	0.984381	0.985162	0.983921	0.977847	0.963182
	L-LDL-C	0.322297	0.322576	0.309378	0.356613	0.42705	0.218707	0.309195	0.192534	0.204792	0.288889	0.271735	0.215842	0.322153	0.155195	0.186649	0.194123	0.240254	0.242855	0.247861	0.233778	0.15809	0.294718	0.309279	0.344947	0.441442	0.530914	0.319986	0.222846	0.440374	0.46889	0.451454	0.679473	0.757078	0.500205	0.283651	0.809272	0.832102	0.907238	0.842814	0.807457	0.860344	0.433508	0.970761	0.97653	0.98014	0.980883	0.972264	0.966456
	L-LDL-CE	0.359579	0.359775	0.346702	0.391383	0.45887	0.255378	0.346736	0.231523	0.243662	0.326756	0.30894	0.253274	0.358516	0.194376	0.227023	0.234421	0.280119	0.282479	0.287442	0.272829	0.198533	0.334926	0.349242	0.384546	0.4783	0.564827	0.358821	0.26375	0.476197	0.503953	0.485427	0.706331	0.778477	0.532408	0.321853	0.82167	0.841942	0.911323	0.842713	0.806754	0.86146	0.461481	0.969454	0.973924	0.973742	0.977913	0.973547	0.95357
	L-LDL-FC	0.204963	0.205483	0.191998	0.246518	0.325206	0.10422	0.191245	0.0714792	0.0839818	0.170332	0.155416	0.0994245	0.207895	0.0339133	0.0617657	0.0693941	0.116363	0.119681	0.124769	0.112445	0.0332933	0.168256	0.183404	0.219813	0.323605	0.421026	0.197414	0.095025	0.325634	0.356122	0.34219	0.588252	0.680401	0.395645	0.163361	0.758901	0.788663	0.879084	0.828258	0.795918	0.841268	0.342738	0.957049	0.966505	0.981474	0.971938	0.951111	0.988586
	L-LDL-TG	0.307387	0.311646	0.324875	0.350509	0.352555	0.314399	0.291683	0.26395	0.26973	0.320757	0.279718	0.227616	0.325984	0.245334	0.254992	0.262431	0.304183	0.303134	0.284992	0.31629	0.229998	0.316067	0.330577	0.364474	0.441692	0.477917	0.38296	0.255444	0.51604	0.53531	0.569061	0.622608	0.601573	0.603048	0.413822	0.809565	0.79886	0.820144	0.676432	0.615167	0.762722	0.708453	0.759658	0.738144	0.723345	0.664238	0.647521	0.685543
	M-LDL-P	0.347242	0.347437	0.339328	0.372739	0.429061	0.253067	0.335451	0.240132	0.25077	0.327369	0.301804	0.247007	0.350248	0.20711	0.245976	0.252734	0.297836	0.293072	0.292815	0.288207	0.219705	0.353625	0.367043	0.402258	0.483622	0.556789	0.379145	0.287075	0.499521	0.525387	0.510249	0.708284	0.766173	0.557178	0.355757	0.819886	0.835849	0.907306	0.811806	0.76419	0.858179	0.500276	0.956675	0.95861	0.960208	0.952636	0.944629	0.938228
	M-LDL-L	0.33982	0.339886	0.331126	0.364758	0.4227	0.243461	0.328273	0.231521	0.242231	0.318867	0.294442	0.240105	0.342577	0.198352	0.237422	0.24409	0.288812	0.284046	0.284321	0.278806	0.211417	0.345747	0.359015	0.393942	0.474888	0.548832	0.369818	0.279639	0.489018	0.514946	0.498465	0.7002	0.760856	0.545747	0.345	0.810787	0.827859	0.900386	0.809248	0.762793	0.853339	0.485156	0.953641	0.956571	0.958897	0.953357	0.945322	0.938904
	M-LDL-PL	0.459567	0.459418	0.45571	0.471216	0.509855	0.370317	0.449636	0.363734	0.373799	0.451244	0.411127	0.346145	0.469438	0.332423	0.360189	0.366702	0.411615	0.402351	0.39609	0.401919	0.334945	0.456515	0.469732	0.504115	0.582057	0.648442	0.481117	0.390442	0.585781	0.609736	0.595563	0.766451	0.80456	0.636355	0.447649	0.84521	0.853585	0.902142	0.808882	0.768998	0.838951	0.564995	0.946783	0.944811	0.932299	0.940641	0.948775	0.890318
	M-LDL-C	0.305899	0.30566	0.293857	0.331953	0.397929	0.201778	0.294627	0.191952	0.202937	0.278905	0.2612	0.21126	0.305139	0.158039	0.200903	0.207326	0.250615	0.247247	0.251069	0.238995	0.175422	0.313452	0.326188	0.360051	0.439617	0.516377	0.332649	0.248951	0.450214	0.476305	0.4554	0.669923	0.740739	0.503638	0.30574	0.777604	0.798329	0.876055	0.796543	0.752366	0.836819	0.434387	0.93718	0.943363	0.949981	0.947728	0.937731	0.938182
	M-LDL-CE	0.3123	0.312119	0.299688	0.339845	0.40734	0.206916	0.300658	0.196681	0.207725	0.283358	0.267377	0.219216	0.309137	0.162435	0.207885	0.214353	0.257496	0.255259	0.260596	0.245285	0.182033	0.322071	0.334765	0.368465	0.447885	0.524725	0.340589	0.25756	0.458661	0.484601	0.463137	0.677348	0.748188	0.510591	0.314487	0.780821	0.801072	0.878412	0.796932	0.752057	0.838639	0.441182	0.934927	0.940886	0.947705	0.944701	0.934875	0.934845
	M-LDL-FC	0.273281	0.272816	0.264088	0.292636	0.350876	0.176603	0.263736	0.168526	0.179103	0.255518	0.230403	0.17331	0.283356	0.13656	0.167445	0.173596	0.216892	0.20874	0.205785	0.208259	0.143925	0.270911	0.283636	0.317719	0.396577	0.471567	0.292919	0.207447	0.406464	0.432807	0.414659	0.626965	0.696313	0.465625	0.262916	0.750751	0.773119	0.850581	0.781566	0.741375	0.814667	0.39809	0.930769	0.937767	0.943268	0.944403	0.933977	0.936168
	M-LDL-TG	0.257645	0.261069	0.275498	0.292193	0.296556	0.256321	0.243967	0.217082	0.222208	0.275581	0.225426	0.172767	0.27382	0.200112	0.21323	0.219826	0.262251	0.25205	0.231149	0.268887	0.190776	0.266791	0.280244	0.313843	0.382719	0.41635	0.329828	0.210652	0.460648	0.479243	0.51426	0.565577	0.547812	0.547312	0.36401	0.7459	0.736382	0.784205	0.610947	0.544579	0.713299	0.648037	0.739492	0.720543	0.716174	0.647918	0.624867	0.685487
	S-LDL-P	0.355192	0.354906	0.35174	0.371553	0.423264	0.258918	0.344668	0.253257	0.263301	0.337496	0.308034	0.252213	0.357842	0.222117	0.259253	0.265451	0.308792	0.30019	0.296343	0.298958	0.235157	0.361714	0.374283	0.40812	0.482476	0.549381	0.38505	0.298885	0.498914	0.523737	0.509806	0.694868	0.746208	0.555827	0.360596	0.798038	0.81326	0.887099	0.784543	0.733716	0.840303	0.491345	0.938319	0.94084	0.939709	0.938333	0.931938	0.920841
	S-LDL-L	0.33904	0.338644	0.33477	0.355392	0.409447	0.240777	0.328712	0.235643	0.245776	0.31997	0.292179	0.237078	0.3415	0.204334	0.241707	0.247836	0.290786	0.282514	0.279471	0.280766	0.217827	0.34527	0.35772	0.391358	0.465663	0.533887	0.367393	0.282808	0.481144	0.506193	0.491177	0.681641	0.737212	0.537875	0.342082	0.78656	0.803488	0.87925	0.78251	0.732839	0.835948	0.470634	0.935159	0.938944	0.93946	0.939157	0.931731	0.923932
	S-LDL-PL	0.425473	0.424736	0.43407	0.420915	0.445974	0.343464	0.417892	0.347686	0.356284	0.430864	0.376931	0.306442	0.442916	0.321187	0.339454	0.344798	0.387367	0.367063	0.349448	0.378961	0.319337	0.41939	0.431006	0.463283	0.527423	0.581113	0.442685	0.36123	0.530747	0.552592	0.543335	0.688205	0.714554	0.583131	0.40589	0.76646	0.774924	0.835269	0.728168	0.682977	0.776367	0.506915	0.892268	0.892173	0.880549	0.893432	0.900252	0.848809
	S-LDL-C	0.279758	0.279114	0.269586	0.300936	0.36802	0.171869	0.269388	0.166675	0.177313	0.251187	0.233568	0.184726	0.276902	0.133944	0.176833	0.182865	0.224641	0.219744	0.222799	0.212766	0.152822	0.287475	0.299653	0.332585	0.408519	0.483215	0.305132	0.225541	0.422521	0.44844	0.428985	0.640401	0.712027	0.477498	0.280026	0.751593	0.773944	0.857264	0.777233	0.731046	0.823618	0.40547	0.92149	0.929241	0.937038	0.936635	0.924252	0.933451
	S-LDL-CE	0.2809	0.28028	0.268664	0.304464	0.374745	0.1702	0.270174	0.164756	0.175519	0.249763	0.233799	0.186815	0.274941	0.131453	0.177246	0.183319	0.225374	0.221274	0.226415	0.212045	0.152743	0.289625	0.301863	0.334714	0.41183	0.488089	0.306503	0.227186	0.425469	0.451396	0.4312	0.644386	0.717523	0.478893	0.282422	0.754829	0.77697	0.861792	0.778966	0.732933	0.824821	0.408599	0.921571	0.929209	0.937963	0.935863	0.92307	0.933738
	S-LDL-FC	0.268316	0.26763	0.267207	0.279034	0.330132	0.176007	0.2597	0.17186	0.181684	0.251926	0.22762	0.17201	0.279169	0.142422	0.17194	0.177644	0.217087	0.20895	0.202815	0.21177	0.150635	0.271814	0.283402	0.315758	0.384408	0.449982	0.292486	0.213731	0.39996	0.425095	0.409345	0.606836	0.669456	0.460058	0.26382	0.717101	0.739395	0.812521	0.74724	0.701939	0.794231	0.382884	0.893516	0.901278	0.904555	0.911082	0.901072	0.903264
	S-LDL-TG	0.583063	0.586239	0.605383	0.598304	0.57286	0.580833	0.57018	0.556997	0.561591	0.604241	0.555006	0.503302	0.59603	0.540677	0.560334	0.566696	0.603503	0.595727	0.570861	0.610545	0.538144	0.60817	0.619782	0.648417	0.696659	0.701929	0.661827	0.557347	0.754343	0.766018	0.788897	0.772834	0.703642	0.810555	0.679208	0.812329	0.783266	0.776665	0.596975	0.529346	0.703308	0.857672	0.702862	0.677542	0.643756	0.614406	0.624796	0.575644
	XL-HDL-P	-0.418023	-0.41493	-0.404957	-0.345382	-0.273492	-0.424849	-0.432091	-0.503645	-0.495505	-0.449096	-0.417523	-0.433883	-0.38639	-0.522212	-0.571714	-0.568431	-0.557481	-0.54029	-0.543777	-0.522484	-0.576899	-0.608198	-0.600835	-0.599194	-0.509926	-0.435635	-0.576766	-0.632053	-0.562078	-0.544775	-0.533422	-0.398164	-0.326605	-0.487986	-0.625581	-0.221143	-0.187717	-0.105006	-0.0670811	-0.0566797	-0.0811094	-0.481534	-0.0117245	0.00547483	0.0193493	0.0301768	-0.00663905	0.120944
	XL-HDL-L	-0.41807	-0.415159	-0.405704	-0.347453	-0.275521	-0.426781	-0.43164	-0.504573	-0.496461	-0.450674	-0.41843	-0.434464	-0.387665	-0.523021	-0.572584	-0.569373	-0.558803	-0.541686	-0.545064	-0.524001	-0.577536	-0.60887	-0.601642	-0.600046	-0.51189	-0.437963	-0.57826	-0.632281	-0.563651	-0.546355	-0.535338	-0.399301	-0.327157	-0.490008	-0.627215	-0.222082	-0.188277	-0.105991	-0.0657813	-0.0549823	-0.0807529	-0.485015	-0.0111577	0.00631783	0.0200781	0.0319193	-0.00465359	0.122034
	XL-HDL-PL	-0.499484	-0.496345	-0.480287	-0.431097	-0.366335	-0.494684	-0.51276	-0.567112	-0.561139	-0.517853	-0.50524	-0.523247	-0.471278	-0.580079	-0.628064	-0.625551	-0.614854	-0.60542	-0.61202	-0.584744	-0.630909	-0.669993	-0.663377	-0.66293	-0.579437	-0.50937	-0.63798	-0.689455	-0.62678	-0.611217	-0.592042	-0.473834	-0.403916	-0.553194	-0.678505	-0.282622	-0.249639	-0.153283	-0.13418	-0.126227	-0.139675	-0.524629	-0.0770273	-0.0602771	-0.038014	-0.0439412	-0.0873892	0.0655118
	XL-HDL-C	-0.343594	-0.341582	-0.340538	-0.280617	-0.206441	-0.368465	-0.355152	-0.443643	-0.434381	-0.392203	-0.342119	-0.353632	-0.318465	-0.465203	-0.509283	-0.505946	-0.497764	-0.475519	-0.475846	-0.462129	-0.51486	-0.539149	-0.532407	-0.530505	-0.447885	-0.376646	-0.514286	-0.562329	-0.495366	-0.477428	-0.474878	-0.326147	-0.252285	-0.426461	-0.56594	-0.170862	-0.136343	-0.0710132	-0.00632104	0.00694664	-0.0301985	-0.446493	0.0382682	0.0566049	0.0632606	0.0907067	0.0611278	0.162025
	XL-HDL-CE	-0.319335	-0.317277	-0.319163	-0.254453	-0.178892	-0.346875	-0.33123	-0.424736	-0.414917	-0.373415	-0.315766	-0.324765	-0.295844	-0.44797	-0.486869	-0.483325	-0.475599	-0.450435	-0.449002	-0.439381	-0.493291	-0.512903	-0.506198	-0.504205	-0.422601	-0.352365	-0.488913	-0.536353	-0.464689	-0.446376	-0.446567	-0.292719	-0.218383	-0.396557	-0.538417	-0.151748	-0.117592	-0.0589031	0.0121133	0.0251231	-0.0123086	-0.425201	0.0516527	0.0698293	0.0743088	0.104938	0.0769429	0.17196
	XL-HDL-FC	-0.391194	-0.389323	-0.381122	-0.334754	-0.266901	-0.408066	-0.401637	-0.474499	-0.466941	-0.42441	-0.395363	-0.413107	-0.362972	-0.491207	-0.546015	-0.543279	-0.53412	-0.520053	-0.525144	-0.501109	-0.549385	-0.584913	-0.578262	-0.576702	-0.494028	-0.422754	-0.558466	-0.606798	-0.553716	-0.537329	-0.528046	-0.397217	-0.327091	-0.485201	-0.61407	-0.210792	-0.17657	-0.0969353	-0.0505087	-0.0371346	-0.0721831	-0.482512	0.0048068	0.0228148	0.0344421	0.052824	0.020266	0.132529
	XL-HDL-TG	0.354919	0.365451	0.363678	0.495621	0.52716	0.403217	0.320668	0.286525	0.300693	0.359283	0.410128	0.377412	0.436245	0.247174	0.221788	0.23077	0.25815	0.295302	0.284754	0.304208	0.195852	0.226169	0.240691	0.24916	0.373007	0.434487	0.280519	0.166297	0.265726	0.280077	0.252963	0.357994	0.361748	0.313781	0.190124	0.3817	0.380459	0.365231	0.359719	0.350656	0.356254	0.288193	0.423114	0.417507	0.382122	0.414419	0.424103	0.379416
	L-HDL-P	-0.45303	-0.446972	-0.385661	-0.383028	-0.361252	-0.379366	-0.471892	-0.479182	-0.474778	-0.42194	-0.450669	-0.495197	-0.385669	-0.486646	-0.555246	-0.55257	-0.538357	-0.542246	-0.577343	-0.491712	-0.554933	-0.61277	-0.60623	-0.603848	-0.531158	-0.481477	-0.565821	-0.628036	-0.580419	-0.567172	-0.532819	-0.465643	-0.42484	-0.497874	-0.617143	-0.303943	-0.279754	-0.191643	-0.20416	-0.206911	-0.183407	-0.47009	-0.133575	-0.122405	-0.106072	-0.112889	-0.14682	-0.0262522
	L-HDL-L	-0.464174	-0.458335	-0.397985	-0.395902	-0.37307	-0.392542	-0.482395	-0.491001	-0.486774	-0.435257	-0.462957	-0.505914	-0.399256	-0.497904	-0.565882	-0.563375	-0.549889	-0.553984	-0.588523	-0.503778	-0.565022	-0.623608	-0.61734	-0.615339	-0.544265	-0.494982	-0.577726	-0.637674	-0.592302	-0.579222	-0.544956	-0.47779	-0.436202	-0.510264	-0.627706	-0.314589	-0.290035	-0.20102	-0.212762	-0.215182	-0.192155	-0.481636	-0.142303	-0.130801	-0.114026	-0.120604	-0.154936	-0.032786
	L-HDL-PL	-0.419637	-0.413716	-0.345062	-0.357197	-0.34248	-0.346171	-0.438421	-0.446099	-0.441634	-0.382256	-0.425115	-0.479588	-0.350478	-0.454028	-0.526047	-0.523198	-0.505888	-0.514546	-0.554749	-0.459699	-0.526284	-0.583587	-0.576561	-0.571597	-0.499076	-0.449958	-0.534892	-0.601478	-0.546591	-0.532455	-0.49383	-0.429197	-0.390239	-0.461241	-0.589795	-0.265493	-0.241637	-0.147953	-0.17189	-0.17766	-0.146519	-0.438299	-0.0929023	-0.0820745	-0.0642878	-0.07381	-0.107367	0.0110946
	L-HDL-C	-0.515939	-0.510989	-0.458251	-0.453239	-0.425642	-0.451242	-0.531155	-0.542241	-0.539001	-0.496982	-0.515584	-0.547896	-0.461587	-0.546054	-0.61091	-0.609298	-0.600628	-0.604333	-0.635046	-0.557063	-0.607175	-0.670719	-0.666007	-0.667188	-0.604754	-0.558973	-0.63071	-0.677783	-0.649288	-0.63784	-0.606354	-0.541668	-0.497748	-0.572605	-0.673981	-0.376873	-0.351372	-0.263249	-0.266203	-0.265158	-0.249747	-0.538322	-0.201748	-0.189051	-0.171693	-0.175744	-0.210944	-0.0844272
	L-HDL-CE	-0.507325	-0.502298	-0.44942	-0.445207	-0.420905	-0.439319	-0.522425	-0.530085	-0.526984	-0.485237	-0.505848	-0.539391	-0.450662	-0.533488	-0.600948	-0.599422	-0.591008	-0.595612	-0.627641	-0.547237	-0.596832	-0.663703	-0.659115	-0.660864	-0.5993	-0.555212	-0.623806	-0.670156	-0.646869	-0.635991	-0.60491	-0.544243	-0.502317	-0.571837	-0.668836	-0.382777	-0.358074	-0.272158	-0.274544	-0.272356	-0.26011	-0.536939	-0.211488	-0.199195	-0.182803	-0.186156	-0.220298	-0.0972914
	L-HDL-FC	-0.539547	-0.534861	-0.482962	-0.475373	-0.437703	-0.485567	-0.555062	-0.576107	-0.572454	-0.530036	-0.54212	-0.570446	-0.492357	-0.581247	-0.637457	-0.635575	-0.626174	-0.627098	-0.65369	-0.583665	-0.634988	-0.688081	-0.683008	-0.682408	-0.617659	-0.5669	-0.64795	-0.697041	-0.652099	-0.638891	-0.606392	-0.529142	-0.479157	-0.570651	-0.685453	-0.354742	-0.326851	-0.232389	-0.236943	-0.239513	-0.214283	-0.538678	-0.168508	-0.154593	-0.134291	-0.140511	-0.178818	-0.0419177
	L-HDL-TG	-0.0197813	-0.00543196	0.0367853	0.154479	0.184974	0.0953959	-0.0637292	-0.047416	-0.0353257	0.0288912	0.0545677	0.0142795	0.0963987	-0.0798442	-0.105864	-0.0964709	-0.0670397	-0.028323	-0.0408876	-0.0110417	-0.131274	-0.0964163	-0.0809589	-0.0712379	0.0627757	0.132646	-0.0246778	-0.154245	-0.0157688	0.00121684	0.00428088	0.10543	0.125253	0.0601581	-0.0923886	0.1562	0.164359	0.169053	0.184118	0.174506	0.194037	0.0537988	0.207204	0.205179	0.194933	0.191936	0.178831	0.219892
	M-HDL-P	-0.0415956	-0.0394802	0.0676409	-0.0865596	-0.166255	0.0388653	-0.0463882	0.0129993	0.0101335	0.0599039	-0.0824173	-0.175168	0.0213322	0.022163	-0.054487	-0.0541286	-0.0359883	-0.0814202	-0.146413	-0.0144324	-0.0493432	-0.100986	-0.098256	-0.0873823	-0.0847401	-0.0962965	-0.0689633	-0.10724	-0.0943897	-0.0895158	-0.0318596	-0.0854667	-0.105994	-0.0429123	-0.11147	-0.0228692	-0.0177712	0.0474924	-0.0289439	-0.0506849	0.0196073	-0.0604046	0.0429779	0.044027	0.0588074	0.0371169	0.0269633	0.0590917
	M-HDL-L	-0.0734688	-0.0714625	0.0355974	-0.118542	-0.196383	0.00609166	-0.0779837	-0.0197249	-0.0226588	0.0269377	-0.114828	-0.207034	-0.0110336	-0.0102074	-0.0862293	-0.086045	-0.0683331	-0.114672	-0.180051	-0.0468045	-0.0803607	-0.133203	-0.130701	-0.120142	-0.118432	-0.129545	-0.101914	-0.138306	-0.127272	-0.122213	-0.0648803	-0.11397	-0.130669	-0.0747462	-0.14407	-0.044837	-0.0378214	0.0321288	-0.0417971	-0.0634546	0.00741667	-0.0916764	0.0317155	0.0340119	0.0512136	0.0285997	0.0159166	0.0566254
	M-HDL-PL	-0.0456438	-0.0431663	0.0631908	-0.0852325	-0.162358	0.0351737	-0.0517086	0.000844781	-0.00135939	0.0504083	-0.0882432	-0.181936	0.0160896	0.00818115	-0.0672755	-0.0661953	-0.0459099	-0.0879068	-0.152496	-0.0212473	-0.0643533	-0.111162	-0.107213	-0.0941317	-0.0837402	-0.0912931	-0.0729536	-0.122116	-0.0863747	-0.0796536	-0.0179322	-0.0650389	-0.0842632	-0.0254755	-0.112181	0.0183681	0.0246547	0.0911651	0.0146116	-0.010127	0.0666923	-0.0342864	0.0888215	0.0892468	0.104085	0.0776104	0.0637129	0.107129
	M-HDL-C	-0.206722	-0.205597	-0.101529	-0.256502	-0.327484	-0.132857	-0.20853	-0.151658	-0.155413	-0.109847	-0.248806	-0.335767	-0.14764	-0.139129	-0.212744	-0.213973	-0.200469	-0.253	-0.319589	-0.181914	-0.201756	-0.265253	-0.264861	-0.257961	-0.267004	-0.279811	-0.242858	-0.261009	-0.279087	-0.27505	-0.223722	-0.259297	-0.261061	-0.231191	-0.28605	-0.179389	-0.165544	-0.0782652	-0.139625	-0.156833	-0.0932534	-0.251063	-0.0617136	-0.053696	-0.0269751	-0.0484128	-0.0681417	-0.00155901
	M-HDL-CE	-0.209925	-0.209131	-0.106539	-0.263627	-0.336376	-0.136691	-0.210465	-0.150811	-0.155	-0.111547	-0.251334	-0.336969	-0.151133	-0.13697	-0.212425	-0.214168	-0.202341	-0.257167	-0.324378	-0.185352	-0.199729	-0.269406	-0.269844	-0.264662	-0.278736	-0.29456	-0.250738	-0.261728	-0.295959	-0.293251	-0.244554	-0.285586	-0.288898	-0.253883	-0.296299	-0.215301	-0.202172	-0.115383	-0.175582	-0.189859	-0.132989	-0.27657	-0.0972273	-0.0887384	-0.0622027	-0.0803514	-0.0980953	-0.0372497
	M-HDL-FC	-0.183071	-0.180642	-0.0737661	-0.215978	-0.278761	-0.107965	-0.189841	-0.144152	-0.146108	-0.0937509	-0.225607	-0.315452	-0.123472	-0.137136	-0.202463	-0.201636	-0.181914	-0.224216	-0.286979	-0.157717	-0.198484	-0.236815	-0.23318	-0.219776	-0.209155	-0.210341	-0.20038	-0.246136	-0.201783	-0.192857	-0.132826	-0.148677	-0.146292	-0.133307	-0.233786	-0.0362207	-0.0206937	0.0654181	0.000525182	-0.0267768	0.0595515	-0.142012	0.0748905	0.0807154	0.10749	0.0747273	0.048714	0.133591
	M-HDL-TG	0.725899	0.730002	0.761879	0.724322	0.654216	0.771863	0.714917	0.75145	0.752709	0.774366	0.716428	0.671528	0.746492	0.743686	0.739062	0.74457	0.764026	0.77816	0.770705	0.771238	0.718536	0.746079	0.75389	0.768061	0.798534	0.78706	0.778866	0.709883	0.788293	0.787271	0.814436	0.704281	0.615338	0.784246	0.76474	0.575796	0.535699	0.447118	0.374228	0.359458	0.37975	0.765331	0.348241	0.320806	0.277548	0.277	0.322266	0.161911
	S-HDL-P	0.293956	0.293398	0.381489	0.200142	0.0802183	0.359851	0.299635	0.398043	0.39156	0.413788	0.260828	0.176489	0.344658	0.414665	0.388792	0.387441	0.404841	0.342156	0.27787	0.398849	0.395036	0.402777	0.401731	0.41948	0.358374	0.294847	0.417281	0.406175	0.432042	0.429977	0.470471	0.359758	0.287595	0.448561	0.43086	0.280791	0.261966	0.260203	0.154521	0.11118	0.235912	0.4042	0.225213	0.213997	0.217846	0.18755	0.201219	0.147561
	S-HDL-L	0.257885	0.25728	0.346658	0.164839	0.0479364	0.322366	0.263451	0.360992	0.354634	0.378757	0.22477	0.13921	0.310631	0.377403	0.35168	0.350256	0.368193	0.304002	0.238932	0.362155	0.358316	0.367822	0.366785	0.384964	0.32443	0.263043	0.382193	0.371249	0.399703	0.398496	0.438648	0.337917	0.27193	0.419386	0.395674	0.267738	0.251689	0.257454	0.152892	0.108455	0.236824	0.37328	0.228775	0.219219	0.226731	0.19479	0.205133	0.162483
	S-HDL-PL	0.23572	0.235863	0.337832	0.133879	-0.0147021	0.348201	0.243493	0.361354	0.351988	0.348086	0.211303	0.141958	0.282121	0.387998	0.317471	0.314854	0.312886	0.26567	0.198576	0.326869	0.331416	0.275202	0.270501	0.273418	0.197758	0.113885	0.286997	0.299054	0.234092	0.223268	0.275037	0.0863992	-0.00920358	0.23194	0.281923	-0.0126155	-0.0369336	-0.0821564	-0.125718	-0.140713	-0.08668	0.209485	-0.145044	-0.158649	-0.170185	-0.179431	-0.153686	-0.236655
	S-HDL-C	0.0557731	0.0537517	0.101466	0.00188243	-0.0262386	0.0347694	0.0582669	0.0887911	0.088011	0.138232	0.0186561	-0.0563145	0.0955344	0.0887585	0.11569	0.115426	0.147636	0.0841487	0.0436665	0.12144	0.114764	0.189593	0.19223	0.219901	0.197785	0.1922	0.196936	0.172676	0.285085	0.296973	0.308335	0.371139	0.384992	0.325788	0.220131	0.3875	0.395506	0.477217	0.357142	0.30258	0.45201	0.262977	0.514187	0.518963	0.554947	0.511699	0.494149	0.538306
	S-HDL-CE	0.0440774	0.0412035	0.067261	0.000658929	0.00289624	-0.0109879	0.0467694	0.0475561	0.0484458	0.102231	0.00171231	-0.0627041	0.0671415	0.0422689	0.0853028	0.0853688	0.119651	0.0615654	0.0348022	0.0854161	0.081453	0.172002	0.175526	0.203773	0.195037	0.207358	0.173775	0.149321	0.275267	0.289472	0.289928	0.391428	0.425101	0.312737	0.197447	0.423752	0.435839	0.53112	0.40973	0.358507	0.494503	0.249005	0.578268	0.585783	0.624761	0.583825	0.563253	0.616062
	S-HDL-FC	0.0736748	0.076355	0.191274	0.00295476	-0.137597	0.215822	0.0744244	0.217372	0.209342	0.209106	0.0831598	0.0104751	0.159926	0.241526	0.179906	0.177996	0.179637	0.130401	0.0540496	0.204134	0.193556	0.156167	0.152573	0.159321	0.0876381	0.00525373	0.180111	0.177674	0.149266	0.142674	0.192137	0.042928	-0.0391854	0.173781	0.185061	-0.0298512	-0.0448975	-0.0720379	-0.112375	-0.147344	-0.0322511	0.149778	-0.103173	-0.112351	-0.111651	-0.134094	-0.126067	-0.150242
	S-HDL-TG	0.696656	0.699511	0.699863	0.687774	0.608616	0.746139	0.692906	0.764872	0.762765	0.743458	0.722625	0.714547	0.712304	0.766898	0.80172	0.80476	0.813015	0.82096	0.816099	0.809988	0.788412	0.824515	0.827472	0.83685	0.817901	0.763928	0.847456	0.809461	0.867175	0.858202	0.866521	0.717935	0.601535	0.844202	0.884607	0.547881	0.498557	0.380072	0.301997	0.273563	0.340081	0.858208	0.286549	0.254848	0.20641	0.197984	0.242694	0.0856188
	XXL-VLDL-PL %	0.284728	0.289836	0.436424	0.240621	0.122172	0.40974	0.271662	0.393818	0.389311	0.399873	0.294039	0.225211	0.363228	0.407301	0.359768	0.360841	0.36592	0.337988	0.263947	0.40896	0.364605	0.357356	0.357359	0.364247	0.323693	0.252789	0.392634	0.362923	0.374587	0.373074	0.417613	0.294693	0.207005	0.412992	0.380865	0.230088	0.21435	0.187411	0.114594	0.0510795	0.241755	0.372019	0.105522	0.0941027	0.0731599	0.0717063	0.0822171	0.0434404
	XXL-VLDL-C %	0.0193159	0.0342941	0.00436384	0.256173	0.370365	0.0685891	-0.0310069	-0.122854	-0.105194	-0.0619049	0.0817529	0.107303	0.0460813	-0.172787	-0.105816	-0.0952897	-0.0770056	0.0100666	0.0608441	-0.0383515	-0.14129	-0.0284027	-0.0147292	-0.00378297	0.12518	0.223276	0.0119227	-0.0864622	0.0820442	0.101126	0.0680594	0.266093	0.344158	0.122556	-0.0123037	0.273052	0.289998	0.256993	0.352021	0.349017	0.334083	0.0971217	0.272091	0.274316	0.273691	0.269877	0.2563	0.29478
	XXL-VLDL-CE %	-0.121608	-0.111257	-0.172091	0.0962387	0.261906	-0.163858	-0.16394	-0.328437	-0.309873	-0.258578	-0.103187	-0.0629537	-0.148144	-0.381076	-0.293848	-0.284004	-0.264009	-0.174003	-0.0983765	-0.245065	-0.330437	-0.204616	-0.190917	-0.176981	-0.0376536	0.0910135	-0.180646	-0.266114	-0.0741809	-0.0505952	-0.0830628	0.165401	0.28343	-0.0330015	-0.191312	0.229173	0.259649	0.267659	0.373314	0.384207	0.325192	-0.0663899	0.310226	0.321411	0.334034	0.334867	0.312391	0.379014
	XXL-VLDL-FC %	0.363683	0.374688	0.452077	0.399006	0.259496	0.590063	0.345047	0.525001	0.520924	0.498233	0.450324	0.411599	0.479702	0.537116	0.498305	0.49955	0.495158	0.48213	0.413555	0.543901	0.502564	0.46009	0.459154	0.450957	0.414735	0.325366	0.499499	0.4724	0.401064	0.387201	0.388285	0.232664	0.118933	0.394434	0.46954	0.0901234	0.0533961	-0.0443709	-0.0864434	-0.122961	-0.0062529	0.422404	-0.120642	-0.144111	-0.17756	-0.190021	-0.166532	-0.241137
	XXL-VLDL-TG %	-0.110199	-0.126992	-0.158329	-0.326715	-0.394243	-0.210895	-0.0555698	-0.02469	-0.0402769	-0.0868465	-0.186138	-0.18238	-0.179312	0.0191962	-0.0213757	-0.0320978	-0.0522762	-0.125372	-0.145197	-0.106976	0.0113244	-0.0948765	-0.108403	-0.12204	-0.234291	-0.305041	-0.149119	-0.039762	-0.213315	-0.232102	-0.217808	-0.369954	-0.415522	-0.27092	-0.120635	-0.355294	-0.366797	-0.325182	-0.392107	-0.363945	-0.425435	-0.229984	-0.309544	-0.307764	-0.299646	-0.295129	-0.284798	-0.31166
	XL-VLDL-PL %	-0.263607	-0.261076	-0.260233	-0.184393	-0.0854171	-0.321436	-0.281381	-0.438491	-0.42411	-0.302165	-0.336331	-0.409831	-0.246787	-0.477944	-0.500277	-0.493496	-0.446643	-0.443504	-0.437814	-0.438829	-0.52271	-0.452535	-0.4381	-0.405056	-0.279836	-0.149174	-0.421577	-0.51688	-0.300435	-0.26786	-0.260294	0.000794787	0.13663	-0.220611	-0.459358	0.189611	0.231854	0.333118	0.371525	0.395068	0.300686	-0.260764	0.431596	0.44987	0.488103	0.47418	0.443095	0.537082
	XL-VLDL-C %	-0.28181	-0.275312	-0.331689	-0.101762	0.0664122	-0.347881	-0.312682	-0.452431	-0.431639	-0.385026	-0.189956	-0.133806	-0.247508	-0.509627	-0.523337	-0.513492	-0.500465	-0.393397	-0.307186	-0.468816	-0.557789	-0.459865	-0.447667	-0.429701	-0.299738	-0.164672	-0.442753	-0.513796	-0.314433	-0.287577	-0.301591	-0.0451307	0.092415	-0.265642	-0.445639	0.0438129	0.0843843	0.0870923	0.258564	0.291397	0.173466	-0.31423	0.15197	0.16877	0.184373	0.199479	0.177761	0.247204
	XL-VLDL-CE %	-0.0541732	-0.0484338	-0.119402	0.105559	0.248344	-0.117638	-0.0805298	-0.163808	-0.147048	-0.152866	0.0811048	0.18143	-0.0331132	-0.211602	-0.218976	-0.210546	-0.216443	-0.0937708	0.00495354	-0.188078	-0.250291	-0.162855	-0.155268	-0.150291	-0.059325	0.0324699	-0.160334	-0.197946	-0.07608	-0.0614096	-0.0846784	0.0805215	0.166374	-0.0663056	-0.152361	0.0605093	0.0814694	0.0333811	0.187597	0.211393	0.125326	-0.115252	0.0520728	0.0601205	0.0582337	0.0804326	0.0761446	0.0886161
	XL-VLDL-FC %	-0.429614	-0.424293	-0.445747	-0.284385	-0.138877	-0.478919	-0.45613	-0.615324	-0.596362	-0.506393	-0.413372	-0.423927	-0.390694	-0.665542	-0.696338	-0.687602	-0.657429	-0.597503	-0.551799	-0.628148	-0.724413	-0.636705	-0.622642	-0.594921	-0.458519	-0.314109	-0.606766	-0.696964	-0.465219	-0.431617	-0.430592	-0.139734	0.0183284	-0.385004	-0.624081	0.0410723	0.0924987	0.146737	0.295209	0.329463	0.206305	-0.423492	0.243102	0.264875	0.296401	0.298353	0.263372	0.375617
	XL-VLDL-TG %	0.324614	0.318816	0.363144	0.158932	-0.00413507	0.395696	0.354214	0.518831	0.497478	0.417471	0.279421	0.263382	0.291912	0.577952	0.596428	0.586592	0.55873	0.479008	0.412066	0.535328	0.630811	0.532123	0.517591	0.49181	0.347946	0.198584	0.50873	0.597193	0.366956	0.335046	0.343176	0.0573329	-0.0950376	0.301608	0.524137	-0.0819684	-0.12765	-0.168228	-0.309635	-0.34277	-0.221428	0.347871	-0.252458	-0.271943	-0.297419	-0.303978	-0.275686	-0.366178
	L-VLDL-PL %	-0.360115	-0.357157	-0.358182	-0.278655	-0.189512	-0.398079	-0.376886	-0.464439	-0.451939	-0.341014	-0.378811	-0.445003	-0.29871	-0.499643	-0.511152	-0.504506	-0.45023	-0.463396	-0.465877	-0.450674	-0.533733	-0.460525	-0.444619	-0.406471	-0.283916	-0.167253	-0.414839	-0.529393	-0.276408	-0.245503	-0.230837	-0.000302286	0.113274	-0.184261	-0.425013	0.252063	0.288677	0.415486	0.380833	0.377045	0.365051	-0.153592	0.498974	0.51194	0.557824	0.508455	0.461792	0.608024
	L-VLDL-C %	0.0754098	0.0833867	0.0468592	0.232015	0.351977	0.0322013	0.0415729	-0.160398	-0.14047	-0.0920922	0.0745806	0.112165	0.0273205	-0.217018	-0.135479	-0.120824	-0.105664	0.0353328	0.119857	-0.0515355	-0.185967	-0.081349	-0.0644053	-0.0394241	0.105819	0.226382	-0.0402677	-0.156334	0.0911822	0.117565	0.123402	0.318145	0.407627	0.144873	-0.0504219	0.363005	0.385519	0.33109	0.484286	0.504022	0.410067	0.100345	0.336558	0.33921	0.33476	0.342354	0.337553	0.344893
	L-VLDL-CE %	-0.183468	-0.179425	-0.243922	-0.0446174	0.108268	-0.272624	-0.206571	-0.414407	-0.397863	-0.367611	-0.189083	-0.120341	-0.260381	-0.460993	-0.35946	-0.348224	-0.343396	-0.206285	-0.0952428	-0.316444	-0.402106	-0.292938	-0.280328	-0.262453	-0.136042	-0.0100928	-0.27814	-0.35092	-0.13894	-0.116503	-0.113593	0.0803105	0.191085	-0.104414	-0.255863	0.144875	0.174331	0.14707	0.308187	0.340964	0.217746	-0.132842	0.163145	0.172483	0.183103	0.186337	0.171951	0.215314
	L-VLDL-FC %	0.569767	0.579965	0.635793	0.643316	0.597189	0.65924	0.538672	0.504278	0.516419	0.574035	0.578269	0.516159	0.630537	0.469981	0.439679	0.451268	0.478165	0.526675	0.491469	0.556111	0.40857	0.433951	0.448165	0.47187	0.551857	0.568575	0.504359	0.376344	0.529391	0.545314	0.556832	0.6001	0.5684	0.589443	0.436417	0.574265	0.56374	0.491923	0.505292	0.479005	0.527592	0.544976	0.462277	0.447467	0.411567	0.424093	0.444559	0.364475
	L-VLDL-TG %	0.0606472	0.052849	0.0857551	-0.101256	-0.233493	0.109863	0.0950769	0.290866	0.269824	0.1936	0.062179	0.0510506	0.0777978	0.350715	0.29208	0.277281	0.246583	0.129529	0.0575278	0.200897	0.343152	0.23063	0.210978	0.177266	0.0126499	-0.129234	0.181306	0.317401	0.0252717	-0.00710284	-0.0168838	-0.256888	-0.371075	-0.0494005	0.194129	-0.376501	-0.407807	-0.402447	-0.524164	-0.540803	-0.454299	-0.020953	-0.435013	-0.441706	-0.452645	-0.4441	-0.425299	-0.478676
	M-VLDL-PL %	-0.692834	-0.692383	-0.688515	-0.636929	-0.541661	-0.72763	-0.700135	-0.820266	-0.811392	-0.744238	-0.723943	-0.7401	-0.687209	-0.842084	-0.866279	-0.860969	-0.834003	-0.810034	-0.789924	-0.81378	-0.881541	-0.838585	-0.829067	-0.797476	-0.720599	-0.622944	-0.804251	-0.87562	-0.652818	-0.626209	-0.583809	-0.398702	-0.275789	-0.561139	-0.768146	-0.120851	-0.0731961	0.0371144	0.0927065	0.105529	0.062323	-0.504178	0.1105	0.13001	0.186717	0.13695	0.0782479	0.274469
	M-VLDL-C %	-0.441201	-0.436411	-0.463571	-0.307806	-0.170958	-0.489851	-0.464894	-0.608947	-0.592041	-0.504499	-0.430784	-0.442341	-0.408749	-0.654858	-0.674134	-0.663723	-0.628267	-0.561596	-0.512226	-0.598671	-0.708698	-0.633939	-0.616444	-0.587713	-0.426479	-0.275355	-0.589299	-0.70897	-0.458001	-0.424938	-0.410449	-0.147174	-0.00174759	-0.369534	-0.616038	0.0956409	0.143473	0.225956	0.319992	0.350574	0.236084	-0.356705	0.313727	0.331709	0.366196	0.346801	0.302754	0.443547
	M-VLDL-CE %	-0.519308	-0.516229	-0.551221	-0.399029	-0.255274	-0.583601	-0.538052	-0.686339	-0.670445	-0.588314	-0.511154	-0.513841	-0.495488	-0.729078	-0.75062	-0.741717	-0.711081	-0.648073	-0.592993	-0.689069	-0.780784	-0.723225	-0.708049	-0.683148	-0.533118	-0.382304	-0.691456	-0.788668	-0.568273	-0.536975	-0.526007	-0.261248	-0.106526	-0.490439	-0.715619	-0.0221969	0.0288184	0.120788	0.224818	0.26432	0.12833	-0.483393	0.219475	0.241192	0.281087	0.266089	0.221326	0.366381
	M-VLDL-FC %	0.579837	0.588868	0.649238	0.624358	0.545881	0.693417	0.556274	0.623551	0.625454	0.638393	0.60058	0.554149	0.633275	0.616158	0.621801	0.629338	0.65142	0.665507	0.622687	0.698039	0.601175	0.657724	0.667502	0.685121	0.71494	0.679651	0.727276	0.620522	0.761084	0.76465	0.78925	0.705325	0.604045	0.810523	0.731435	0.666284	0.631232	0.548766	0.457155	0.395782	0.559268	0.855572	0.445028	0.416291	0.373629	0.352353	0.370379	0.300826
	M-VLDL-TG %	0.498521	0.494446	0.517592	0.377032	0.246509	0.545174	0.519479	0.661143	0.645068	0.558928	0.492387	0.505989	0.467029	0.704619	0.730413	0.720664	0.685395	0.62603	0.581859	0.657656	0.76241	0.694657	0.678105	0.648186	0.498029	0.353721	0.650855	0.76528	0.514773	0.482245	0.462603	0.209278	0.0658759	0.423866	0.668651	-0.0462089	-0.0948082	-0.185354	-0.272572	-0.300545	-0.197414	0.40134	-0.273775	-0.292504	-0.331521	-0.306697	-0.25906	-0.413821
	S-VLDL-PL %	-0.452228	-0.454947	-0.390532	-0.51492	-0.544768	-0.430065	-0.443321	-0.467819	-0.474438	-0.483718	-0.528407	-0.53466	-0.508475	-0.446879	-0.491964	-0.492291	-0.497063	-0.494322	-0.50516	-0.476508	-0.486378	-0.53968	-0.540551	-0.530574	-0.552647	-0.565994	-0.510806	-0.525683	-0.436804	-0.432861	-0.32827	-0.426627	-0.433794	-0.369402	-0.437716	-0.251032	-0.23755	-0.187158	-0.195136	-0.204677	-0.159628	-0.277346	-0.229038	-0.227542	-0.203605	-0.252855	-0.290969	-0.156002
	S-VLDL-C %	-0.506652	-0.505268	-0.535693	-0.414957	-0.282434	-0.582884	-0.520673	-0.681237	-0.665559	-0.582332	-0.517505	-0.53258	-0.489568	-0.722904	-0.746481	-0.739696	-0.713121	-0.670932	-0.635559	-0.692753	-0.768252	-0.711463	-0.699673	-0.677869	-0.555454	-0.418592	-0.696309	-0.764661	-0.586423	-0.553471	-0.560128	-0.252214	-0.0776863	-0.514593	-0.743358	-0.0414967	0.0189748	0.112261	0.256918	0.301283	0.148907	-0.568506	0.24297	0.27218	0.315994	0.319822	0.277739	0.411222
	S-VLDL-CE %	-0.487638	-0.486991	-0.527917	-0.399368	-0.26218	-0.575511	-0.499619	-0.662808	-0.647145	-0.566203	-0.496519	-0.506673	-0.474158	-0.704661	-0.724847	-0.718657	-0.694566	-0.651927	-0.610655	-0.680215	-0.745624	-0.692369	-0.681633	-0.662511	-0.543642	-0.405146	-0.686934	-0.742468	-0.589143	-0.557669	-0.573288	-0.259312	-0.0790476	-0.531213	-0.74038	-0.0670068	-0.00644414	0.0834023	0.238084	0.2903	0.114272	-0.596582	0.21985	0.250169	0.294394	0.303687	0.26583	0.384847
	S-VLDL-FC %	-0.34001	-0.334471	-0.25967	-0.29462	-0.289181	-0.283151	-0.359239	-0.38892	-0.384998	-0.34479	-0.370407	-0.414728	-0.317803	-0.397526	-0.426412	-0.42044	-0.395716	-0.388266	-0.421775	-0.347147	-0.438997	-0.37397	-0.363567	-0.337527	-0.281864	-0.255103	-0.300626	-0.408382	-0.167724	-0.145049	-0.077777	-0.00763142	0.0161334	-0.035765	-0.261124	0.220512	0.244437	0.305611	0.280936	0.228883	0.376443	0.0313307	0.300942	0.302858	0.320157	0.268615	0.215638	0.389001
	S-VLDL-TG %	0.55933	0.558448	0.575549	0.48244	0.361756	0.626668	0.571129	0.733024	0.718778	0.638599	0.584168	0.601186	0.552083	0.770297	0.807135	0.800605	0.775209	0.734734	0.703731	0.75126	0.827132	0.788151	0.776761	0.753653	0.638308	0.508718	0.767357	0.837641	0.649715	0.617508	0.603097	0.331602	0.169009	0.567967	0.800524	0.0987027	0.039668	-0.059061	-0.190279	-0.230409	-0.0955492	0.600474	-0.174144	-0.201719	-0.245888	-0.242407	-0.196722	-0.344876
	XS-VLDL-PL %	-0.291092	-0.294729	-0.290242	-0.307145	-0.254298	-0.365849	-0.2873	-0.321948	-0.320479	-0.255781	-0.341571	-0.387674	-0.283014	-0.327256	-0.332174	-0.332985	-0.298995	-0.35786	-0.379441	-0.328231	-0.330939	-0.344059	-0.33899	-0.32162	-0.278343	-0.218386	-0.337122	-0.36714	-0.31434	-0.301361	-0.293025	-0.182466	-0.118074	-0.268016	-0.366618	0.0338492	0.0594002	0.279055	0.065149	0.0216221	0.15499	-0.22885	0.356253	0.372999	0.426763	0.37907	0.331085	0.482852
	XS-VLDL-C %	-0.445004	-0.445864	-0.480682	-0.395946	-0.29746	-0.509649	-0.448497	-0.584353	-0.573428	-0.53914	-0.447177	-0.433825	-0.451127	-0.611318	-0.643626	-0.640754	-0.645893	-0.592822	-0.55058	-0.624848	-0.651807	-0.64355	-0.640729	-0.640452	-0.576129	-0.483149	-0.663068	-0.658819	-0.631632	-0.612032	-0.630406	-0.39256	-0.235765	-0.614424	-0.722435	-0.290702	-0.233349	-0.225628	0.0489828	0.132822	-0.132058	-0.723974	-0.0990823	-0.0688011	-0.043493	0.00415681	-0.0109147	0.0360455
	XS-VLDL-CE %	-0.321132	-0.323136	-0.376267	-0.285165	-0.194573	-0.396296	-0.32011	-0.464632	-0.454026	-0.419598	-0.33612	-0.32626	-0.338823	-0.491383	-0.525425	-0.522722	-0.527107	-0.47566	-0.429209	-0.514293	-0.534625	-0.537686	-0.53471	-0.535809	-0.46945	-0.376869	-0.561347	-0.555164	-0.541329	-0.524387	-0.547148	-0.327007	-0.178168	-0.541702	-0.625325	-0.252086	-0.202226	-0.219853	0.0701219	0.176359	-0.159075	-0.649997	-0.093487	-0.0672051	-0.0499905	0.00471803	0.00276628	0.00507209
	XS-VLDL-FC %	-0.578508	-0.574553	-0.514628	-0.519707	-0.46404	-0.553838	-0.595602	-0.597453	-0.594087	-0.587487	-0.537238	-0.521562	-0.542564	-0.603557	-0.585277	-0.584124	-0.586934	-0.572875	-0.580593	-0.554157	-0.583266	-0.541449	-0.5414	-0.536225	-0.531655	-0.511035	-0.529985	-0.536649	-0.484808	-0.471561	-0.459124	-0.342241	-0.270098	-0.42041	-0.525553	-0.212709	-0.169241	-0.0756521	-0.0477316	-0.0996705	0.0681289	-0.446282	-0.0343682	-0.0108296	0.0297572	0.0160553	-0.0363373	0.141006
	XS-VLDL-TG %	0.526422	0.528851	0.559233	0.487628	0.372426	0.621759	0.52812	0.675256	0.66409	0.601006	0.553705	0.562646	0.52977	0.703626	0.741231	0.738963	0.727387	0.705876	0.676284	0.721875	0.748245	0.744722	0.739664	0.731237	0.650228	0.535925	0.760465	0.770169	0.722299	0.698196	0.712303	0.445785	0.27658	0.68622	0.832144	0.261161	0.199286	0.0960546	-0.0557545	-0.113559	0.0689728	0.770116	-0.050951	-0.085352	-0.130696	-0.155101	-0.122156	-0.227192
	IDL-PL %	-0.699702	-0.701988	-0.698842	-0.716987	-0.703532	-0.67262	-0.688218	-0.630501	-0.638308	-0.658889	-0.684921	-0.658218	-0.698577	-0.607992	-0.589691	-0.595797	-0.609255	-0.641082	-0.64008	-0.632189	-0.56945	-0.622962	-0.632318	-0.642213	-0.701603	-0.715029	-0.651147	-0.579143	-0.688576	-0.697781	-0.693243	-0.701063	-0.652116	-0.708482	-0.617023	-0.661367	-0.643175	-0.535608	-0.574938	-0.569653	-0.545483	-0.658572	-0.473003	-0.45593	-0.368047	-0.450125	-0.498636	-0.323219
	IDL-C %	0.0396838	0.0357175	0.00304287	0.0405126	0.123961	-0.0876748	0.0405654	-0.102433	-0.091071	-0.039442	0.00734649	-0.00660833	0.022921	-0.133302	-0.144554	-0.142697	-0.137189	-0.116414	-0.0912634	-0.138649	-0.152327	-0.124899	-0.122083	-0.120789	-0.066495	0.0144082	-0.161735	-0.148074	-0.183434	-0.167348	-0.216498	0.00524562	0.126839	-0.195891	-0.274287	-0.0299824	0.0119797	0.047844	0.202244	0.259964	0.0680537	-0.410014	0.201051	0.231403	0.230754	0.330622	0.350255	0.270367
	IDL-CE %	0.412834	0.408443	0.371738	0.383146	0.412586	0.30683	0.418734	0.303524	0.312062	0.341258	0.379786	0.36801	0.385579	0.279538	0.259651	0.260715	0.258001	0.279935	0.302625	0.25321	0.253464	0.265116	0.2655	0.260189	0.286332	0.327036	0.221541	0.250802	0.158899	0.16387	0.111586	0.220604	0.272354	0.107614	0.1091	0.0520976	0.064364	0.0150874	0.165471	0.233073	0.0121322	-0.112941	0.1117	0.126554	0.089438	0.212237	0.270784	0.0665361
	IDL-FC %	-0.673495	-0.67297	-0.668204	-0.61162	-0.50203	-0.726102	-0.683597	-0.759484	-0.752648	-0.702758	-0.679531	-0.683333	-0.66074	-0.776825	-0.766371	-0.764609	-0.746239	-0.749531	-0.743481	-0.74186	-0.770268	-0.732846	-0.727719	-0.714191	-0.653938	-0.570896	-0.722483	-0.752852	-0.646035	-0.624452	-0.623239	-0.41303	-0.289295	-0.574708	-0.729294	-0.175817	-0.124977	0.0343034	0.0261215	0.00979605	0.0633553	-0.56141	0.136251	0.164677	0.227719	0.194133	0.129051	0.347626
	IDL-TG %	0.22988	0.234417	0.264878	0.233355	0.147382	0.343293	0.225332	0.341316	0.332777	0.288757	0.251001	0.254419	0.241	0.364071	0.371116	0.371306	0.370423	0.360046	0.334341	0.379149	0.37197	0.365586	0.365981	0.367983	0.334057	0.25818	0.411409	0.373282	0.443574	0.430249	0.476818	0.254447	0.115038	0.460277	0.510083	0.267768	0.218765	0.142813	0.00593896	-0.0497648	0.123017	0.656467	-0.0285103	-0.0642725	-0.0984701	-0.160018	-0.157722	-0.15566
	L-LDL-PL %	-0.233115	-0.234247	-0.208919	-0.286166	-0.364457	-0.140083	-0.218789	-0.102406	-0.114175	-0.182022	-0.19529	-0.163878	-0.219885	-0.0664483	-0.114276	-0.122054	-0.164777	-0.17761	-0.189927	-0.162179	-0.0848316	-0.22558	-0.23994	-0.274826	-0.367399	-0.447643	-0.259561	-0.157268	-0.40347	-0.430796	-0.418771	-0.628601	-0.69458	-0.471759	-0.257135	-0.785882	-0.804598	-0.87603	-0.792164	-0.74241	-0.844688	-0.460083	-0.913609	-0.914489	-0.920017	-0.89574	-0.872905	-0.920612
	L-LDL-C %	0.100331	0.0962713	0.0560154	0.109751	0.213206	-0.0566089	0.0985331	-0.0463803	-0.034969	0.0259475	0.0566342	0.041837	0.0690633	-0.0800821	-0.0335782	-0.0305748	-0.00853397	-0.00110869	0.0268758	-0.0288359	-0.0485993	0.0623083	0.0680231	0.084053	0.139728	0.224116	0.0347443	0.0239222	0.0859169	0.106786	0.0523379	0.310669	0.432003	0.0914623	-0.0306042	0.324054	0.361692	0.439462	0.476801	0.481886	0.436169	-0.0720889	0.569769	0.595592	0.615439	0.663516	0.662715	0.641152
	L-LDL-CE %	0.471106	0.467949	0.438621	0.46997	0.538576	0.330988	0.467507	0.34693	0.357532	0.418383	0.426314	0.398754	0.446041	0.314078	0.358018	0.361882	0.388829	0.391712	0.410552	0.367554	0.33936	0.453511	0.460418	0.480071	0.529257	0.592328	0.434631	0.409062	0.483598	0.500723	0.450614	0.635809	0.69782	0.478993	0.373819	0.575572	0.587957	0.620161	0.593782	0.581831	0.58047	0.318857	0.688506	0.698376	0.685955	0.744377	0.773139	0.653419
	L-LDL-FC %	-0.830961	-0.832274	-0.850054	-0.802848	-0.733883	-0.829906	-0.825729	-0.852729	-0.85412	-0.871842	-0.817828	-0.777015	-0.842215	-0.844698	-0.869092	-0.872814	-0.894526	-0.885079	-0.865464	-0.889136	-0.853553	-0.900669	-0.906195	-0.922628	-0.921832	-0.885891	-0.920448	-0.870595	-0.936927	-0.934271	-0.935054	-0.832945	-0.729755	-0.922479	-0.915969	-0.691267	-0.647885	-0.574255	-0.446479	-0.401661	-0.510469	-0.893945	-0.476006	-0.448982	-0.398525	-0.407012	-0.452793	-0.287826
	L-LDL-TG %	0.0658712	0.0712935	0.102392	0.0902715	0.0252482	0.180899	0.0578947	0.140882	0.135617	0.114463	0.0806416	0.0721873	0.0877135	0.155585	0.13411	0.136061	0.14245	0.139388	0.113036	0.163534	0.130864	0.105001	0.108873	0.116194	0.117642	0.0750821	0.164699	0.100181	0.216551	0.211911	0.272794	0.11009	0.010236	0.264782	0.246714	0.21918	0.185311	0.141639	0.0301233	-0.0131782	0.119734	0.470819	0.00605978	-0.0244963	-0.0448786	-0.117395	-0.13171	-0.0752081
	M-LDL-PL %	-0.0132093	-0.0139434	0.00640725	-0.0697313	-0.166117	0.0871736	0.00116711	0.111475	0.100443	0.0359815	0.0163248	0.0353658	0.00121219	0.14527	0.0811489	0.0749483	0.0366654	0.0294287	0.0135964	0.0455556	0.105644	-0.04126	-0.0527953	-0.0843117	-0.160361	-0.239926	-0.0612762	0.0156882	-0.197779	-0.224085	-0.204174	-0.436495	-0.52885	-0.258871	-0.0615564	-0.590285	-0.619963	-0.725862	-0.652026	-0.60131	-0.718594	-0.233106	-0.782425	-0.794156	-0.827195	-0.793112	-0.75493	-0.86145
	M-LDL-C %	0.00134194	-0.000972607	-0.0326637	0.0310921	0.138686	-0.137721	-0.00554634	-0.132787	-0.121778	-0.0649393	-0.0295474	-0.038087	-0.0241429	-0.165763	-0.101041	-0.0975018	-0.0726944	-0.0652463	-0.0387917	-0.0912191	-0.117669	0.0189723	0.0255211	0.0455078	0.100108	0.180166	0.00187398	-0.021348	0.0841715	0.106677	0.058011	0.3199	0.439931	0.105922	-0.0367506	0.380543	0.4191	0.508956	0.519236	0.501256	0.525865	-0.014535	0.61315	0.636991	0.668767	0.685406	0.667113	0.707214
	M-LDL-CE %	0.184444	0.183447	0.158582	0.220435	0.316753	0.0541709	0.173257	0.0499925	0.0614949	0.128091	0.144877	0.12352	0.159679	0.0142244	0.0807486	0.0860063	0.120154	0.127277	0.15009	0.101673	0.0575881	0.207579	0.217227	0.243768	0.311937	0.39266	0.205363	0.153998	0.309403	0.333461	0.295237	0.53715	0.6354	0.340682	0.175528	0.602289	0.630542	0.714666	0.671834	0.637585	0.701758	0.243242	0.780302	0.795154	0.816863	0.820742	0.806481	0.827455
	M-LDL-FC %	-0.478644	-0.480428	-0.473738	-0.518422	-0.567218	-0.400084	-0.462567	-0.383324	-0.39288	-0.45876	-0.440301	-0.401583	-0.467676	-0.351575	-0.405003	-0.412222	-0.454444	-0.460418	-0.469744	-0.442724	-0.375663	-0.507684	-0.520643	-0.552825	-0.62874	-0.689132	-0.534588	-0.443363	-0.652171	-0.673114	-0.663893	-0.804795	-0.829897	-0.693982	-0.527782	-0.859209	-0.857988	-0.902679	-0.764768	-0.708791	-0.831775	-0.66246	-0.869863	-0.86083	-0.852794	-0.831717	-0.832835	-0.801491
	M-LDL-TG %	0.00375072	0.00853988	0.0387532	0.0291141	-0.0188576	0.0989486	-0.00429803	0.057255	0.0533797	0.0498176	0.00522259	-0.0119026	0.0234777	0.0677731	0.0434081	0.0457379	0.0588881	0.0502656	0.0232559	0.0768562	0.0386224	0.0105891	0.0157786	0.0268621	0.0412372	0.016514	0.0717063	-0.000162027	0.135031	0.134716	0.198946	0.0732746	-0.00525506	0.195544	0.146738	0.212467	0.185566	0.183516	0.0432798	-0.00222345	0.137221	0.392748	0.0728095	0.0464673	0.0406885	-0.0431342	-0.0678491	0.0216949
	S-LDL-PL %	-0.130204	-0.130847	-0.100381	-0.189045	-0.28937	-0.0177639	-0.115374	0.00638133	-0.00537637	-0.0666182	-0.0979202	-0.0838342	-0.104286	0.0428608	-0.0266557	-0.0335123	-0.0701111	-0.088893	-0.115533	-0.0595199	0.0013656	-0.159357	-0.171511	-0.202306	-0.28449	-0.367745	-0.176542	-0.098246	-0.321289	-0.347773	-0.324029	-0.557558	-0.647544	-0.374606	-0.178784	-0.679611	-0.705124	-0.783831	-0.727658	-0.682769	-0.775425	-0.336364	-0.817968	-0.826391	-0.848628	-0.823883	-0.795701	-0.865605
	S-LDL-C %	-0.0586405	-0.0604092	-0.100779	-0.0128567	0.109746	-0.202326	-0.0677016	-0.207931	-0.195946	-0.134639	-0.0924534	-0.0993319	-0.0888202	-0.243995	-0.176159	-0.171393	-0.142333	-0.126761	-0.0920622	-0.160766	-0.197543	-0.0471171	-0.038175	-0.0140047	0.0594172	0.154629	-0.0547108	-0.0968574	0.0618201	0.0879727	0.0479372	0.325311	0.454839	0.0978232	-0.0765324	0.435498	0.476096	0.569316	0.583491	0.568074	0.580837	0.009674	0.660756	0.683029	0.719163	0.720352	0.693217	0.764232
	S-LDL-CE %	0.087365	0.0863149	0.0516	0.133109	0.243868	-0.0504146	0.0759757	-0.0578163	-0.045954	0.0226457	0.0444953	0.0264287	0.0569622	-0.094653	-0.026479	-0.0209682	0.0149212	0.0246919	0.0537847	-0.00627094	-0.0510325	0.101684	0.112348	0.13995	0.219852	0.312498	0.102606	0.0444109	0.225454	0.251525	0.217954	0.473364	0.584145	0.264021	0.0834327	0.581616	0.613565	0.708196	0.672017	0.644414	0.688437	0.191289	0.771622	0.787368	0.816535	0.808517	0.785003	0.839703
	S-LDL-FC %	-0.470763	-0.471664	-0.458823	-0.503474	-0.551769	-0.383644	-0.457249	-0.379228	-0.387723	-0.454545	-0.423633	-0.384009	-0.45353	-0.35029	-0.39835	-0.404284	-0.446851	-0.440788	-0.447502	-0.426114	-0.37264	-0.485145	-0.497099	-0.525958	-0.598637	-0.656343	-0.506747	-0.425083	-0.608624	-0.626618	-0.617507	-0.730669	-0.744422	-0.639634	-0.497465	-0.78662	-0.780979	-0.839349	-0.677696	-0.629765	-0.73406	-0.621145	-0.802233	-0.792763	-0.785477	-0.765438	-0.769115	-0.733136
	S-LDL-TG %	0.471131	0.476	0.508391	0.476099	0.390823	0.564162	0.462777	0.531401	0.527533	0.513142	0.470193	0.451856	0.478928	0.540215	0.528606	0.531371	0.540412	0.536566	0.505078	0.558967	0.521304	0.506182	0.510174	0.517092	0.511063	0.45355	0.558606	0.496183	0.577575	0.569483	0.615055	0.421363	0.287538	0.59987	0.609356	0.386343	0.336882	0.2691	0.118549	0.0684732	0.216908	0.73134	0.127086	0.0924284	0.0493205	0.00986983	0.0256031	-0.0239465
	XL-HDL-PL %	-0.505147	-0.502917	-0.473339	-0.477233	-0.462942	-0.463074	-0.510798	-0.476646	-0.479719	-0.462722	-0.515407	-0.532878	-0.486058	-0.467555	-0.489003	-0.489685	-0.483247	-0.500834	-0.512664	-0.482785	-0.484641	-0.527643	-0.525935	-0.528032	-0.498639	-0.472131	-0.507243	-0.52667	-0.509168	-0.506246	-0.47024	-0.467063	-0.438884	-0.472015	-0.502001	-0.322081	-0.307776	-0.216231	-0.265833	-0.265568	-0.248338	-0.387982	-0.227103	-0.220083	-0.182318	-0.234162	-0.275763	-0.123301
	XL-HDL-C %	0.350897	0.346273	0.311238	0.305332	0.311042	0.275729	0.361706	0.294601	0.297832	0.279039	0.341221	0.361596	0.309822	0.285311	0.307604	0.307447	0.296836	0.313507	0.327719	0.293189	0.306184	0.345885	0.342838	0.344531	0.30981	0.292429	0.317366	0.350311	0.336941	0.33767	0.30467	0.340135	0.341262	0.30933	0.315888	0.235944	0.234938	0.162257	0.248101	0.255735	0.216531	0.210881	0.202085	0.203481	0.17461	0.234022	0.266421	0.147327
	XL-HDL-CE %	0.356581	0.352957	0.317086	0.324229	0.332867	0.288907	0.364485	0.297878	0.301746	0.28386	0.353317	0.377322	0.316975	0.286396	0.31698	0.317252	0.307258	0.327515	0.343803	0.304714	0.31393	0.359726	0.356962	0.358411	0.325711	0.307846	0.333732	0.363351	0.364703	0.366108	0.332372	0.372831	0.374191	0.339469	0.340213	0.245608	0.242913	0.165083	0.248458	0.253372	0.222923	0.237588	0.195725	0.195848	0.166326	0.222151	0.253384	0.138848
	XL-HDL-FC %	0.0768118	0.0709867	0.0649042	0.00342054	-0.00726589	0.0213224	0.0931995	0.078826	0.0769422	0.066723	0.0523253	0.0413568	0.0650175	0.0854736	0.0512269	0.049131	0.0433647	0.0301349	0.0238988	0.0359061	0.0584653	0.0369417	0.0348074	0.0361331	0.0179173	0.0156741	0.0168351	0.0415319	-0.025586	-0.0276312	-0.0342644	-0.0401399	-0.0385695	-0.0427131	-0.0199395	0.0408287	0.049093	0.0480686	0.0879157	0.102923	0.0498311	-0.0550517	0.0983713	0.10407	0.0973197	0.130713	0.145399	0.0907747
	XL-HDL-TG %	0.675798	0.68125	0.6694	0.710788	0.654256	0.72851	0.663138	0.726536	0.729081	0.724436	0.73131	0.724731	0.715401	0.714874	0.742758	0.747007	0.75803	0.773124	0.768679	0.760936	0.725903	0.783198	0.787519	0.792785	0.798734	0.767195	0.79634	0.758695	0.768247	0.761772	0.726683	0.674652	0.606626	0.729838	0.773635	0.505	0.470971	0.372908	0.338961	0.322282	0.35128	0.701442	0.325531	0.304759	0.270219	0.276538	0.317149	0.168356
	L-HDL-PL %	0.58682	0.582418	0.576375	0.50089	0.442596	0.537751	0.598937	0.606066	0.603826	0.601824	0.548029	0.525711	0.551443	0.60665	0.64227	0.642007	0.65043	0.630879	0.629812	0.614593	0.636213	0.687461	0.686246	0.699814	0.650141	0.610108	0.665468	0.679916	0.692286	0.687382	0.682966	0.61726	0.571888	0.644311	0.680885	0.487958	0.465094	0.41671	0.367112	0.352899	0.373568	0.591397	0.350575	0.338078	0.329816	0.320953	0.352774	0.234908
	L-HDL-C %	-0.649528	-0.648739	-0.633854	-0.614195	-0.567748	-0.623699	-0.651303	-0.668076	-0.668783	-0.66769	-0.646544	-0.633341	-0.637431	-0.660411	-0.706797	-0.708918	-0.72021	-0.721264	-0.730758	-0.694201	-0.692671	-0.764351	-0.76635	-0.779622	-0.758154	-0.728943	-0.754428	-0.743679	-0.782842	-0.778901	-0.762812	-0.711387	-0.660939	-0.737137	-0.764432	-0.555852	-0.529057	-0.45226	-0.421981	-0.408126	-0.423808	-0.684025	-0.388111	-0.372	-0.35338	-0.348383	-0.383556	-0.252873
	L-HDL-CE %	-0.619173	-0.618753	-0.611153	-0.593118	-0.562492	-0.582701	-0.617647	-0.616346	-0.618606	-0.627414	-0.609931	-0.59476	-0.603603	-0.604268	-0.658266	-0.661524	-0.677717	-0.683529	-0.69614	-0.65474	-0.640392	-0.729953	-0.733891	-0.752398	-0.744735	-0.729872	-0.726451	-0.701118	-0.78098	-0.781986	-0.771723	-0.748334	-0.709542	-0.75188	-0.738811	-0.616247	-0.594223	-0.533904	-0.493105	-0.470022	-0.510257	-0.692022	-0.474248	-0.459887	-0.446639	-0.435979	-0.464961	-0.353504
	L-HDL-FC %	-0.639313	-0.637965	-0.611815	-0.592074	-0.524552	-0.6353	-0.64675	-0.691702	-0.689511	-0.671327	-0.645429	-0.637968	-0.632465	-0.693052	-0.720977	-0.720817	-0.722175	-0.715521	-0.720334	-0.693934	-0.715063	-0.751438	-0.749842	-0.752676	-0.710109	-0.661005	-0.731006	-0.747405	-0.712342	-0.700433	-0.675581	-0.58505	-0.521899	-0.64265	-0.737311	-0.403093	-0.370865	-0.273071	-0.262943	-0.265329	-0.239071	-0.606939	-0.205456	-0.187657	-0.161932	-0.166132	-0.20844	-0.0559701
	L-HDL-TG %	0.572241	0.58024	0.548344	0.669042	0.665686	0.609938	0.549021	0.582744	0.590234	0.591515	0.654127	0.665877	0.616884	0.557037	0.607989	0.615205	0.630142	0.677807	0.705783	0.63476	0.579141	0.680756	0.68969	0.69762	0.751067	0.758985	0.703667	0.636239	0.729807	0.731133	0.692006	0.708902	0.672344	0.708629	0.694192	0.552652	0.528966	0.417288	0.447545	0.440154	0.433513	0.66676	0.383622	0.366148	0.333562	0.337335	0.366897	0.256144
	M-HDL-PL %	0.246265	0.248597	0.204998	0.296226	0.324697	0.22293	0.237838	0.177051	0.182796	0.17826	0.248776	0.270042	0.215	0.159478	0.194261	0.200419	0.211642	0.259299	0.288393	0.225329	0.171655	0.237486	0.246668	0.261048	0.319658	0.34561	0.275951	0.198656	0.377022	0.386908	0.40092	0.423496	0.404761	0.419362	0.318771	0.503212	0.493147	0.433405	0.440187	0.422975	0.447275	0.490626	0.41286	0.396385	0.369987	0.348665	0.345671	0.345446
	M-HDL-C %	-0.635699	-0.638808	-0.598574	-0.677653	-0.676914	-0.624691	-0.625868	-0.603998	-0.608832	-0.602311	-0.654086	-0.670988	-0.617496	-0.586629	-0.621743	-0.62825	-0.639535	-0.690596	-0.726635	-0.643075	-0.595132	-0.667468	-0.676187	-0.688255	-0.737268	-0.747251	-0.695811	-0.626438	-0.758805	-0.760744	-0.762243	-0.717129	-0.652755	-0.755428	-0.722289	-0.637296	-0.601612	-0.484533	-0.465511	-0.456249	-0.453228	-0.783269	-0.408959	-0.381416	-0.330855	-0.332983	-0.369242	-0.23804
	M-HDL-CE %	-0.580359	-0.584449	-0.561597	-0.628989	-0.630115	-0.577517	-0.566648	-0.538621	-0.544342	-0.550197	-0.588927	-0.591792	-0.567861	-0.518939	-0.553553	-0.561259	-0.579162	-0.629267	-0.65849	-0.589568	-0.52404	-0.607578	-0.618655	-0.636739	-0.700169	-0.720564	-0.649159	-0.557836	-0.738319	-0.745738	-0.761902	-0.739432	-0.685519	-0.762358	-0.678153	-0.710702	-0.680803	-0.581166	-0.550644	-0.52958	-0.5577	-0.797471	-0.504131	-0.477133	-0.431679	-0.421913	-0.447834	-0.348596
	M-HDL-FC %	-0.444114	-0.440513	-0.351478	-0.427331	-0.425539	-0.397355	-0.45816	-0.457489	-0.455358	-0.401102	-0.474966	-0.541998	-0.395426	-0.461454	-0.489544	-0.48642	-0.462035	-0.483557	-0.527693	-0.432323	-0.493326	-0.477312	-0.470056	-0.448536	-0.407304	-0.374266	-0.428456	-0.501268	-0.350502	-0.330527	-0.273184	-0.189904	-0.140552	-0.244016	-0.429833	0.0261034	0.0601897	0.172128	0.139315	0.100724	0.214988	-0.227916	0.207391	0.220912	0.261714	0.216499	0.163127	0.34057
	M-HDL-TG %	0.748109	0.751103	0.723576	0.772424	0.746853	0.749204	0.739477	0.754916	0.757683	0.75016	0.773325	0.782221	0.742623	0.742125	0.777334	0.78272	0.791676	0.833147	0.865004	0.785989	0.753334	0.812998	0.819347	0.827143	0.85591	0.849694	0.827853	0.779722	0.851856	0.847811	0.84158	0.760568	0.681801	0.817887	0.838728	0.595389	0.552755	0.427635	0.397601	0.39343	0.37863	0.807862	0.3321	0.304108	0.253105	0.262957	0.312734	0.137199
	S-HDL-PL %	0.0264683	0.0279533	0.0759505	-0.014346	-0.111892	0.136515	0.0317286	0.102434	0.0952067	0.0524288	0.0354343	0.0381393	0.0350904	0.125451	0.0381265	0.0356934	0.00534038	0.0173437	-0.00657268	0.0404988	0.052948	-0.0732851	-0.0800112	-0.102025	-0.146278	-0.206771	-0.0714908	-0.0358744	-0.192027	-0.209711	-0.172913	-0.366322	-0.441953	-0.221653	-0.0989422	-0.435092	-0.454453	-0.543964	-0.464171	-0.425474	-0.518147	-0.187869	-0.616776	-0.627526	-0.657978	-0.631582	-0.603012	-0.681205
	S-HDL-C %	-0.219822	-0.222298	-0.260756	-0.186874	-0.0793056	-0.338178	-0.223155	-0.300798	-0.293676	-0.243028	-0.236162	-0.245706	-0.223519	-0.322506	-0.247521	-0.246241	-0.217088	-0.238604	-0.22107	-0.251896	-0.25723	-0.149117	-0.143643	-0.123284	-0.0810593	-0.0124113	-0.156944	-0.180538	-0.0449043	-0.025324	-0.0598211	0.160014	0.260502	-0.00815023	-0.140806	0.269929	0.301867	0.424821	0.363273	0.332141	0.409204	-0.0504782	0.523403	0.543236	0.588818	0.564751	0.52518	0.645167
	S-HDL-CE %	-0.154542	-0.157803	-0.201619	-0.130838	-0.0247718	-0.285125	-0.155949	-0.240595	-0.233696	-0.182652	-0.180796	-0.190771	-0.169467	-0.262401	-0.184438	-0.183185	-0.153161	-0.175184	-0.154266	-0.19354	-0.195176	-0.0836949	-0.0781503	-0.0572172	-0.015534	0.0534712	-0.0945225	-0.116703	0.0195063	0.0385884	0.0036585	0.218391	0.316195	0.0499433	-0.0774283	0.319737	0.34884	0.469068	0.398471	0.368792	0.438795	0.00672483	0.558889	0.577103	0.620699	0.596571	0.560966	0.666058
	S-HDL-FC %	-0.303433	-0.296992	-0.234307	-0.273207	-0.340123	-0.144099	-0.312412	-0.209715	-0.213599	-0.253694	-0.227748	-0.218641	-0.228771	-0.19321	-0.266545	-0.267496	-0.294687	-0.277099	-0.311967	-0.235699	-0.252454	-0.3495	-0.354231	-0.37257	-0.402271	-0.453974	-0.326624	-0.315509	-0.416152	-0.426439	-0.399291	-0.513253	-0.558355	-0.400192	-0.342119	-0.528188	-0.528972	-0.593964	-0.483663	-0.472562	-0.4764	-0.365729	-0.602493	-0.603643	-0.615699	-0.603328	-0.606383	-0.575627
	S-HDL-TG %	0.668996	0.672299	0.641795	0.691008	0.645235	0.700675	0.663108	0.709181	0.709101	0.678512	0.711652	0.734873	0.668035	0.705504	0.744199	0.748028	0.750358	0.782803	0.802153	0.748958	0.72716	0.770258	0.773825	0.777532	0.77805	0.740764	0.789796	0.752624	0.805882	0.796652	0.791182	0.667337	0.564834	0.774058	0.825857	0.507267	0.459923	0.329669	0.282779	0.266402	0.296245	0.804965	0.239333	0.208343	0.154554	0.154372	0.198299	0.0448231
	VLDL-D	0.794782	0.794193	0.802546	0.724084	0.613192	0.830098	0.802195	0.911588	0.904096	0.854802	0.811843	0.807577	0.794376	0.928719	0.948244	0.944872	0.927507	0.90435	0.877129	0.912708	0.957188	0.926024	0.918785	0.899119	0.822592	0.72523	0.901265	0.951589	0.770245	0.746607	0.715854	0.527993	0.400478	0.687379	0.864797	0.242801	0.192673	0.0836665	0.00707034	-0.0136799	0.0480679	0.619596	0.00800167	-0.0140876	-0.0658862	-0.0283774	0.0326673	-0.174421
	LDL-D	-0.10873	-0.103584	-0.11949	-0.0375212	-0.0245219	-0.0475279	-0.119675	-0.15258	-0.148632	-0.142716	-0.0989393	-0.0910634	-0.104602	-0.162224	-0.219048	-0.21397	-0.21489	-0.158859	-0.135926	-0.179137	-0.233292	-0.255243	-0.248337	-0.247985	-0.175562	-0.129778	-0.222432	-0.278835	-0.216561	-0.211572	-0.186181	-0.170298	-0.14176	-0.200058	-0.238765	-0.0567677	-0.0513628	-0.119719	0.0297868	0.093614	-0.108963	-0.1116	-0.166435	-0.173655	-0.18652	-0.193378	-0.192666	-0.188617
	HDL-D	-0.529405	-0.525671	-0.505933	-0.45764	-0.395975	-0.513087	-0.543804	-0.599528	-0.59339	-0.553914	-0.532436	-0.546854	-0.503023	-0.612878	-0.664582	-0.661832	-0.654376	-0.638418	-0.644891	-0.618519	-0.667547	-0.709487	-0.703396	-0.704956	-0.623616	-0.555709	-0.678762	-0.726787	-0.682282	-0.667566	-0.647609	-0.526063	-0.44441	-0.610879	-0.727784	-0.325766	-0.286945	-0.188957	-0.144569	-0.132042	-0.159007	-0.586609	-0.105506	-0.0861367	-0.0613742	-0.0641998	-0.109935	0.0465936
	SERUM-C	0.298416	0.300928	0.315694	0.345209	0.40253	0.229093	0.279274	0.181863	0.19475	0.288349	0.257629	0.184031	0.328742	0.143979	0.150155	0.158262	0.206088	0.206192	0.194629	0.215561	0.122509	0.232835	0.248699	0.283631	0.392126	0.481931	0.272443	0.158786	0.38023	0.41055	0.406341	0.624825	0.695749	0.461065	0.219884	0.769277	0.793912	0.873274	0.806774	0.766396	0.838011	0.389292	0.940068	0.945669	0.941561	0.950414	0.940581	0.941156
	VLDL-C	0.8441	0.847541	0.844856	0.873826	0.866721	0.809112	0.827593	0.787211	0.796502	0.835286	0.841823	0.805685	0.858151	0.75712	0.783276	0.791255	0.817199	0.849565	0.857823	0.825915	0.753145	0.851541	0.862688	0.883774	0.94313	0.965475	0.876216	0.794982	0.937482	0.948675	0.93078	0.969043	0.924755	0.944492	0.847205	0.862615	0.83724	0.741245	0.716109	0.690172	0.721663	0.864981	0.674578	0.654468	0.599768	0.635535	0.682641	0.507268
	REMNANT-C	0.697343	0.699918	0.691574	0.738607	0.773716	0.626003	0.679655	0.583118	0.595506	0.663609	0.663316	0.612548	0.700436	0.544839	0.569262	0.57825	0.61698	0.642534	0.651507	0.622959	0.535785	0.661592	0.676347	0.707047	0.800037	0.865467	0.691994	0.588943	0.788683	0.810753	0.793802	0.933448	0.944215	0.825456	0.650972	0.93818	0.932109	0.896335	0.861044	0.834241	0.858323	0.745447	0.877086	0.865249	0.824534	0.856528	0.888572	0.75657
	LDL-C	0.30751	0.307446	0.295372	0.336799	0.405469	0.202726	0.295484	0.185612	0.197174	0.276862	0.259471	0.20674	0.30655	0.150182	0.187566	0.19445	0.238933	0.238259	0.24255	0.229809	0.160792	0.297849	0.311417	0.346083	0.433564	0.516467	0.319848	0.230048	0.439252	0.466609	0.447641	0.669575	0.745135	0.496458	0.28867	0.790671	0.813085	0.890919	0.818568	0.778082	0.849009	0.428264	0.953946	0.960251	0.9656	0.965168	0.955319	0.954455
	nonHDL-C	0.495829	0.496906	0.486015	0.531626	0.588985	0.401456	0.480865	0.371225	0.383559	0.461313	0.450572	0.396798	0.495202	0.333301	0.367101	0.375145	0.418805	0.429422	0.436014	0.415838	0.336448	0.475075	0.489677	0.523998	0.617361	0.696349	0.501543	0.402588	0.615938	0.642176	0.623347	0.820792	0.872569	0.666729	0.464899	0.896858	0.907678	0.937668	0.875924	0.839434	0.892683	0.590488	0.964672	0.962362	0.943611	0.959619	0.970131	0.903302
	HDL-C	-0.48884	-0.485802	-0.422862	-0.462381	-0.450395	-0.447513	-0.499959	-0.516383	-0.513149	-0.457371	-0.514479	-0.574988	-0.43678	-0.521606	-0.574285	-0.57285	-0.555476	-0.579182	-0.622489	-0.524257	-0.571408	-0.613535	-0.60837	-0.601017	-0.55016	-0.508685	-0.577954	-0.627236	-0.573083	-0.557575	-0.52222	-0.427136	-0.364615	-0.487598	-0.624012	-0.2433	-0.206473	-0.0850882	-0.0953999	-0.106341	-0.0634918	-0.491815	0.00526787	0.0243131	0.0589161	0.0417068	-0.00515972	0.15217
	HDL2-C	-0.502562	-0.499856	-0.437869	-0.479689	-0.468362	-0.46225	-0.51252	-0.528705	-0.526058	-0.472873	-0.53066	-0.58826	-0.455345	-0.532303	-0.586587	-0.585536	-0.570052	-0.59382	-0.635693	-0.540246	-0.582546	-0.631987	-0.627495	-0.621876	-0.574005	-0.533795	-0.599047	-0.642594	-0.600437	-0.586162	-0.549212	-0.464583	-0.404056	-0.519173	-0.644732	-0.282624	-0.246442	-0.124845	-0.134756	-0.142616	-0.107099	-0.520981	-0.0401149	-0.021067	0.0153363	-0.00232234	-0.0486233	0.108464
	HDL3-C	-0.166115	-0.161265	-0.110455	-0.119603	-0.107687	-0.134633	-0.184028	-0.199886	-0.192382	-0.130796	-0.165369	-0.233553	-0.0911021	-0.218704	-0.238682	-0.233834	-0.204201	-0.21881	-0.263055	-0.169535	-0.248547	-0.200178	-0.190398	-0.167866	-0.107899	-0.069489	-0.150667	-0.238326	-0.0803803	-0.0570837	-0.0470941	0.11108	0.164113	0.0202332	-0.183322	0.265536	0.29666	0.371762	0.361604	0.319528	0.428714	-0.0137052	0.465134	0.476728	0.493355	0.479756	0.442282	0.555795
	ESTC	0.277269	0.279682	0.299381	0.321087	0.377568	0.208603	0.258235	0.161946	0.174771	0.26872	0.236656	0.161883	0.309611	0.124455	0.129432	0.137342	0.184276	0.183692	0.17112	0.194405	0.102655	0.213047	0.228442	0.263321	0.367883	0.456298	0.250855	0.140897	0.359331	0.389854	0.387102	0.606881	0.680783	0.440526	0.198276	0.747868	0.774621	0.854781	0.797749	0.757855	0.829022	0.360388	0.923568	0.930799	0.92863	0.939675	0.929275	0.932217
	FREEC	0.344773	0.347442	0.348982	0.397769	0.455713	0.275922	0.326055	0.229049	0.241713	0.331714	0.305547	0.237483	0.369589	0.191262	0.200915	0.209226	0.257806	0.259479	0.250939	0.265079	0.172008	0.277837	0.29438	0.328324	0.443426	0.533985	0.320669	0.201362	0.423577	0.452384	0.444523	0.650948	0.710006	0.500653	0.270067	0.796339	0.81405	0.887885	0.799779	0.760233	0.829576	0.452705	0.946582	0.947717	0.938922	0.941748	0.934052	0.928341
	SERUM-TG	0.851573	0.854028	0.86912	0.828056	0.743774	0.880585	0.846055	0.91936	0.918055	0.909294	0.865082	0.835471	0.873194	0.918642	0.949415	0.952003	0.962623	0.953926	0.928825	0.960239	0.938448	0.96526	0.968497	0.973682	0.959421	0.902231	0.983432	0.946688	0.962014	0.953492	0.943703	0.814045	0.692932	0.936643	0.975082	0.644168	0.595744	0.495332	0.387577	0.345079	0.451187	0.91704	0.395744	0.367146	0.310712	0.326288	0.375351	0.201384
	VLDL-TG	0.857047	0.857858	0.870247	0.810956	0.719648	0.877312	0.856966	0.945949	0.942251	0.916649	0.874284	0.855557	0.870511	0.951964	0.985858	0.9862	0.985452	0.973246	0.950526	0.976167	0.981787	0.993836	0.992876	0.989977	0.947704	0.874463	0.992709	0.991879	0.942625	0.928967	0.909846	0.762953	0.640085	0.893882	0.981459	0.546329	0.497695	0.388103	0.298759	0.262618	0.354129	0.848798	0.289961	0.263848	0.208017	0.233843	0.288626	0.0971474
	LDL-TG	0.353402	0.357281	0.372104	0.389635	0.387466	0.356301	0.338556	0.313031	0.318508	0.369539	0.323821	0.270827	0.370482	0.294991	0.307399	0.314513	0.356218	0.351295	0.330891	0.366009	0.283266	0.365105	0.379016	0.412399	0.483252	0.513734	0.42948	0.3066	0.556567	0.574579	0.607142	0.64764	0.617643	0.639221	0.45918	0.807446	0.792529	0.815459	0.652654	0.587977	0.748778	0.734293	0.754937	0.732825	0.717417	0.661149	0.64821	0.674447
	HDL-TG	0.639159	0.649101	0.675256	0.725466	0.68324	0.727939	0.610987	0.645296	0.652192	0.687546	0.676746	0.635162	0.70423	0.62325	0.616125	0.624547	0.651484	0.680629	0.66879	0.682146	0.588919	0.635126	0.647766	0.661294	0.741125	0.754108	0.692778	0.582373	0.700535	0.705693	0.714858	0.669785	0.593633	0.727216	0.655173	0.57594	0.542012	0.457641	0.398544	0.376008	0.419094	0.71829	0.404388	0.37852	0.330848	0.335028	0.369812	0.244536
	TOTPG	0.267168	0.272379	0.344053	0.297402	0.282968	0.294637	0.246282	0.221687	0.230054	0.308185	0.243665	0.156444	0.332494	0.198346	0.155041	0.162353	0.200997	0.194316	0.148701	0.239058	0.135948	0.177744	0.19101	0.219721	0.298878	0.341131	0.236932	0.122643	0.287407	0.308843	0.341601	0.421844	0.423561	0.37978	0.179886	0.550153	0.559703	0.622098	0.518456	0.462905	0.603766	0.348743	0.64771	0.644547	0.633445	0.628333	0.619877	0.630243
	TG.PG	0.713021	0.713809	0.697501	0.681138	0.595843	0.749812	0.716823	0.816086	0.810491	0.765064	0.748639	0.758297	0.718161	0.827651	0.861226	0.860552	0.854268	0.848345	0.842406	0.837059	0.859274	0.871006	0.868281	0.863156	0.809627	0.731346	0.867397	0.87855	0.830798	0.812185	0.792279	0.620037	0.496342	0.765719	0.897043	0.416753	0.363044	0.234754	0.164045	0.144338	0.191752	0.78803	0.118342	0.0880098	0.0377164	0.0423194	0.093401	-0.0805853
	PC.x	0.171382	0.177018	0.247405	0.213734	0.211002	0.198897	0.14873	0.124605	0.133484	0.215698	0.15406	0.0679189	0.243714	0.100136	0.0593131	0.0664527	0.106238	0.0978402	0.0538472	0.142669	0.0407495	0.0836231	0.0969668	0.125296	0.209239	0.259042	0.142045	0.0285538	0.196448	0.219102	0.249887	0.350692	0.367732	0.2915	0.0856086	0.497803	0.513023	0.590409	0.49322	0.439704	0.575664	0.263028	0.626349	0.626429	0.623219	0.613171	0.597175	0.63309
	SM.x	0.0694725	0.0726393	0.101755	0.120529	0.17416	0.0267019	0.0499734	-0.0293031	-0.0171845	0.0794863	0.0377386	-0.0432652	0.122618	-0.0634021	-0.0797926	-0.0726017	-0.0264717	-0.0350283	-0.0585877	-0.00909907	-0.101881	-0.0248316	-0.00989306	0.0225465	0.128993	0.217962	0.0198957	-0.0914169	0.119091	0.149721	0.156159	0.373942	0.456467	0.213588	-0.0333353	0.57408	0.608074	0.713365	0.66517	0.63064	0.695319	0.165954	0.795982	0.807249	0.818689	0.815072	0.787171	0.854599
	TOTCHO	0.144994	0.150098	0.214178	0.188854	0.199759	0.155319	0.122628	0.0813313	0.0913158	0.179589	0.122019	0.035536	0.212234	0.0536146	0.0183789	0.0257988	0.0678246	0.0606224	0.0210953	0.101476	-0.00173383	0.0534935	0.0674513	0.0978036	0.188216	0.249267	0.109044	-0.00553475	0.173654	0.199032	0.22462	0.36046	0.397801	0.270727	0.0490501	0.518502	0.540283	0.629636	0.543766	0.492935	0.617178	0.228633	0.684086	0.688114	0.691311	0.682108	0.662291	0.707582
	APOA1	-0.188021	-0.183312	-0.10837	-0.150941	-0.148512	-0.145253	-0.206006	-0.210691	-0.204328	-0.125509	-0.199267	-0.284865	-0.100192	-0.225682	-0.286833	-0.283305	-0.253467	-0.28113	-0.335134	-0.219135	-0.291107	-0.311112	-0.302348	-0.287251	-0.218863	-0.172543	-0.266204	-0.342962	-0.254924	-0.23581	-0.207696	-0.102732	-0.0605399	-0.164274	-0.33408	0.0432923	0.0711538	0.183342	0.126586	0.0982013	0.180049	-0.203814	0.264204	0.27717	0.293243	0.291626	0.261976	0.353345
	APOB	0.705545	0.706694	0.69854	0.725163	0.747346	0.629549	0.692739	0.619492	0.629388	0.690162	0.671634	0.621148	0.70875	0.587846	0.620524	0.627586	0.665292	0.671714	0.671894	0.660253	0.592879	0.70789	0.720447	0.748697	0.820826	0.868226	0.730975	0.644093	0.810733	0.828386	0.80638	0.912339	0.902758	0.837287	0.69458	0.899042	0.886807	0.870075	0.782154	0.743339	0.811758	0.763311	0.852675	0.84033	0.802901	0.830168	0.861723	0.732887
	APOB.APOA1	0.724595	0.723219	0.677184	0.723461	0.741788	0.637444	0.722634	0.674597	0.680261	0.693567	0.716118	0.715749	0.696976	0.653768	0.707456	0.712018	0.730207	0.751315	0.780642	0.708212	0.684649	0.79269	0.799423	0.816977	0.845376	0.862705	0.790236	0.751675	0.85665	0.862249	0.828368	0.864684	0.833011	0.832349	0.793908	0.77521	0.749861	0.676706	0.629426	0.610232	0.626931	0.788161	0.619236	0.601783	0.561048	0.585144	0.627629	0.469095
	TOTFA	0.645864	0.65068	0.695271	0.669498	0.637658	0.658587	0.626895	0.613877	0.621761	0.689721	0.625965	0.544351	0.699536	0.589436	0.576534	0.58386	0.624441	0.615139	0.575868	0.64531	0.553636	0.618256	0.63138	0.659643	0.728024	0.751115	0.668993	0.559262	0.710777	0.725793	0.733572	0.765206	0.717908	0.764405	0.617516	0.777506	0.759836	0.759346	0.626944	0.571974	0.702998	0.725497	0.737189	0.720762	0.6861	0.692208	0.713868	0.622565
	UNSAT	-0.3803	-0.378053	-0.371048	-0.311452	-0.223089	-0.422046	-0.39576	-0.42735	-0.420723	-0.381134	-0.361795	-0.373555	-0.342117	-0.444614	-0.415236	-0.414669	-0.40447	-0.404813	-0.389344	-0.413636	-0.418688	-0.377419	-0.374149	-0.371228	-0.322694	-0.25988	-0.383391	-0.393613	-0.30104	-0.283985	-0.295153	-0.115047	-0.0117664	-0.26588	-0.380695	-0.0180874	0.0209389	0.0657208	0.171752	0.187426	0.128832	-0.324358	0.0959662	0.115504	0.129579	0.150918	0.1246	0.208693
	DHA	0.206843	0.214695	0.259521	0.287633	0.288309	0.255405	0.179544	0.216472	0.224438	0.279332	0.252197	0.192081	0.309696	0.193984	0.192062	0.197131	0.225346	0.220253	0.193535	0.242964	0.176965	0.224359	0.234079	0.250972	0.312962	0.342244	0.262912	0.182515	0.328411	0.344167	0.344795	0.430885	0.435229	0.37989	0.241493	0.489995	0.493726	0.483255	0.475044	0.444386	0.508022	0.358151	0.446866	0.440501	0.415163	0.427183	0.42932	0.410068
	LA	0.409963	0.411828	0.435856	0.435883	0.471909	0.346248	0.393797	0.326806	0.337174	0.419558	0.372696	0.298048	0.443615	0.295664	0.298741	0.30514	0.347636	0.336911	0.318634	0.351403	0.276493	0.375508	0.388708	0.417697	0.503284	0.568261	0.407937	0.312727	0.49366	0.51784	0.510933	0.670469	0.70304	0.557925	0.360539	0.729822	0.739296	0.787221	0.70651	0.66763	0.742522	0.46808	0.82562	0.825847	0.808675	0.82957	0.835721	0.788801
	FAW3	0.276865	0.2828	0.318468	0.336992	0.336595	0.301935	0.254648	0.286924	0.293781	0.343421	0.311053	0.252721	0.365849	0.26727	0.270554	0.274412	0.300335	0.288637	0.264918	0.307068	0.258014	0.302426	0.310749	0.325661	0.376553	0.399525	0.331743	0.264981	0.40167	0.415528	0.413539	0.483008	0.47786	0.442012	0.319916	0.511455	0.510133	0.485288	0.480336	0.457302	0.496602	0.407411	0.441996	0.43402	0.400142	0.424073	0.435667	0.385008
	FAW6	0.379666	0.383004	0.417967	0.418862	0.451751	0.334541	0.359355	0.299123	0.310343	0.399181	0.349917	0.268037	0.429254	0.266069	0.261219	0.268292	0.312792	0.303344	0.279232	0.324323	0.237972	0.332191	0.346403	0.376589	0.470215	0.538841	0.371746	0.266324	0.456116	0.481983	0.479871	0.646627	0.683167	0.530037	0.316731	0.729177	0.742124	0.797081	0.717587	0.674684	0.761459	0.444525	0.836202	0.837037	0.820042	0.839338	0.841415	0.807754
	PUFA	0.385933	0.390199	0.42822	0.434219	0.462801	0.353226	0.363284	0.318908	0.330192	0.418267	0.368908	0.285272	0.449682	0.285793	0.281284	0.288273	0.332512	0.322006	0.296144	0.344088	0.25835	0.349579	0.363746	0.393188	0.485964	0.550943	0.390426	0.284287	0.479687	0.505286	0.502916	0.664392	0.695087	0.552992	0.340573	0.743136	0.754007	0.795634	0.726302	0.684126	0.767578	0.472067	0.819149	0.817951	0.795892	0.817523	0.821734	0.782106
	MUFA	0.739723	0.743192	0.787153	0.725362	0.650038	0.776453	0.729332	0.769016	0.770572	0.795055	0.730248	0.675331	0.771063	0.761202	0.766906	0.771968	0.797315	0.787717	0.750461	0.811336	0.750476	0.796285	0.804056	0.823117	0.838562	0.807866	0.837369	0.761001	0.8476	0.84848	0.860959	0.768469	0.663736	0.866082	0.820872	0.686724	0.647713	0.601652	0.448366	0.389141	0.545158	0.859942	0.523728	0.498187	0.457435	0.451715	0.483624	0.364378
	SFA	0.57196	0.577089	0.615084	0.602067	0.569376	0.599364	0.553939	0.53119	0.539578	0.610321	0.551875	0.470167	0.628383	0.506182	0.471955	0.479599	0.519564	0.514086	0.472369	0.54895	0.449502	0.491556	0.505043	0.533003	0.60876	0.639056	0.545905	0.432544	0.565827	0.580834	0.591317	0.627877	0.591815	0.621301	0.476656	0.679399	0.666407	0.678797	0.556606	0.509999	0.619537	0.603183	0.682477	0.668235	0.641014	0.641907	0.658756	0.585414
	DHA.FA	-0.153255	-0.147018	-0.120069	-0.075052	-0.056238	-0.105381	-0.173793	-0.12953	-0.125144	-0.101572	-0.0970373	-0.118671	-0.0730999	-0.140557	-0.128471	-0.126936	-0.117738	-0.119411	-0.128535	-0.109543	-0.13229	-0.119907	-0.116419	-0.113423	-0.0823769	-0.0627323	-0.104793	-0.133355	-0.0545707	-0.0453	-0.0483195	0.0305741	0.0643289	-0.0258935	-0.0995715	0.0937464	0.108935	0.0993233	0.16919	0.167012	0.16214	-0.0266652	0.0728649	0.0757275	0.0683448	0.0769775	0.0651974	0.102345
	LA.FA	-0.417453	-0.423117	-0.461759	-0.417718	-0.305064	-0.555743	-0.410922	-0.512716	-0.508374	-0.483374	-0.45133	-0.436122	-0.457485	-0.524373	-0.492328	-0.49412	-0.492264	-0.493128	-0.45488	-0.522441	-0.490669	-0.447339	-0.447801	-0.447636	-0.420224	-0.351227	-0.482263	-0.451317	-0.412487	-0.398301	-0.423186	-0.229319	-0.109891	-0.399969	-0.476132	-0.162343	-0.12123	-0.0490187	0.0435236	0.0772107	-0.0289474	-0.487915	0.0447054	0.0714471	0.104959	0.125357	0.100633	0.179976
	FAW3.FA	-0.112529	-0.1089	-0.0958322	-0.0609105	-0.04203	-0.093508	-0.125715	-0.0867003	-0.0841294	-0.0714922	-0.0684505	-0.0821257	-0.0530163	-0.0928543	-0.074227	-0.0745914	-0.0708211	-0.0794573	-0.0823129	-0.0768091	-0.0735776	-0.0709928	-0.0700456	-0.0713581	-0.0578741	-0.047417	-0.070302	-0.0751955	-0.0187327	-0.0127519	-0.0192647	0.0383951	0.0636148	-0.00655533	-0.0508012	0.0643894	0.0747609	0.0493119	0.129841	0.139406	0.100194	-0.0196521	0.0164745	0.01848	0.00419697	0.0253143	0.0226998	0.0305189
	FAW6.FA	-0.532466	-0.53608	-0.560338	-0.507054	-0.385875	-0.649922	-0.532511	-0.633788	-0.627622	-0.590873	-0.555708	-0.548109	-0.550705	-0.649462	-0.627665	-0.62877	-0.624687	-0.62324	-0.590106	-0.644721	-0.626486	-0.592244	-0.591504	-0.590652	-0.548283	-0.466685	-0.620295	-0.599575	-0.548527	-0.530657	-0.550588	-0.330581	-0.194638	-0.520912	-0.626151	-0.223362	-0.173453	-0.0854678	0.0234268	0.0567243	-0.0465952	-0.608754	0.0163215	0.0468441	0.0838637	0.106162	0.0734032	0.18133
	PUFA.FA	-0.500545	-0.502077	-0.517308	-0.458443	-0.348555	-0.588731	-0.505747	-0.576874	-0.570878	-0.536221	-0.504906	-0.502767	-0.495849	-0.592012	-0.565664	-0.566661	-0.561986	-0.563167	-0.535992	-0.580343	-0.564602	-0.532009	-0.531011	-0.530688	-0.490085	-0.417313	-0.554549	-0.539681	-0.475259	-0.458048	-0.476937	-0.269166	-0.142845	-0.447252	-0.551623	-0.165335	-0.118848	-0.0528716	0.0689348	0.100679	-0.000915635	-0.522539	0.022738	0.0494635	0.0770116	0.101313	0.0714535	0.169343
	MUFA.FA	0.61992	0.620418	0.64564	0.563066	0.458586	0.674819	0.624457	0.71485	0.707352	0.663306	0.624409	0.626561	0.605619	0.732498	0.753385	0.753229	0.747102	0.740784	0.720801	0.746533	0.752844	0.760956	0.758337	0.756957	0.695794	0.60631	0.772666	0.772197	0.733909	0.715173	0.728707	0.504527	0.360152	0.696903	0.809816	0.327913	0.27395	0.184338	0.0515084	0.00680675	0.141239	0.735418	0.0624849	0.0329816	-0.00555406	-0.0206803	0.0165446	-0.108818
	SFA.FA	-0.164303	-0.162736	-0.178533	-0.141456	-0.149119	-0.116564	-0.163419	-0.190389	-0.188155	-0.17426	-0.16326	-0.170097	-0.148606	-0.1942	-0.255914	-0.253908	-0.251487	-0.238435	-0.249798	-0.221585	-0.257554	-0.331317	-0.328618	-0.326155	-0.294921	-0.270528	-0.312904	-0.337587	-0.373978	-0.372137	-0.361472	-0.345762	-0.321257	-0.36085	-0.371404	-0.227985	-0.217341	-0.183743	-0.164144	-0.143313	-0.196591	-0.300258	-0.11319	-0.109609	-0.090708	-0.108549	-0.120652	-0.0768192
	Total Sph	0.148336	0.147948	0.147705	0.134144	0.115546	0.149756	0.150447	0.149273	0.149541	0.152148	0.14186	0.131297	0.148807	0.14791	0.141752	0.142175	0.144829	0.141456	0.134278	0.145034	0.14035	0.14045	0.140749	0.143958	0.136909	0.126091	0.14243	0.138005	0.142255	0.141354	0.14102	0.12102	0.104123	0.13722	0.140633	0.0949925	0.0874917	0.0691119	0.0617028	0.0629092	0.0556331	0.132137	0.061502	0.0568773	0.0494208	0.0519511	0.0617502	0.0275494
	Total S1P	0.163091	0.162604	0.172534	0.14421	0.123718	0.167948	0.164881	0.166602	0.167203	0.182489	0.148997	0.121582	0.176249	0.164684	0.159306	0.15998	0.167711	0.154679	0.137265	0.169564	0.157996	0.158996	0.159962	0.166699	0.162322	0.156843	0.162813	0.152955	0.169559	0.17164	0.169688	0.177678	0.171056	0.173624	0.153974	0.166391	0.163334	0.163742	0.137755	0.128786	0.147571	0.155451	0.166596	0.164273	0.160097	0.162067	0.168825	0.141995
	Total dhCer	0.409279	0.407946	0.417144	0.378975	0.360759	0.374366	0.409659	0.376575	0.379717	0.420592	0.364079	0.31113	0.414171	0.365952	0.353891	0.356328	0.379723	0.359094	0.337381	0.374654	0.344749	0.379123	0.384688	0.403738	0.422514	0.432832	0.392618	0.350441	0.440547	0.449754	0.456156	0.479241	0.461924	0.459502	0.378251	0.500856	0.491414	0.489448	0.424329	0.406259	0.434577	0.437081	0.468042	0.458667	0.439901	0.44747	0.466124	0.392556
	Total Cer(d)	0.471832	0.471069	0.486053	0.445371	0.426815	0.441852	0.470477	0.450712	0.453191	0.483263	0.435493	0.392823	0.473037	0.441859	0.446432	0.448731	0.467297	0.451948	0.433953	0.463218	0.437527	0.484474	0.489252	0.503319	0.518246	0.520136	0.495245	0.458894	0.520495	0.526709	0.525965	0.52969	0.49549	0.533504	0.472826	0.496611	0.48206	0.470744	0.391246	0.363191	0.424488	0.488581	0.447369	0.437454	0.411204	0.429705	0.453882	0.362227
	Total Cer(m)	0.553083	0.553436	0.589623	0.505535	0.427081	0.580687	0.553484	0.592468	0.590909	0.610166	0.523602	0.46419	0.577828	0.59525	0.573517	0.574223	0.588377	0.555145	0.510795	0.59024	0.572156	0.560711	0.56299	0.570708	0.559398	0.52351	0.576632	0.549366	0.560502	0.558305	0.567497	0.481692	0.403595	0.559829	0.553606	0.397414	0.368537	0.329031	0.238192	0.214618	0.272046	0.532974	0.281005	0.263904	0.22738	0.244273	0.278677	0.157408
	Total HexCer	-0.207193	-0.207794	-0.246062	-0.163653	-0.0838571	-0.265722	-0.210246	-0.26506	-0.259572	-0.242464	-0.191116	-0.172731	-0.207161	-0.280313	-0.255473	-0.253821	-0.246395	-0.229032	-0.198869	-0.253962	-0.263327	-0.2227	-0.219281	-0.213232	-0.17131	-0.115821	-0.226516	-0.240057	-0.176657	-0.165717	-0.186566	-0.0461233	0.0288201	-0.158077	-0.22484	0.0319397	0.054639	0.100512	0.132298	0.141934	0.104766	-0.169745	0.176721	0.188763	0.20916	0.204798	0.184292	0.246851
	Total Hex2Cer	-0.181679	-0.182462	-0.211029	-0.147771	-0.0718909	-0.242704	-0.184594	-0.253633	-0.24792	-0.219764	-0.188566	-0.184119	-0.189679	-0.269664	-0.253679	-0.251062	-0.238725	-0.222893	-0.19899	-0.241546	-0.263967	-0.218832	-0.213517	-0.204454	-0.150706	-0.0890388	-0.214128	-0.243522	-0.162742	-0.149759	-0.159946	-0.0233593	0.0483601	-0.132077	-0.22135	0.0674849	0.090098	0.150654	0.158873	0.164596	0.137199	-0.145591	0.224576	0.236318	0.258636	0.250086	0.227917	0.295985
	Total Hex3Cer	-0.184412	-0.183577	-0.196315	-0.132179	-0.0544973	-0.237316	-0.193968	-0.260215	-0.252685	-0.207323	-0.188007	-0.200417	-0.169175	-0.280746	-0.277563	-0.274089	-0.254975	-0.244258	-0.231614	-0.250696	-0.289214	-0.251427	-0.243919	-0.232112	-0.159512	-0.088009	-0.235362	-0.284395	-0.176636	-0.159271	-0.165265	-0.00741442	0.068643	-0.125981	-0.254909	0.121712	0.148721	0.22654	0.222752	0.220479	0.215247	-0.13994	0.304056	0.317081	0.335607	0.332447	0.305989	0.385532
	Total GM3	0.0567858	0.0577119	0.0635955	0.0814096	0.112953	0.0259439	0.0485634	0.00889601	0.0147267	0.0603914	0.0424669	0.00630584	0.0812596	-0.007496	-0.014716	-0.0116282	0.00976118	0.00440733	-0.00449149	0.0142372	-0.0246224	0.0107094	0.0177729	0.0313728	0.0846849	0.128047	0.0302204	-0.02108	0.0773993	0.0913848	0.0898248	0.188379	0.216855	0.122516	0.00858512	0.280687	0.29141	0.341754	0.294254	0.278417	0.309269	0.109073	0.378122	0.38082	0.378553	0.381773	0.373361	0.39172
	Total SHexCer	-0.0304987	-0.0289634	-0.0208196	0.0112212	0.0669895	-0.0713111	-0.04251	-0.0999809	-0.0924758	-0.0459507	-0.0378678	-0.0602009	-0.0124323	-0.121099	-0.121013	-0.11708	-0.0980275	-0.0876188	-0.0826208	-0.0893646	-0.133943	-0.0914678	-0.0841889	-0.0716705	-0.00986239	0.0468217	-0.0749207	-0.124235	-0.0239981	-0.00807411	-0.0075759	0.115172	0.167455	0.0219373	-0.102041	0.197605	0.217164	0.270651	0.260907	0.249703	0.271024	-0.0170699	0.317627	0.326149	0.332045	0.33956	0.326287	0.362525
	Total SM	0.12127	0.121836	0.122713	0.147789	0.193533	0.0707926	0.112561	0.053427	0.0608413	0.118347	0.096606	0.0526538	0.142487	0.0319649	0.0379925	0.0419919	0.0703987	0.0639632	0.058024	0.0705914	0.0240107	0.0790064	0.0879344	0.107869	0.171768	0.228466	0.100334	0.0372757	0.176289	0.195024	0.19196	0.330259	0.376059	0.226423	0.0785969	0.432338	0.447341	0.498866	0.46013	0.443798	0.465912	0.194254	0.540879	0.54453	0.542394	0.548531	0.540652	0.551155
	Total PA	0.0337181	0.0371295	0.06433	0.0576685	0.0388535	0.0809706	0.024962	0.0452596	0.0467314	0.0621271	0.0447877	0.0218231	0.0686109	0.0417468	0.0172677	0.020361	0.0312985	0.0366606	0.0195633	0.0541501	0.0102793	0.0128434	0.0177567	0.0264131	0.0539199	0.0583133	0.0462681	-0.00341584	0.0645676	0.0694281	0.0909033	0.0780057	0.0552811	0.102683	0.043885	0.101929	0.0961639	0.096659	0.0597817	0.0430537	0.0913754	0.125049	0.0917895	0.0854029	0.0820361	0.0660574	0.0613963	0.0774624
	Total PC	0.422509	0.425149	0.47129	0.415212	0.368424	0.450848	0.413297	0.418523	0.421605	0.46844	0.392806	0.322523	0.461121	0.408966	0.370416	0.374013	0.397615	0.379082	0.3372	0.415159	0.361354	0.357132	0.364469	0.37784	0.415839	0.420469	0.391294	0.326264	0.389712	0.396982	0.416308	0.396388	0.352044	0.424709	0.342989	0.400763	0.386789	0.392126	0.298631	0.272529	0.334472	0.399238	0.377365	0.366206	0.340391	0.351243	0.369528	0.299551
	Total PC(O)	-0.0786846	-0.0763267	-0.0595068	-0.0315655	0.017625	-0.0957927	-0.0915767	-0.123704	-0.117071	-0.0693774	-0.0723927	-0.100905	-0.0383209	-0.141712	-0.152798	-0.14936	-0.130867	-0.124884	-0.124651	-0.12054	-0.163086	-0.131152	-0.124054	-0.113092	-0.0498903	0.00624579	-0.112143	-0.16154	-0.0679509	-0.0523568	-0.0467532	0.0665602	0.116293	-0.019302	-0.141563	0.141157	0.160567	0.212687	0.209547	0.201388	0.214192	-0.061128	0.26028	0.268953	0.27482	0.283628	0.270399	0.308138
	Total PC(P)	-0.0923952	-0.0893749	-0.0641273	-0.0411115	0.00442273	-0.101679	-0.10754	-0.145848	-0.13859	-0.0809568	-0.0974432	-0.139984	-0.0472437	-0.165101	-0.182109	-0.178264	-0.155532	-0.155342	-0.165401	-0.140117	-0.19257	-0.170341	-0.161938	-0.149036	-0.0761936	-0.0155103	-0.14332	-0.205173	-0.097353	-0.0794308	-0.0688991	0.0537304	0.104348	-0.0352121	-0.18043	0.160158	0.182019	0.246961	0.232575	0.220679	0.243613	-0.0703812	0.30069	0.30963	0.314124	0.32299	0.306243	0.35438
	Total LPC	0.183334	0.184505	0.210003	0.191977	0.19727	0.172928	0.175476	0.146623	0.150564	0.174813	0.171593	0.153164	0.188873	0.135203	0.124305	0.127711	0.136758	0.152614	0.151283	0.152395	0.114221	0.145464	0.150253	0.157658	0.192744	0.215178	0.159362	0.124099	0.168122	0.175332	0.183679	0.207495	0.203143	0.192957	0.128081	0.199632	0.1999	0.207905	0.180665	0.165736	0.201167	0.146812	0.212412	0.211835	0.200388	0.217804	0.226011	0.193662
	Total LPC(O)	-0.105349	-0.104019	-0.11472	-0.0507088	0.0224839	-0.146427	-0.115809	-0.166069	-0.159431	-0.138125	-0.0846754	-0.0704941	-0.0972699	-0.184353	-0.164413	-0.161023	-0.155023	-0.120907	-0.0883599	-0.149512	-0.176821	-0.113128	-0.108276	-0.103181	-0.0496768	0.00718701	-0.111196	-0.136242	-0.0714468	-0.059934	-0.0712524	0.045643	0.103258	-0.0477764	-0.126368	0.0632573	0.0818805	0.102954	0.146845	0.149994	0.130419	-0.102521	0.153972	0.164431	0.171415	0.187034	0.178527	0.203085
	Total LPC(P)	-0.132203	-0.130689	-0.129119	-0.0819148	-0.0168045	-0.165557	-0.143298	-0.191681	-0.18557	-0.162517	-0.12006	-0.112781	-0.123942	-0.208167	-0.191752	-0.188627	-0.182703	-0.154374	-0.13101	-0.17342	-0.202092	-0.149354	-0.144686	-0.140396	-0.0883445	-0.0353242	-0.144555	-0.170537	-0.109484	-0.0975162	-0.104419	0.00980093	0.0654024	-0.0782384	-0.164077	0.0413632	0.0618614	0.0923005	0.128392	0.126308	0.124821	-0.132649	0.140026	0.151443	0.157406	0.175281	0.163722	0.198515
	Total PE	0.522677	0.528637	0.570367	0.538422	0.454193	0.615196	0.509219	0.571867	0.571424	0.57293	0.532744	0.497033	0.558238	0.571779	0.553186	0.557291	0.570591	0.570042	0.530419	0.599227	0.542881	0.548926	0.554759	0.563093	0.574807	0.530954	0.599005	0.52844	0.596924	0.593865	0.620929	0.489237	0.378223	0.622272	0.600122	0.447609	0.409538	0.336497	0.239036	0.19386	0.317869	0.681147	0.236228	0.208665	0.161905	0.154077	0.177905	0.0953264
	Total PE(O)	0.0234527	0.026344	0.0529782	0.0641297	0.0934297	0.0162679	0.00904172	-0.0158592	-0.00906974	0.0391001	0.0293268	-0.00522602	0.0670322	-0.034569	-0.0542533	-0.050596	-0.0331526	-0.0266037	-0.0315828	-0.019413	-0.0649254	-0.0422983	-0.0358282	-0.0248811	0.0285671	0.0729682	-0.0244571	-0.0704308	0.0122325	0.0261509	0.0356825	0.1222	0.157472	0.0525923	-0.0580632	0.173118	0.187531	0.2222	0.219604	0.20892	0.22975	0.00561486	0.239474	0.244781	0.244532	0.256716	0.251497	0.263229
	Total PE(P)	0.017389	0.0194321	0.0517938	0.0413862	0.0592068	0.0116967	0.00608033	-0.00847996	-0.00307841	0.0431149	0.0189949	-0.0211032	0.0635085	-0.023282	-0.0455693	-0.0429339	-0.0258272	-0.0310792	-0.0456438	-0.0144601	-0.0524676	-0.0371643	-0.0319009	-0.0208208	0.0184176	0.0509266	-0.0205656	-0.0596867	0.0202055	0.0332583	0.0451412	0.120193	0.147576	0.0624402	-0.0448359	0.175611	0.189015	0.227213	0.212309	0.196144	0.234089	0.0196266	0.240275	0.244815	0.243281	0.25428	0.24818	0.262389
	Total LPE	0.215183	0.21673	0.242598	0.212156	0.183724	0.237924	0.21043	0.204201	0.205288	0.217263	0.198024	0.17621	0.217753	0.200904	0.168152	0.171199	0.179007	0.187204	0.170206	0.201163	0.161051	0.156554	0.161127	0.166342	0.193956	0.194564	0.184223	0.139906	0.171898	0.174441	0.196199	0.1557	0.115937	0.20105	0.158721	0.16398	0.152764	0.149609	0.0916521	0.0725734	0.12579	0.211975	0.134794	0.126272	0.109118	0.110202	0.117484	0.0913669
	Total LPE(P)	0.0183965	0.0197228	0.0298049	0.0475609	0.0803041	-0.00341301	0.009204	-0.0229406	-0.0175186	0.00938966	0.0248031	0.0132648	0.0368088	-0.0381201	-0.0408902	-0.0378564	-0.029393	-0.0119028	-0.00450895	-0.0186548	-0.0505265	-0.0193054	-0.015058	-0.00854199	0.0292403	0.0631477	-0.0115378	-0.0390984	0.0203767	0.0304967	0.0308783	0.105948	0.136016	0.0477345	-0.030612	0.118306	0.129935	0.145549	0.161087	0.155294	0.163621	-0.00335284	0.168394	0.173799	0.17172	0.188335	0.185872	0.189311
	Total PI	0.514635	0.516721	0.550858	0.50294	0.453887	0.533481	0.507022	0.500656	0.503311	0.534738	0.482446	0.431424	0.526832	0.491673	0.463554	0.467423	0.484371	0.484259	0.461108	0.498782	0.451591	0.450656	0.457055	0.467598	0.499525	0.497871	0.479022	0.422427	0.479448	0.482698	0.506261	0.447583	0.389087	0.496171	0.44643	0.404044	0.381823	0.346375	0.280291	0.265637	0.292315	0.473697	0.301036	0.285024	0.250705	0.264271	0.293562	0.1888
	Total LPI	0.284373	0.28417	0.313045	0.250633	0.204975	0.293124	0.284572	0.278023	0.278584	0.308742	0.242365	0.192407	0.292179	0.27533	0.239111	0.240875	0.256107	0.239367	0.209976	0.264154	0.23462	0.211348	0.215068	0.224939	0.237593	0.233333	0.230383	0.195593	0.235452	0.238747	0.261234	0.222835	0.1877	0.252211	0.209881	0.23417	0.221786	0.22662	0.158013	0.149028	0.167741	0.253738	0.198142	0.188684	0.176767	0.17271	0.184897	0.140555
	Total PS	0.0514176	0.0520853	0.0443229	0.056451	0.0485305	0.0626865	0.0509094	0.0621734	0.0621158	0.0640032	0.053928	0.0474469	0.0596752	0.0621458	0.0667227	0.0666822	0.0685667	0.0639791	0.0604824	0.0651275	0.066262	0.0715325	0.0712251	0.0729197	0.0658322	0.0605746	0.0695182	0.0716915	0.0730855	0.072286	0.0591884	0.0718475	0.0739261	0.0633731	0.0740269	0.0387907	0.0352914	0.0172638	0.0292741	0.0358212	0.0109747	0.0614499	0.0158765	0.0139803	0.0139529	0.0106243	0.0157863	-0.00366089
	Total PG	0.683486	0.686759	0.713008	0.66396	0.568638	0.748784	0.678098	0.748715	0.746427	0.732965	0.690819	0.662743	0.702841	0.752609	0.752605	0.754719	0.759456	0.752768	0.717984	0.772717	0.746782	0.747141	0.749198	0.749764	0.733848	0.673308	0.771054	0.738386	0.726003	0.716492	0.719225	0.576078	0.459751	0.711142	0.754099	0.441552	0.398743	0.310991	0.219482	0.182794	0.28099	0.713589	0.227271	0.201423	0.150951	0.1625	0.20263	0.0633135
	Total CE	0.0292696	0.028903	0.028206	0.0569384	0.126127	-0.0519527	0.0200531	-0.0650614	-0.0553251	0.0194891	-0.00192371	-0.0528947	0.052419	-0.0928385	-0.0901543	-0.0856116	-0.0531332	-0.0569044	-0.0559172	-0.0559117	-0.106503	-0.0471631	-0.0370263	-0.0141174	0.0660558	0.148454	-0.0318063	-0.0956486	0.060051	0.0846363	0.0816621	0.279937	0.36801	0.117345	-0.066472	0.408294	0.438476	0.51758	0.509633	0.502431	0.492048	0.0519264	0.591399	0.604048	0.61434	0.625441	0.610541	0.640534
	Total DE	-0.261972	-0.264211	-0.264647	-0.257252	-0.19403	-0.334683	-0.263184	-0.350268	-0.343528	-0.281703	-0.30464	-0.34417	-0.256513	-0.368949	-0.370467	-0.368395	-0.345132	-0.356462	-0.355664	-0.351044	-0.37783	-0.343531	-0.337603	-0.320121	-0.267255	-0.196294	-0.339992	-0.372049	-0.255089	-0.23362	-0.229382	-0.042147	0.061619	-0.203242	-0.357988	0.106435	0.145427	0.240189	0.27055	0.278978	0.236201	-0.25365	0.327474	0.34694	0.380355	0.376065	0.345814	0.435852
	Total FFA	-0.00609233	-0.00922342	-0.0146003	-0.0537939	-0.0833384	-0.00616125	0.00663068	0.0615624	0.0558945	0.0597199	-0.0264735	-0.0678352	0.0217566	0.0784246	0.0449124	0.0413968	0.0470583	7.55292e-05	-0.0219429	0.0228477	0.0557891	0.00789858	0.00724129	0.007364	-0.000509459	-0.00808722	0.00823064	0.0119162	0.0149991	0.0119371	0.0209817	-0.0222404	-0.0461028	0.0147783	0.0309563	0.034344	0.0240482	0.018173	-0.00189385	0.021716	-0.0533322	0.0702852	0.00836549	0.00148344	-0.0111174	-0.0103315	-0.00289802	-0.027879
	Total AC	-0.0683152	-0.069664	-0.0675045	-0.0810209	-0.078421	-0.0753979	-0.0644971	-0.0467497	-0.0477277	-0.0291403	-0.0771568	-0.108828	-0.0380364	-0.0430969	-0.0645941	-0.0655488	-0.0554383	-0.0814106	-0.0940161	-0.0658491	-0.061596	-0.0744361	-0.0726516	-0.0668723	-0.0541721	-0.0403147	-0.0674406	-0.0814146	-0.0336984	-0.0297033	-0.0222206	-0.00542955	-0.0021718	-0.0130316	-0.0510734	0.0638161	0.0650328	0.0840552	0.0655216	0.0732624	0.0444374	0.0173098	0.0927467	0.0922607	0.0890452	0.0894506	0.0860776	0.0957981
	Total DG	0.771045	0.773525	0.795089	0.747918	0.664029	0.808852	0.765778	0.842951	0.840801	0.828071	0.784658	0.758287	0.792764	0.845486	0.86906	0.870748	0.876604	0.867649	0.842785	0.875844	0.861864	0.885189	0.886702	0.888361	0.865319	0.804359	0.898925	0.875116	0.87116	0.860765	0.853506	0.712693	0.592896	0.84234	0.897016	0.537308	0.490494	0.38961	0.295568	0.258187	0.353901	0.823459	0.289782	0.262854	0.208453	0.22609	0.273693	0.107226
	Total TG [SIM]	0.761372	0.763873	0.786531	0.734905	0.645568	0.805941	0.756859	0.83974	0.836902	0.819148	0.775383	0.750259	0.781831	0.844254	0.865331	0.866559	0.869889	0.858323	0.82846	0.870949	0.860316	0.874737	0.875453	0.875157	0.845956	0.779113	0.887595	0.86877	0.8497	0.838705	0.830075	0.689477	0.570949	0.819104	0.880079	0.515007	0.469404	0.366729	0.280456	0.243313	0.339268	0.799896	0.266897	0.240542	0.186751	0.205046	0.252172	0.0877967
	Total TG [NL]	0.795447	0.79779	0.820437	0.761598	0.662024	0.84494	0.792279	0.87542	0.872431	0.856289	0.805045	0.774359	0.816526	0.880204	0.891794	0.893243	0.89779	0.884215	0.849192	0.901367	0.886516	0.889997	0.890971	0.891684	0.862009	0.792887	0.90525	0.883136	0.859521	0.848273	0.841817	0.694976	0.573598	0.828943	0.890746	0.525524	0.478732	0.377181	0.284883	0.248362	0.342264	0.814938	0.280019	0.252728	0.199172	0.214967	0.263056	0.0951223
	Total TG(O) [SIM]	0.383243	0.385613	0.397108	0.390725	0.360292	0.402744	0.376362	0.374808	0.378413	0.397138	0.39011	0.366743	0.406596	0.363535	0.341459	0.345133	0.355532	0.369495	0.36122	0.371023	0.329764	0.334339	0.339046	0.349651	0.36942	0.368041	0.353798	0.313353	0.365579	0.368548	0.378807	0.349559	0.311652	0.371911	0.337123	0.30782	0.290974	0.241736	0.220711	0.211058	0.224913	0.358857	0.20486	0.191453	0.165405	0.174728	0.199379	0.112348
	Total TG(O) [NL]	0.492517	0.494916	0.510695	0.500632	0.476173	0.49576	0.483152	0.460036	0.465477	0.498601	0.484266	0.450246	0.50992	0.442883	0.423587	0.429222	0.448827	0.467469	0.462072	0.465242	0.40469	0.432639	0.440685	0.458818	0.498886	0.511793	0.461858	0.396145	0.500206	0.507944	0.526558	0.511016	0.472293	0.521053	0.442713	0.482889	0.464943	0.423227	0.375932	0.357236	0.390406	0.499711	0.381808	0.366043	0.337107	0.343222	0.369038	0.273982
	ox-CE	0.21771	0.218617	0.221993	0.238225	0.263312	0.183055	0.209623	0.172686	0.178068	0.214209	0.206789	0.181858	0.228962	0.156293	0.161045	0.164451	0.18289	0.186692	0.187819	0.183254	0.148426	0.188917	0.195371	0.207708	0.253526	0.288163	0.202675	0.157876	0.238745	0.24934	0.248921	0.314407	0.327775	0.263927	0.178272	0.336062	0.338255	0.355572	0.316552	0.301563	0.326926	0.226867	0.366169	0.364458	0.354452	0.36489	0.371415	0.340296
	ox-PC	0.294261	0.295574	0.324367	0.284061	0.249569	0.307752	0.289281	0.294209	0.296438	0.336093	0.26899	0.209519	0.32809	0.287197	0.258852	0.261011	0.280984	0.259095	0.226179	0.287361	0.252965	0.249781	0.255051	0.267422	0.29121	0.294931	0.272045	0.22676	0.289618	0.296323	0.310673	0.308013	0.282368	0.314915	0.246374	0.328639	0.320461	0.323558	0.264153	0.247435	0.281529	0.300637	0.304363	0.296112	0.277921	0.284119	0.296773	0.247853
	Sph(d16:1)	0.0977802	0.0973851	0.0997267	0.0861918	0.0744365	0.0936806	0.099008	0.0839598	0.0844509	0.0881598	0.0811062	0.0726515	0.0873402	0.0823035	0.0774448	0.0778567	0.0798744	0.0789255	0.0734673	0.0815591	0.076258	0.0854534	0.085765	0.0883871	0.0841985	0.0765378	0.0875684	0.0831159	0.0879156	0.0879453	0.09049	0.0780852	0.066845	0.0883344	0.0839858	0.0639086	0.0597921	0.0500618	0.0429735	0.041263	0.0456168	0.0804581	0.0443038	0.0418628	0.0356454	0.040639	0.0473244	0.0244738
	Sph(d18:1)	0.145399	0.145272	0.1434	0.135085	0.116374	0.152769	0.147229	0.164023	0.163912	0.164323	0.154406	0.146254	0.158689	0.163501	0.156266	0.156635	0.15955	0.154825	0.148828	0.157813	0.155012	0.148838	0.149101	0.152096	0.145127	0.135201	0.150567	0.146817	0.151246	0.149815	0.147916	0.126444	0.109108	0.143077	0.152255	0.0971982	0.0884847	0.0689502	0.0595549	0.0621399	0.0495416	0.144026	0.0589506	0.0534854	0.0474366	0.0454103	0.0546989	0.02226
	Sph(d18:2)	0.048114	0.0478231	0.0480014	0.0401632	0.0308655	0.0486308	0.0495078	0.0412705	0.0412995	0.0412559	0.0384214	0.0341346	0.0418425	0.0410607	0.0431018	0.0431148	0.0422462	0.0417663	0.0377806	0.0437786	0.0432209	0.0355315	0.0352589	0.0354132	0.0307379	0.0243707	0.0351466	0.0360861	0.029839	0.029149	0.0278482	0.0200547	0.0134612	0.0278665	0.0316707	0.0124736	0.0101865	0.00140994	0.00572777	0.00720429	0.0026959	0.0262026	0.000323092	-0.00083456	-0.00240105	0.000452724	0.00425299	-0.0074034
	S1P(d16:1)	0.192997	0.192597	0.201271	0.172436	0.149439	0.199971	0.194741	0.189725	0.190738	0.205186	0.175052	0.147578	0.20078	0.186669	0.18132	0.182081	0.189917	0.175827	0.155613	0.193471	0.179786	0.183374	0.184274	0.191172	0.184083	0.175516	0.187212	0.17694	0.191294	0.193956	0.19172	0.202581	0.19612	0.19491	0.171449	0.186515	0.183554	0.177278	0.159036	0.148716	0.17063	0.171089	0.175334	0.172738	0.166459	0.172536	0.18119	0.147972
	S1P(d18:0)	0.10428	0.104106	0.110923	0.0943563	0.0809561	0.106782	0.104825	0.104011	0.104493	0.114749	0.0944866	0.0757263	0.113023	0.102558	0.0981819	0.0986388	0.104123	0.0961314	0.0846758	0.105613	0.0970539	0.0948862	0.0957628	0.100536	0.0992429	0.096627	0.0986293	0.0904271	0.107588	0.109086	0.10929	0.112488	0.106604	0.112407	0.0962623	0.108223	0.106315	0.10371	0.0938055	0.0899387	0.0966928	0.102584	0.107925	0.106474	0.10285	0.105501	0.110569	0.0901213
	S1P(d18:1)	0.139884	0.139543	0.149277	0.123409	0.102897	0.146965	0.141385	0.147268	0.147841	0.162651	0.130637	0.104239	0.1572	0.145491	0.1381	0.138783	0.146171	0.134144	0.11741	0.148521	0.136889	0.136286	0.137279	0.143659	0.140501	0.13547	0.140825	0.130546	0.146158	0.147967	0.146216	0.152478	0.145564	0.1509	0.133087	0.144441	0.141544	0.144141	0.116959	0.10871	0.126497	0.136599	0.151342	0.149138	0.14639	0.145824	0.151141	0.129382
	S1P(d18:2)	0.129422	0.128556	0.133326	0.112965	0.105308	0.122486	0.131597	0.12402	0.124207	0.133497	0.110534	0.0947412	0.126254	0.123189	0.129138	0.129423	0.133741	0.125269	0.116728	0.131995	0.128399	0.13514	0.135364	0.139292	0.133935	0.131123	0.13361	0.132064	0.140985	0.142452	0.139721	0.149858	0.149551	0.139774	0.128833	0.134568	0.132925	0.132099	0.117735	0.112287	0.120623	0.119993	0.124682	0.123547	0.119593	0.124411	0.130334	0.108169
	dhCer(d18:0/16:0)	0.19053	0.190354	0.189966	0.192965	0.204121	0.16014	0.187414	0.162533	0.166309	0.198813	0.175998	0.146513	0.203984	0.150695	0.145796	0.148328	0.16685	0.160184	0.153773	0.164381	0.13635	0.172955	0.178317	0.191489	0.222049	0.244846	0.185389	0.14678	0.220667	0.228912	0.22853	0.272937	0.276217	0.240035	0.171602	0.311851	0.310249	0.32379	0.282419	0.271985	0.2872	0.233481	0.327726	0.324676	0.318902	0.320743	0.326611	0.301402
	dhCer(d18:0/18:0)	0.109964	0.108762	0.104001	0.106969	0.127089	0.0677921	0.109602	0.080343	0.0829	0.107953	0.088746	0.0669336	0.110794	0.0724586	0.0858303	0.0873188	0.101409	0.0935748	0.0928161	0.0928108	0.0794644	0.131948	0.135557	0.148349	0.165563	0.18502	0.136189	0.112425	0.192956	0.201844	0.197295	0.261102	0.276728	0.211915	0.141551	0.302923	0.306642	0.314698	0.299678	0.289215	0.302576	0.197862	0.316153	0.315517	0.31125	0.315987	0.318367	0.303418
	dhCer(d18:0/20:0)	0.267867	0.267047	0.269819	0.251561	0.244674	0.242152	0.267912	0.246691	0.248953	0.273696	0.242932	0.211246	0.272393	0.239252	0.233052	0.234942	0.249817	0.240077	0.228682	0.247205	0.226257	0.260045	0.263729	0.276995	0.289338	0.297016	0.268646	0.240363	0.306263	0.312639	0.314569	0.334003	0.322549	0.319505	0.26372	0.3551	0.349007	0.343508	0.305662	0.293897	0.311022	0.308436	0.328394	0.321823	0.308654	0.314502	0.326952	0.276965
	dhCer(d18:0/22:0)	0.430618	0.428863	0.435679	0.394245	0.373908	0.393055	0.432593	0.396376	0.398963	0.434606	0.382042	0.334709	0.425857	0.387029	0.379435	0.381552	0.402453	0.382961	0.363023	0.396431	0.371058	0.401823	0.406614	0.423991	0.437096	0.44365	0.411716	0.376204	0.451023	0.458797	0.463552	0.479055	0.459605	0.463223	0.395079	0.485525	0.474854	0.467366	0.406049	0.389624	0.413943	0.435327	0.445808	0.436293	0.416814	0.4267	0.448076	0.365614
	dhCer(d18:0/24:0)	0.391753	0.390071	0.399231	0.358172	0.342293	0.351934	0.392909	0.352916	0.356145	0.396754	0.343006	0.291825	0.391279	0.342083	0.328077	0.330443	0.352761	0.333957	0.313925	0.348171	0.319102	0.352432	0.35776	0.376141	0.395009	0.407773	0.363794	0.324562	0.407418	0.416935	0.424596	0.452826	0.441511	0.426749	0.344419	0.468844	0.462033	0.464686	0.405601	0.389636	0.41261	0.390795	0.45397	0.446497	0.429186	0.440609	0.459375	0.384777
	dhCer(d18:0/24:1)	0.366647	0.366134	0.377501	0.344329	0.321636	0.347883	0.365598	0.349009	0.35154	0.388183	0.332369	0.281378	0.38121	0.340589	0.326901	0.328919	0.350257	0.32846	0.305078	0.346224	0.319641	0.345818	0.350792	0.367649	0.383203	0.387805	0.360929	0.321047	0.406491	0.413979	0.420702	0.429542	0.405213	0.424318	0.354464	0.453141	0.441735	0.436086	0.370412	0.352304	0.384488	0.419826	0.403051	0.392547	0.374106	0.37634	0.392166	0.330654
	Cer(d16:1/16:0)	0.280282	0.280332	0.283815	0.275799	0.272044	0.262191	0.277826	0.254451	0.258392	0.292031	0.261423	0.223455	0.297036	0.242612	0.237213	0.240058	0.259483	0.250994	0.237729	0.260783	0.227451	0.260307	0.266051	0.281612	0.309864	0.32712	0.276465	0.232438	0.31552	0.324717	0.326936	0.366014	0.360399	0.337412	0.258334	0.388735	0.384074	0.379878	0.341379	0.326562	0.34935	0.317985	0.376388	0.370311	0.355725	0.363306	0.374856	0.325908
	Cer(d16:1/18:0)	0.438532	0.437742	0.442354	0.404442	0.361395	0.43567	0.44149	0.440335	0.440919	0.459864	0.405891	0.362558	0.443707	0.437381	0.435989	0.437106	0.452274	0.427707	0.400654	0.446848	0.43172	0.455367	0.458144	0.470668	0.464544	0.447122	0.464632	0.439242	0.483353	0.485604	0.483868	0.461996	0.419762	0.483491	0.454796	0.438749	0.420781	0.383795	0.333334	0.315889	0.347434	0.473464	0.346834	0.333787	0.305257	0.318167	0.343756	0.249416
	Cer(d16:1/20:0)	0.442953	0.4427	0.455458	0.414307	0.37615	0.439834	0.443219	0.441033	0.442126	0.458699	0.417616	0.382189	0.446713	0.436552	0.437326	0.43903	0.452351	0.43689	0.414014	0.452101	0.431541	0.468431	0.471359	0.482827	0.479148	0.461789	0.478778	0.451982	0.490491	0.492583	0.491555	0.466286	0.421215	0.493276	0.46369	0.421422	0.403681	0.368612	0.313862	0.289914	0.342392	0.467008	0.336327	0.324273	0.298076	0.311238	0.336214	0.244286
	Cer(d16:1/22:0)	0.473692	0.47349	0.491999	0.444581	0.407681	0.468308	0.472941	0.474993	0.475909	0.489777	0.451656	0.419506	0.476941	0.470969	0.474192	0.475673	0.486716	0.473041	0.452047	0.48658	0.468968	0.502908	0.505336	0.513989	0.509739	0.491264	0.510063	0.488316	0.509421	0.510428	0.508036	0.474321	0.424831	0.508392	0.487767	0.398862	0.379824	0.344407	0.28486	0.259487	0.318777	0.462084	0.314663	0.303304	0.2736	0.295627	0.324691	0.219299
	Cer(d16:1/23:0)	0.367202	0.367406	0.383106	0.352658	0.334855	0.356918	0.364348	0.349319	0.351327	0.370059	0.34155	0.312484	0.36617	0.342704	0.346192	0.34812	0.359499	0.352493	0.337702	0.362177	0.339631	0.376008	0.379226	0.388052	0.396267	0.392868	0.383981	0.35845	0.38663	0.390287	0.389091	0.384112	0.355534	0.393005	0.35508	0.33151	0.320698	0.300077	0.259037	0.238842	0.284439	0.341882	0.28899	0.282581	0.260879	0.283259	0.305302	0.224262
	Cer(d16:1/24:0)	0.381215	0.381067	0.40421	0.356772	0.332222	0.371133	0.379374	0.367392	0.369029	0.389177	0.351945	0.317469	0.381925	0.361769	0.35452	0.356245	0.367742	0.357216	0.338229	0.371006	0.348913	0.378306	0.381456	0.390219	0.39772	0.393262	0.386948	0.361354	0.38708	0.390916	0.394581	0.383431	0.352505	0.396247	0.355249	0.333196	0.322154	0.306988	0.257569	0.236644	0.284673	0.341984	0.293113	0.286496	0.264402	0.287053	0.309628	0.22651
	Cer(d16:1/24:1)	0.431861	0.432557	0.448708	0.4177	0.386502	0.433625	0.428451	0.437296	0.438739	0.45607	0.4185	0.384432	0.446536	0.431937	0.435196	0.436979	0.449982	0.436914	0.416436	0.450571	0.429119	0.465105	0.46853	0.477694	0.483776	0.472037	0.476615	0.447057	0.481412	0.483612	0.479639	0.456981	0.411131	0.485629	0.455676	0.403758	0.38588	0.357263	0.292665	0.2663	0.328346	0.455099	0.325853	0.314561	0.287	0.303058	0.326923	0.239772
	Cer(d17:1/16:0)	0.180771	0.18126	0.173041	0.201811	0.231909	0.145874	0.174782	0.131314	0.136684	0.166466	0.169439	0.150634	0.185106	0.115514	0.131299	0.134513	0.150929	0.156688	0.160961	0.151178	0.119325	0.172443	0.178435	0.191165	0.231554	0.264207	0.184176	0.142759	0.231015	0.241632	0.233956	0.310878	0.329056	0.253266	0.169829	0.343979	0.347019	0.350717	0.333994	0.320806	0.339446	0.231485	0.357274	0.355718	0.345501	0.354975	0.358453	0.337804
	Cer(d17:1/18:0)	0.299143	0.298637	0.29525	0.286435	0.271011	0.285624	0.299621	0.289377	0.291357	0.3106	0.283569	0.255412	0.307457	0.282815	0.286084	0.287459	0.300973	0.287408	0.274569	0.295734	0.280552	0.314414	0.317581	0.328236	0.335788	0.335042	0.322156	0.297213	0.343737	0.347596	0.342005	0.350146	0.328699	0.349265	0.313063	0.350953	0.340376	0.324283	0.279218	0.262416	0.295706	0.344937	0.305591	0.297344	0.277768	0.287142	0.30264	0.242976
	Cer(d17:1/20:0)	0.325653	0.325596	0.329408	0.315294	0.302386	0.314198	0.32443	0.307385	0.309894	0.326166	0.310584	0.288384	0.328293	0.29952	0.299	0.301074	0.311968	0.308299	0.297223	0.315058	0.292015	0.333533	0.336838	0.346724	0.35435	0.351572	0.342584	0.316145	0.361105	0.365278	0.360399	0.369643	0.347199	0.369268	0.328134	0.348309	0.338559	0.31295	0.283603	0.266048	0.302322	0.346633	0.296638	0.289305	0.268243	0.283615	0.300806	0.236067
	Cer(d17:1/22:0)	0.390494	0.389931	0.396374	0.372286	0.359593	0.368392	0.389674	0.371409	0.373476	0.392918	0.364862	0.337067	0.387442	0.364091	0.375399	0.377188	0.389988	0.380171	0.367966	0.387131	0.368404	0.410453	0.413721	0.423559	0.43155	0.430424	0.415697	0.391558	0.42557	0.429581	0.42305	0.429208	0.404552	0.42932	0.391339	0.385108	0.373582	0.355734	0.306082	0.286151	0.328382	0.384883	0.345066	0.337963	0.315702	0.336659	0.359148	0.275466
	Cer(d17:1/23:0)	0.327438	0.327639	0.335792	0.323672	0.323426	0.305482	0.323414	0.294746	0.297909	0.320208	0.302705	0.277855	0.323513	0.284775	0.293477	0.295766	0.308516	0.305773	0.297815	0.309988	0.285072	0.336217	0.340145	0.349819	0.367067	0.375081	0.343054	0.314983	0.35544	0.361234	0.35543	0.37938	0.366797	0.364859	0.31435	0.345939	0.339716	0.326626	0.293385	0.274643	0.314728	0.315112	0.322289	0.318073	0.299455	0.321432	0.339529	0.27078
	Cer(d17:1/24:0)	0.328135	0.327744	0.341734	0.31496	0.31394	0.297967	0.325167	0.294207	0.29723	0.322769	0.297323	0.267654	0.323273	0.28451	0.289568	0.291684	0.305468	0.299033	0.289279	0.305231	0.281621	0.330628	0.334673	0.345273	0.363617	0.374727	0.337178	0.308645	0.353327	0.360297	0.358347	0.38669	0.376743	0.367733	0.307294	0.357963	0.35329	0.35153	0.307718	0.287302	0.331186	0.309506	0.351276	0.347986	0.3297	0.353293	0.370836	0.302335
	Cer(d17:1/24:1)	0.328684	0.329682	0.340199	0.332785	0.329093	0.317756	0.322766	0.319237	0.321746	0.341141	0.318812	0.292891	0.340033	0.310976	0.328895	0.330936	0.344395	0.336377	0.32534	0.342794	0.321262	0.374655	0.378634	0.387449	0.404229	0.406963	0.384395	0.353717	0.400412	0.405092	0.396575	0.409192	0.383851	0.411068	0.365588	0.378834	0.368231	0.356056	0.299283	0.273157	0.334923	0.379054	0.336837	0.329916	0.308037	0.32462	0.340697	0.279656
	Cer(d18:1/14:0)	0.186415	0.187584	0.18665	0.204419	0.219153	0.16964	0.180198	0.143803	0.148365	0.177012	0.172754	0.151823	0.191323	0.130132	0.142107	0.145175	0.159502	0.164194	0.162813	0.163805	0.131584	0.170525	0.175932	0.185541	0.223633	0.250237	0.1829	0.144237	0.199577	0.208166	0.201948	0.261804	0.274651	0.217563	0.150581	0.274508	0.276311	0.28227	0.264853	0.255803	0.265861	0.186824	0.298485	0.297113	0.287954	0.2971	0.303742	0.273117
	Cer(d18:1/16:0)	0.327003	0.327449	0.321476	0.338974	0.355181	0.290819	0.321413	0.282299	0.287855	0.327822	0.307889	0.273512	0.338872	0.26535	0.267905	0.271828	0.295138	0.293414	0.288117	0.294965	0.253715	0.305629	0.313363	0.329869	0.377707	0.408757	0.325231	0.268632	0.369799	0.380529	0.375722	0.431286	0.425615	0.396406	0.304359	0.464819	0.4582	0.464827	0.397803	0.376938	0.414541	0.384453	0.464404	0.456953	0.441259	0.445442	0.4556	0.41039
	Cer(d18:1/17:0)	0.0507343	0.0515681	0.0535181	0.0653589	0.0753999	0.0487621	0.046787	0.037136	0.0396119	0.0501915	0.0582606	0.0534701	0.0621191	0.0302085	0.0342149	0.0358397	0.0407426	0.0475762	0.0476566	0.0472662	0.0292179	0.0505846	0.0527639	0.056285	0.0728024	0.0834966	0.0567528	0.0398385	0.0665326	0.0700835	0.0674849	0.0933607	0.0983354	0.0765364	0.0469753	0.100468	0.101679	0.102486	0.0956957	0.0887565	0.104386	0.0678034	0.104647	0.104136	0.100505	0.104227	0.104835	0.0994717
	Cer(d18:1/18:0)	0.442029	0.441186	0.439244	0.410891	0.370875	0.436928	0.445366	0.445543	0.446044	0.463357	0.413281	0.374618	0.446539	0.442536	0.445818	0.447068	0.462363	0.440117	0.416167	0.456081	0.440768	0.466665	0.469608	0.48198	0.477642	0.460528	0.476614	0.449982	0.493671	0.495036	0.489746	0.46562	0.420136	0.492301	0.469837	0.452282	0.432013	0.399589	0.332153	0.311889	0.352247	0.499068	0.361868	0.347545	0.320709	0.326989	0.350628	0.26306
	Cer(d18:1/19:0)	0.159331	0.159917	0.155905	0.173973	0.188136	0.143999	0.155129	0.144222	0.146994	0.163529	0.161281	0.150863	0.169868	0.135969	0.143741	0.145449	0.156301	0.156575	0.159106	0.153161	0.136951	0.181345	0.184724	0.192783	0.212105	0.22579	0.188154	0.164332	0.216414	0.221059	0.21345	0.239969	0.234398	0.224576	0.186574	0.245609	0.241102	0.234528	0.206622	0.193399	0.220624	0.218014	0.221475	0.217442	0.205311	0.213055	0.220751	0.190291
	Cer(d18:1/20:0)	0.46497	0.464514	0.472648	0.438332	0.405536	0.454271	0.465457	0.466829	0.467905	0.48518	0.44337	0.409367	0.470869	0.462065	0.464858	0.466581	0.480761	0.466078	0.447528	0.47697	0.45821	0.494427	0.497789	0.509219	0.510325	0.496275	0.505188	0.476062	0.52241	0.524304	0.522734	0.493677	0.443805	0.525793	0.496396	0.457252	0.43644	0.406561	0.330158	0.304161	0.362695	0.512759	0.36805	0.354248	0.326356	0.336247	0.360955	0.269549
	Cer(d18:1/21:0)	0.378336	0.377853	0.378871	0.36675	0.362539	0.34926	0.376902	0.356697	0.358913	0.378857	0.352871	0.329096	0.371626	0.348737	0.371323	0.373389	0.387509	0.38151	0.375949	0.38141	0.362432	0.411247	0.4152	0.42627	0.439284	0.441649	0.418377	0.389639	0.44707	0.451578	0.446063	0.451981	0.424304	0.452624	0.409259	0.425954	0.412773	0.393652	0.336213	0.313591	0.361148	0.428253	0.364545	0.355129	0.333421	0.344432	0.363129	0.292136
	Cer(d18:1/22:0)	0.508185	0.506685	0.516768	0.469975	0.442289	0.477861	0.510112	0.489936	0.491552	0.51616	0.467593	0.427888	0.501334	0.483249	0.486992	0.488835	0.505141	0.488661	0.470427	0.499284	0.479384	0.517242	0.520943	0.533684	0.538641	0.532179	0.524347	0.495955	0.541939	0.545868	0.54407	0.531789	0.491436	0.545654	0.504057	0.486624	0.469023	0.448311	0.37187	0.347453	0.397886	0.503994	0.420998	0.40946	0.381818	0.399684	0.42741	0.324245
	Cer(d18:1/23:0)	0.445382	0.444608	0.455573	0.423098	0.412648	0.410534	0.443768	0.409936	0.413128	0.44523	0.404336	0.364238	0.439862	0.39914	0.403048	0.405733	0.424359	0.414283	0.400332	0.422245	0.392846	0.44157	0.44673	0.461354	0.481195	0.489716	0.451987	0.414141	0.478133	0.485603	0.484927	0.503056	0.479848	0.49207	0.424332	0.476037	0.465123	0.455104	0.391781	0.368719	0.415413	0.441964	0.442424	0.434512	0.411086	0.431076	0.454214	0.36588
	Cer(d18:1/24:0)	0.442022	0.440532	0.457831	0.407948	0.39373	0.40124	0.442114	0.41019	0.412915	0.448391	0.396332	0.35023	0.438501	0.400549	0.395713	0.398007	0.417652	0.401723	0.384359	0.413189	0.386759	0.430862	0.435844	0.451303	0.469022	0.477792	0.440996	0.404352	0.471318	0.479298	0.483805	0.499459	0.475967	0.48924	0.416078	0.477102	0.466665	0.467917	0.39059	0.366038	0.417007	0.43478	0.455809	0.448233	0.426843	0.44518	0.467505	0.381149
	Cer(d18:1/24:1)	0.408405	0.40875	0.423038	0.395295	0.373401	0.397733	0.404993	0.412825	0.414501	0.438037	0.39355	0.355746	0.426632	0.406469	0.411846	0.413732	0.430313	0.414088	0.39574	0.426071	0.404645	0.447412	0.451617	0.463336	0.475187	0.470584	0.46042	0.42583	0.485895	0.489925	0.487394	0.476559	0.434384	0.49693	0.451622	0.45581	0.438463	0.424756	0.33826	0.308379	0.378797	0.48278	0.385327	0.373354	0.348814	0.356173	0.375111	0.303937
	Cer(d18:1/26:0)	0.253064	0.252325	0.250845	0.250395	0.268979	0.204379	0.250126	0.18821	0.193507	0.23479	0.215899	0.184098	0.246186	0.17174	0.176136	0.179744	0.200313	0.202202	0.200475	0.201418	0.162815	0.210084	0.216907	0.234003	0.276652	0.312244	0.223963	0.176561	0.269179	0.281308	0.284184	0.350522	0.361976	0.297783	0.199198	0.390086	0.392188	0.416235	0.36616	0.350033	0.377221	0.263578	0.429601	0.427797	0.421168	0.428431	0.435371	0.400927
	Cer(d18:2/14:0)	0.182074	0.182766	0.187837	0.187805	0.191744	0.170034	0.177925	0.15511	0.158137	0.183948	0.164979	0.140173	0.187988	0.145921	0.155011	0.157158	0.170786	0.167407	0.160405	0.171539	0.147538	0.170492	0.174921	0.183924	0.211046	0.228567	0.181286	0.149535	0.200057	0.206608	0.206383	0.241008	0.243535	0.21389	0.159546	0.24837	0.247191	0.248551	0.229888	0.223212	0.229196	0.190849	0.251396	0.24942	0.240348	0.249701	0.25724	0.225272
	Cer(d18:2/16:0)	0.219142	0.219334	0.224279	0.225228	0.238452	0.19129	0.214731	0.19127	0.195243	0.234972	0.197687	0.158427	0.237783	0.179578	0.174459	0.177096	0.198227	0.186951	0.176846	0.195954	0.165031	0.199866	0.206433	0.219644	0.263146	0.293624	0.217033	0.169268	0.254927	0.264767	0.264541	0.317169	0.319259	0.281988	0.198039	0.360517	0.358055	0.372669	0.32057	0.307936	0.325382	0.270866	0.371787	0.367411	0.353584	0.362174	0.369236	0.337376
	Cer(d18:2/17:0)	0.00599739	0.00648691	0.00460183	0.0173207	0.0308129	-0.0014844	0.00306428	-0.00686652	-0.0054844	0.00112915	0.00723962	0.00679628	0.00737783	-0.0110756	-0.00597958	-0.00479018	-0.00133921	0.00580171	0.0107723	0.00132096	-0.0101698	0.00172525	0.00359265	0.00665601	0.020726	0.0322839	0.006657	-0.00651911	0.0255236	0.0290677	0.0308303	0.0537978	0.0641592	0.0346706	0.00686312	0.0614672	0.0639812	0.064205	0.0689033	0.0683402	0.0665303	0.0257866	0.063106	0.0633255	0.0595115	0.0647176	0.0648456	0.0629636
	Cer(d18:2/18:0)	0.367582	0.36757	0.372173	0.351352	0.32412	0.363883	0.367304	0.370412	0.371449	0.391197	0.346044	0.308966	0.379297	0.36654	0.37348	0.37469	0.388799	0.369286	0.34849	0.384113	0.368891	0.397093	0.400185	0.409918	0.414178	0.405847	0.405921	0.380443	0.420429	0.422787	0.415326	0.407127	0.371029	0.422862	0.394556	0.390997	0.375248	0.350493	0.293685	0.274465	0.314733	0.416168	0.318048	0.307248	0.280945	0.294332	0.315301	0.237648
	Cer(d18:2/20:0)	0.377414	0.377531	0.389147	0.364638	0.346638	0.365947	0.375021	0.376862	0.378076	0.39515	0.359189	0.33018	0.383384	0.372009	0.385434	0.386962	0.399537	0.385923	0.369532	0.396458	0.379717	0.420364	0.423576	0.431767	0.438876	0.431537	0.429253	0.403169	0.439679	0.442034	0.434936	0.424191	0.384742	0.445615	0.415096	0.385378	0.369432	0.350001	0.281861	0.255606	0.317703	0.420706	0.32023	0.310422	0.285166	0.300471	0.320776	0.245954
	Cer(d18:2/21:0)	0.261403	0.261134	0.261072	0.255783	0.256442	0.238717	0.259999	0.248505	0.249714	0.259421	0.24556	0.233352	0.25427	0.244033	0.263419	0.264466	0.272067	0.267089	0.264345	0.266417	0.25872	0.295305	0.297501	0.302285	0.309125	0.30778	0.297951	0.282867	0.311937	0.313985	0.306633	0.306509	0.283384	0.313476	0.292139	0.266219	0.256191	0.238408	0.203607	0.188343	0.222252	0.287616	0.217727	0.211992	0.193504	0.209161	0.224306	0.169544
	Cer(d18:2/22:0)	0.437704	0.437085	0.448991	0.414626	0.395932	0.41604	0.43697	0.433964	0.434579	0.446419	0.412752	0.388139	0.431408	0.430491	0.446374	0.447424	0.456849	0.444636	0.431797	0.451186	0.441548	0.480881	0.483067	0.488603	0.489706	0.47873	0.483142	0.466957	0.481829	0.48258	0.474023	0.451478	0.40778	0.478838	0.463275	0.375714	0.358057	0.333282	0.26659	0.241414	0.300752	0.43005	0.30432	0.295044	0.265669	0.291665	0.318429	0.221747
	Cer(d18:2/23:0)	0.360847	0.361012	0.373101	0.353916	0.350374	0.338451	0.35689	0.344726	0.346658	0.364538	0.337732	0.312782	0.358217	0.337989	0.353854	0.355501	0.366325	0.359341	0.350235	0.363679	0.347253	0.393835	0.397053	0.403324	0.416756	0.418583	0.398002	0.375686	0.401553	0.405076	0.396474	0.402328	0.376301	0.405965	0.371197	0.343305	0.332561	0.316805	0.268441	0.24669	0.296489	0.349994	0.301979	0.296486	0.272527	0.299215	0.320763	0.241692
	Cer(d18:2/24:0)	0.359621	0.359252	0.378661	0.343194	0.337633	0.330407	0.356478	0.340909	0.342757	0.365248	0.32988	0.299365	0.356728	0.334218	0.34086	0.342477	0.354726	0.344973	0.333362	0.352	0.334404	0.376729	0.380235	0.387696	0.403043	0.407761	0.38221	0.357535	0.389827	0.394386	0.392144	0.396564	0.370604	0.400118	0.35501	0.347281	0.337407	0.332835	0.272015	0.248514	0.303298	0.340592	0.317472	0.312372	0.289374	0.315945	0.336728	0.259896
	Cer(d18:2/24:1)	0.378582	0.379512	0.392861	0.377526	0.36554	0.368664	0.372951	0.386483	0.387867	0.402746	0.371673	0.345452	0.392191	0.38116	0.401054	0.402497	0.414112	0.402481	0.389347	0.409531	0.395121	0.441706	0.444982	0.45033	0.462687	0.45721	0.449413	0.424038	0.455518	0.457375	0.445634	0.435383	0.394166	0.459342	0.433938	0.380143	0.3636	0.345275	0.271646	0.242559	0.313815	0.426611	0.310454	0.301097	0.273787	0.292685	0.312844	0.239547
	Cer(d18:2/26:0)	0.149454	0.149374	0.153745	0.15881	0.188298	0.107038	0.144263	0.0896648	0.0942957	0.128089	0.119033	0.0979969	0.140109	0.0757	0.0867951	0.0899847	0.105301	0.113033	0.117096	0.108268	0.0751125	0.128786	0.134689	0.146604	0.189204	0.225576	0.139341	0.100241	0.17027	0.180818	0.181806	0.246188	0.261707	0.197073	0.11216	0.277369	0.282331	0.310634	0.271171	0.255273	0.288023	0.159066	0.324311	0.32599	0.322398	0.333736	0.336299	0.320276
	Cer(d19:1/16:0)	0.123254	0.122553	0.117929	0.118657	0.128196	0.0987442	0.123158	0.0872194	0.08989	0.109029	0.101942	0.0865233	0.117172	0.0792037	0.0828554	0.0847707	0.094533	0.0972194	0.0982988	0.0955896	0.0759852	0.109385	0.112695	0.121552	0.140463	0.156558	0.116226	0.0929594	0.140078	0.145563	0.144331	0.177692	0.184796	0.151716	0.106988	0.202465	0.202919	0.205077	0.192814	0.187087	0.193466	0.143408	0.211838	0.210803	0.205544	0.212142	0.217002	0.197424
	Cer(d19:1/18:0)	0.26145	0.260443	0.256175	0.240373	0.220453	0.250025	0.264143	0.248094	0.249245	0.264047	0.237489	0.212994	0.258835	0.243832	0.24641	0.247527	0.25864	0.247044	0.235107	0.255009	0.241845	0.274287	0.276568	0.287264	0.287034	0.282408	0.279989	0.260923	0.303591	0.306737	0.303528	0.308481	0.290264	0.307111	0.276893	0.313931	0.304695	0.288317	0.251199	0.238346	0.262539	0.307307	0.268972	0.261125	0.245865	0.249954	0.263801	0.212283
	Cer(d19:1/20:0)	0.265989	0.264824	0.265788	0.242744	0.227759	0.246989	0.26801	0.244353	0.245793	0.26079	0.239026	0.217516	0.257032	0.239196	0.245386	0.246882	0.257394	0.251088	0.242895	0.255553	0.239625	0.276588	0.279094	0.289742	0.292214	0.290048	0.282496	0.262422	0.307017	0.310541	0.311034	0.311116	0.290877	0.313761	0.27879	0.304346	0.295363	0.281209	0.239916	0.223328	0.258258	0.301578	0.265183	0.258369	0.242791	0.250195	0.264236	0.211403
	Cer(d19:1/22:0)	0.325942	0.323945	0.326875	0.290961	0.278307	0.292685	0.329403	0.300074	0.301636	0.321598	0.289609	0.261596	0.313565	0.294094	0.303647	0.304982	0.318503	0.306221	0.297439	0.310742	0.297423	0.34692	0.349653	0.362814	0.364424	0.365525	0.348864	0.329703	0.37921	0.38431	0.382942	0.396523	0.382411	0.384326	0.339949	0.383579	0.37602	0.368455	0.3192	0.299637	0.338683	0.351517	0.355577	0.349571	0.333211	0.345884	0.36348	0.295793
	Cer(d19:1/23:0)	0.249291	0.247931	0.250133	0.231346	0.237454	0.211085	0.249622	0.209256	0.212176	0.236536	0.216956	0.19238	0.238777	0.199823	0.215527	0.217502	0.23173	0.226944	0.224466	0.226607	0.207213	0.263787	0.267609	0.281513	0.295956	0.310659	0.267601	0.242193	0.308337	0.316417	0.315697	0.357073	0.359343	0.321797	0.256044	0.355184	0.353898	0.352305	0.323416	0.307503	0.336572	0.279701	0.351333	0.348947	0.336644	0.351669	0.364525	0.312375
	Cer(d19:1/24:0)	0.233624	0.231711	0.235313	0.210413	0.220387	0.186015	0.234803	0.190732	0.193575	0.219868	0.197631	0.172259	0.220766	0.181317	0.19629	0.198158	0.21344	0.206583	0.205024	0.205734	0.188065	0.2487	0.252623	0.267555	0.283092	0.301247	0.25203	0.226328	0.300737	0.309873	0.311684	0.35982	0.367227	0.318266	0.244153	0.369457	0.370349	0.379148	0.34288	0.325064	0.358226	0.274085	0.381142	0.379702	0.369125	0.383021	0.393625	0.347746
	Cer(d19:1/24:1)	0.225357	0.224699	0.232252	0.209553	0.203947	0.204993	0.224714	0.208893	0.210542	0.229131	0.203529	0.17867	0.225384	0.203075	0.217551	0.219001	0.231737	0.222263	0.21484	0.226517	0.211431	0.265296	0.2684	0.280461	0.287948	0.291709	0.271895	0.248037	0.311294	0.317106	0.317399	0.335614	0.322593	0.325105	0.272781	0.340684	0.335098	0.332292	0.285472	0.263436	0.31291	0.308394	0.311647	0.306444	0.293848	0.299149	0.308566	0.270767
	Cer(d19:1/26:0)	0.0984401	0.0979672	0.0951582	0.10035	0.117352	0.0702921	0.0968085	0.0642086	0.0669122	0.0884109	0.0810431	0.0670242	0.0952318	0.0560066	0.0653455	0.0668957	0.0775405	0.0770611	0.0791499	0.0749699	0.0589816	0.0922528	0.0956863	0.105167	0.126027	0.147004	0.097357	0.0753863	0.126887	0.133861	0.132838	0.180882	0.197034	0.141278	0.0876465	0.208384	0.212179	0.225337	0.209302	0.20292	0.212332	0.122789	0.237192	0.237712	0.235972	0.240741	0.243066	0.23009
	Cer(d20:1/22:0)	0.332564	0.331209	0.337702	0.304069	0.286275	0.308408	0.33458	0.321081	0.322817	0.346136	0.308352	0.27449	0.339505	0.315002	0.311228	0.312504	0.327098	0.310369	0.294623	0.321548	0.306135	0.339498	0.342207	0.355982	0.355854	0.352715	0.344893	0.32328	0.379718	0.384763	0.385352	0.392016	0.371821	0.386914	0.340146	0.38715	0.377309	0.36408	0.315857	0.297371	0.33396	0.36384	0.341221	0.333192	0.314337	0.325947	0.34431	0.275129
	Cer(d20:1/23:0)	0.272818	0.27185	0.277208	0.257105	0.256153	0.239707	0.272046	0.237345	0.240375	0.268453	0.240934	0.209331	0.270544	0.227739	0.235994	0.237935	0.253297	0.244313	0.234621	0.250102	0.228378	0.268512	0.272335	0.287077	0.2991	0.308965	0.275452	0.247275	0.322721	0.330809	0.332966	0.365457	0.361072	0.338547	0.269531	0.379247	0.375505	0.368609	0.338072	0.321287	0.352086	0.310005	0.353296	0.348436	0.333873	0.346216	0.359129	0.307657
	Cer(d20:1/24:0)	0.258592	0.257666	0.267737	0.243567	0.242599	0.227957	0.257734	0.240959	0.243884	0.276043	0.242347	0.207528	0.27711	0.231692	0.22857	0.230153	0.246913	0.232208	0.220026	0.241796	0.222254	0.265538	0.26921	0.284101	0.295295	0.305396	0.272402	0.245345	0.319647	0.327919	0.32897	0.363104	0.357473	0.336908	0.267067	0.377037	0.373558	0.372491	0.333601	0.315501	0.349794	0.304422	0.361341	0.356477	0.341216	0.354714	0.368049	0.314678
	Cer(d20:1/24:1)	0.25193	0.251612	0.264551	0.23668	0.221663	0.240729	0.250804	0.258198	0.259517	0.28159	0.24289	0.20921	0.275162	0.253623	0.255062	0.256091	0.27058	0.251877	0.235873	0.264001	0.250924	0.293236	0.29595	0.309337	0.309077	0.304419	0.301675	0.278189	0.350879	0.356035	0.358295	0.363008	0.339862	0.36413	0.313459	0.374463	0.365118	0.354693	0.302912	0.279907	0.331858	0.359398	0.317792	0.30945	0.292808	0.296457	0.308032	0.263508
	Cer(d20:1/26:0)	0.143873	0.145233	0.151515	0.150486	0.139811	0.153413	0.139954	0.154301	0.155374	0.159048	0.157085	0.150052	0.162245	0.151008	0.150165	0.150804	0.152554	0.153571	0.148616	0.156142	0.14801	0.15247	0.15304	0.153184	0.153765	0.145544	0.15517	0.149091	0.151692	0.151018	0.148642	0.129459	0.107852	0.149402	0.149018	0.0965737	0.0889358	0.0673903	0.0604681	0.0559809	0.0681224	0.134678	0.0489027	0.0442569	0.0313782	0.0415806	0.0522933	0.01523
	Cer(m18:0/20:0)	0.556945	0.557005	0.587534	0.505762	0.423954	0.585827	0.559135	0.592892	0.591479	0.607286	0.528179	0.473076	0.577068	0.59547	0.570512	0.571256	0.583743	0.553522	0.510735	0.586676	0.569258	0.55891	0.560705	0.568564	0.55203	0.512621	0.573043	0.549403	0.55236	0.549181	0.556486	0.467843	0.38938	0.547404	0.550443	0.387017	0.357412	0.315029	0.225948	0.203863	0.258532	0.529081	0.268335	0.250701	0.216183	0.229194	0.263804	0.1422
	Cer(m18:0/22:0)	0.563477	0.563156	0.597191	0.508255	0.429638	0.583685	0.565742	0.591158	0.589971	0.611231	0.525954	0.466113	0.580628	0.592903	0.566791	0.567624	0.582481	0.550066	0.506248	0.584527	0.564894	0.554068	0.556485	0.565636	0.554839	0.52132	0.569166	0.541592	0.552462	0.551109	0.562242	0.481696	0.407964	0.5528	0.540931	0.401117	0.373614	0.337401	0.248326	0.226512	0.278243	0.521339	0.298181	0.281761	0.247103	0.263975	0.298809	0.175265
	Cer(m18:0/23:0)	0.493274	0.493888	0.525957	0.458658	0.3988	0.510546	0.491659	0.499156	0.49991	0.527388	0.458839	0.402386	0.511347	0.495762	0.470294	0.472231	0.48829	0.46719	0.430028	0.496647	0.465063	0.464938	0.468712	0.479292	0.483578	0.464959	0.483494	0.44712	0.476339	0.478203	0.489384	0.439536	0.383185	0.485785	0.451064	0.379049	0.358453	0.329614	0.259539	0.239273	0.285627	0.448493	0.303344	0.290361	0.260371	0.278238	0.307681	0.202135
	Cer(m18:0/24:0)	0.494893	0.494893	0.526785	0.452277	0.390129	0.507416	0.49517	0.503869	0.504118	0.531568	0.457266	0.399542	0.511325	0.501727	0.472887	0.474523	0.490605	0.466168	0.428067	0.496527	0.468589	0.460611	0.464183	0.474566	0.47722	0.458342	0.478166	0.443695	0.469902	0.471533	0.484661	0.430438	0.372976	0.479264	0.446225	0.371538	0.350317	0.327086	0.248739	0.22973	0.272418	0.443913	0.304205	0.291207	0.262186	0.278641	0.308042	0.202034
	Cer(m18:0/24:1)	0.529767	0.53025	0.562398	0.486723	0.41114	0.557396	0.52986	0.561549	0.560639	0.581492	0.50031	0.441825	0.553732	0.562687	0.538409	0.539397	0.554124	0.523914	0.481597	0.557254	0.536146	0.525125	0.527833	0.536651	0.529684	0.498113	0.542637	0.512087	0.53234	0.531192	0.541067	0.464212	0.391472	0.534455	0.521059	0.397253	0.369877	0.332812	0.245267	0.223177	0.275382	0.518029	0.285726	0.268681	0.23496	0.246656	0.277825	0.167414
	Cer(m18:1/18:0)	0.484477	0.484657	0.505231	0.444931	0.373536	0.51266	0.486517	0.526486	0.524457	0.53784	0.459407	0.40787	0.507099	0.531068	0.517605	0.517448	0.528764	0.493903	0.454241	0.525602	0.518694	0.504844	0.505952	0.5108	0.494935	0.458761	0.514716	0.498208	0.495096	0.491223	0.490316	0.413106	0.342304	0.484084	0.497725	0.339769	0.312203	0.270006	0.195431	0.180561	0.213642	0.47175	0.224505	0.208456	0.172343	0.191337	0.224772	0.108051
	Cer(m18:1/20:0)	0.572436	0.572579	0.604371	0.520276	0.434107	0.605402	0.574548	0.627137	0.624259	0.632121	0.548931	0.497364	0.593637	0.633457	0.618232	0.618162	0.627869	0.593723	0.550266	0.626726	0.619211	0.604069	0.604826	0.608898	0.585395	0.537371	0.615476	0.599202	0.588249	0.582308	0.586906	0.478217	0.388673	0.575915	0.599191	0.376476	0.343029	0.290495	0.19987	0.176521	0.235729	0.559125	0.229469	0.210354	0.170083	0.187771	0.22535	0.0948049
	Cer(m18:1/22:0)	0.538661	0.538863	0.574139	0.490357	0.413192	0.565574	0.539572	0.584636	0.582483	0.595651	0.514309	0.460888	0.562077	0.589117	0.570252	0.570461	0.581491	0.548626	0.506343	0.581812	0.570441	0.55871	0.559954	0.565515	0.547289	0.506887	0.57092	0.551884	0.552678	0.549052	0.55623	0.463868	0.384126	0.54681	0.553272	0.3678	0.33842	0.293631	0.20973	0.187493	0.242608	0.517333	0.241348	0.224478	0.187103	0.206484	0.242003	0.118034
	Cer(m18:1/23:0)	0.491968	0.492534	0.526104	0.455293	0.39057	0.515235	0.490908	0.526088	0.524963	0.543156	0.468006	0.415881	0.516122	0.527998	0.509552	0.510332	0.523183	0.495533	0.457711	0.525338	0.507716	0.503034	0.505399	0.512224	0.505562	0.475877	0.517875	0.491508	0.50579	0.504409	0.511882	0.438812	0.369341	0.506525	0.49641	0.356422	0.331039	0.292933	0.217323	0.196549	0.246951	0.474517	0.251089	0.236273	0.201413	0.221916	0.254371	0.140407
	Cer(m18:1/24:0)	0.488316	0.488692	0.524499	0.446709	0.378576	0.511877	0.488071	0.524644	0.523205	0.542441	0.4621	0.40714	0.512734	0.527213	0.505219	0.505815	0.518846	0.488202	0.447893	0.52049	0.504194	0.491025	0.493145	0.499751	0.491995	0.46254	0.505326	0.480586	0.488759	0.487171	0.49698	0.421084	0.351926	0.490205	0.481481	0.345899	0.320869	0.29175	0.205301	0.183436	0.237361	0.460149	0.251166	0.236574	0.204075	0.22132	0.252224	0.143383
	Cer(m18:1/24:1)	0.511228	0.512024	0.544288	0.472633	0.397787	0.544566	0.510735	0.562429	0.560377	0.574834	0.492827	0.439243	0.54151	0.566737	0.552701	0.553043	0.565658	0.532373	0.490832	0.565213	0.552367	0.541893	0.543685	0.549793	0.53624	0.498266	0.557146	0.533178	0.543432	0.539897	0.546002	0.455746	0.375804	0.539337	0.544432	0.376246	0.346236	0.304028	0.212893	0.189147	0.248269	0.528424	0.246425	0.228543	0.19288	0.205	0.236831	0.125568
	Cer1P(d18:1/16:0)	-0.174771	-0.173474	-0.166711	-0.139975	-0.0976477	-0.19053	-0.182724	-0.220203	-0.215639	-0.184087	-0.180627	-0.194832	-0.161157	-0.232278	-0.238238	-0.236145	-0.225402	-0.219697	-0.217385	-0.21676	-0.244201	-0.232526	-0.227999	-0.222755	-0.17623	-0.131632	-0.220286	-0.250953	-0.194373	-0.183352	-0.180047	-0.0825861	-0.0298714	-0.15835	-0.242287	-0.00898931	0.011391	0.0637209	0.0756339	0.0776117	0.0671615	-0.180385	0.110245	0.120361	0.133245	0.133671	0.115306	0.173348
	HexCer(d16:1/18:0)	0.108247	0.107288	0.0940751	0.0974842	0.0912375	0.0966729	0.111499	0.0859865	0.0877206	0.097725	0.0930445	0.0807419	0.103621	0.0812537	0.0684373	0.0691167	0.0757765	0.0697698	0.0619822	0.0763107	0.0661754	0.0789698	0.0802937	0.0871328	0.0887956	0.0913377	0.0816224	0.0713442	0.089108	0.0917998	0.0861803	0.109337	0.112714	0.093052	0.0721089	0.134397	0.134095	0.133899	0.125041	0.121509	0.123019	0.0958646	0.14862	0.147067	0.145547	0.145735	0.148688	0.134765
	HexCer(d16:1/20:0)	0.0604196	0.0601795	0.0536287	0.0647181	0.0771881	0.0419974	0.0593955	0.0325862	0.0359299	0.0539777	0.0564357	0.0440564	0.067898	0.0233035	0.0159919	0.0175041	0.0267315	0.0262145	0.0234475	0.0290201	0.0110144	0.0324867	0.0354398	0.0432542	0.0618325	0.0793782	0.0384491	0.018007	0.0572736	0.0638066	0.057795	0.112011	0.127572	0.0731781	0.0239167	0.141244	0.145894	0.161532	0.147807	0.140972	0.152214	0.0581597	0.191224	0.192355	0.193107	0.195009	0.19378	0.19297
	HexCer(d16:1/22:0)	-0.0751746	-0.0757642	-0.095051	-0.0531082	-0.00431208	-0.11439	-0.0768892	-0.118704	-0.11455	-0.100006	-0.0704784	-0.0648533	-0.0751775	-0.129896	-0.117539	-0.116098	-0.10869	-0.100425	-0.0856385	-0.112116	-0.123564	-0.0896629	-0.086687	-0.0797815	-0.051665	-0.0148686	-0.089076	-0.104466	-0.0512641	-0.0422888	-0.0524453	0.0430628	0.0892822	-0.032642	-0.0929521	0.0900613	0.104476	0.132397	0.146805	0.147918	0.135842	-0.0539343	0.184752	0.191759	0.200445	0.203543	0.193924	0.219929
	HexCer(d16:1/24:0)	-0.0588423	-0.0594499	-0.0807141	-0.0380402	0.00590426	-0.0967485	-0.0603869	-0.109526	-0.105043	-0.0871096	-0.0606117	-0.0599608	-0.060748	-0.121625	-0.116713	-0.114998	-0.107045	-0.0973625	-0.0847781	-0.107664	-0.123334	-0.0989512	-0.0955977	-0.0884196	-0.0566103	-0.0184275	-0.0969485	-0.115398	-0.0644905	-0.055241	-0.0638933	0.0307662	0.0766718	-0.0445433	-0.107916	0.0814211	0.0959414	0.124214	0.141225	0.146373	0.122067	-0.066821	0.185282	0.192434	0.200503	0.20604	0.197699	0.21916
	HexCer(d18:1/16:0)	-0.208498	-0.209567	-0.256141	-0.170192	-0.0934063	-0.267222	-0.209155	-0.260184	-0.255661	-0.246459	-0.191443	-0.165722	-0.215636	-0.273002	-0.243872	-0.242777	-0.238395	-0.22007	-0.185425	-0.249964	-0.250563	-0.209893	-0.207698	-0.202747	-0.171933	-0.123788	-0.219007	-0.222587	-0.17001	-0.16138	-0.18438	-0.0554225	0.0180225	-0.163129	-0.20906	0.0117043	0.0321688	0.0646756	0.109708	0.12392	0.0738407	-0.163792	0.126131	0.136804	0.158807	0.149683	0.130688	0.189934
	HexCer(d18:1/18:0)	-0.0894991	-0.089639	-0.111669	-0.0601555	-0.011161	-0.127769	-0.0925655	-0.137176	-0.132525	-0.112047	-0.0853102	-0.0822088	-0.0866592	-0.150257	-0.143703	-0.14183	-0.132621	-0.122821	-0.109604	-0.132901	-0.150784	-0.119099	-0.115443	-0.108686	-0.0730348	-0.0342731	-0.115108	-0.136238	-0.0870085	-0.0785426	-0.0908545	0.00229415	0.0457275	-0.0669619	-0.125821	0.0685454	0.0821842	0.119153	0.118628	0.118581	0.112476	-0.0710869	0.174698	0.181294	0.192614	0.188198	0.175492	0.213273
	HexCer(d18:1/20:0)	-0.175095	-0.175683	-0.204715	-0.139966	-0.0736335	-0.224273	-0.177602	-0.222845	-0.218123	-0.203071	-0.160405	-0.14601	-0.172716	-0.235715	-0.219529	-0.218058	-0.211232	-0.197535	-0.174236	-0.216156	-0.226122	-0.184855	-0.181852	-0.17651	-0.141253	-0.0958218	-0.186659	-0.199656	-0.147216	-0.137887	-0.155483	-0.0373828	0.0222175	-0.127935	-0.187069	0.0315649	0.0505471	0.0920072	0.110519	0.113794	0.0968607	-0.138233	0.157554	0.167708	0.184946	0.181096	0.16317	0.218282
	HexCer(d18:1/22:0)	-0.164005	-0.16491	-0.194127	-0.129497	-0.0541175	-0.226308	-0.166786	-0.222307	-0.217128	-0.199313	-0.154188	-0.138744	-0.167245	-0.236864	-0.20941	-0.207905	-0.20039	-0.185836	-0.158094	-0.208698	-0.216797	-0.171831	-0.168646	-0.162686	-0.124345	-0.0728116	-0.176328	-0.188459	-0.125559	-0.114639	-0.131761	-0.00159314	0.0659799	-0.10527	-0.174603	0.0604764	0.0818542	0.125229	0.150729	0.156214	0.131165	-0.133956	0.199096	0.210806	0.226371	0.229473	0.212948	0.26113
	HexCer(d18:1/24:0)	-0.164872	-0.165086	-0.191184	-0.125883	-0.05821	-0.213773	-0.169047	-0.222673	-0.216891	-0.194176	-0.152922	-0.144803	-0.158708	-0.238625	-0.225476	-0.223434	-0.214422	-0.198764	-0.176443	-0.216415	-0.233703	-0.200255	-0.196236	-0.189176	-0.144397	-0.0896119	-0.199984	-0.21964	-0.158124	-0.146547	-0.162126	-0.0286767	0.0409203	-0.134185	-0.209764	0.042852	0.0651621	0.113561	0.13827	0.145624	0.115108	-0.159555	0.19712	0.208957	0.226645	0.22679	0.209322	0.260633
	HexCer(d18:1/24:1)	-0.23148	-0.231482	-0.26611	-0.184213	-0.110102	-0.276483	-0.235433	-0.273192	-0.268827	-0.25711	-0.210042	-0.190252	-0.227123	-0.285027	-0.262541	-0.261343	-0.25605	-0.24137	-0.214718	-0.262803	-0.268316	-0.233406	-0.230634	-0.227303	-0.189322	-0.141192	-0.23541	-0.246782	-0.192032	-0.183187	-0.203269	-0.0823491	-0.0181145	-0.17494	-0.227599	-1.72698e-05	0.0194191	0.0635889	0.0852339	0.0928134	0.0655972	-0.165482	0.120437	0.130759	0.150413	0.140999	0.118478	0.190337
	HexCer(d18:2/18:0)	-0.00522493	-0.00499849	-0.0168463	0.0116048	0.0348948	-0.0221266	-0.00764502	-0.0369196	-0.0343608	-0.0216648	-0.0127649	-0.0172524	-0.00803243	-0.0440502	-0.0388555	-0.0376039	-0.0315772	-0.0270109	-0.0234034	-0.0296701	-0.043604	-0.0195696	-0.0170458	-0.0131379	0.00824159	0.0284904	-0.0138945	-0.0311778	0.000199773	0.00493051	-0.00258892	0.0463414	0.0626055	0.013697	-0.0216259	0.0781981	0.0829402	0.0983232	0.0918292	0.0884812	0.0927099	0.0135546	0.126729	0.128937	0.131939	0.131176	0.125995	0.141626
	HexCer(d18:2/20:0)	-0.00382573	-0.00403022	-0.017897	0.014551	0.0456867	-0.0305272	-0.00570316	-0.033952	-0.0313678	-0.0191182	-0.00666297	-0.00571117	-0.00675096	-0.0412593	-0.0298644	-0.02856	-0.0219341	-0.0160086	-0.00577456	-0.025177	-0.0354236	-0.0101328	-0.00724745	-0.00332158	0.0224314	0.0471921	-0.00667423	-0.0237896	0.0123241	0.0174625	0.0104915	0.0637448	0.0844417	0.0244498	-0.0124395	0.0913512	0.0968209	0.113287	0.105863	0.103868	0.102792	0.0169988	0.1378	0.140022	0.140296	0.143515	0.139915	0.148402
	HexCer(d18:2/22:0)	-0.228464	-0.229064	-0.256798	-0.188157	-0.110396	-0.284871	-0.2319	-0.282062	-0.277226	-0.264197	-0.213603	-0.193164	-0.231239	-0.295131	-0.267157	-0.265943	-0.26224	-0.244182	-0.215314	-0.267715	-0.273137	-0.234199	-0.231707	-0.228918	-0.191984	-0.142092	-0.240096	-0.246838	-0.196949	-0.186934	-0.204951	-0.0768753	-0.00844267	-0.178074	-0.238806	-0.0188478	0.00385931	0.0447211	0.0838434	0.0916347	0.062285	-0.205265	0.108856	0.121748	0.139236	0.143125	0.124165	0.184004
	HexCer(d18:2/24:0)	-0.216908	-0.217181	-0.24228	-0.175756	-0.102057	-0.26651	-0.220939	-0.268553	-0.263738	-0.247878	-0.204394	-0.189332	-0.215874	-0.281329	-0.260601	-0.259213	-0.254307	-0.237801	-0.212453	-0.257511	-0.266661	-0.234371	-0.23136	-0.228151	-0.1871	-0.135515	-0.236724	-0.248726	-0.198534	-0.188496	-0.204724	-0.0797645	-0.0134999	-0.176048	-0.240063	-0.0171893	0.00444949	0.0508634	0.0786228	0.0857424	0.0594564	-0.199857	0.124926	0.137527	0.154077	0.157695	0.138817	0.197618
	Hex2Cer(d16:1/16:0)	-0.00451334	-0.00528249	-0.0248386	0.00569555	0.0402205	-0.0371328	-0.00423627	-0.0506846	-0.046935	-0.0274707	-0.0161042	-0.0204188	-0.012065	-0.0613429	-0.0563998	-0.0543635	-0.0439471	-0.0364404	-0.0245816	-0.0462999	-0.0643652	-0.0322706	-0.0284001	-0.0193575	0.0113479	0.0459739	-0.0273712	-0.0511858	0.00488839	0.0130531	0.00889522	0.0852175	0.122186	0.0208191	-0.0361517	0.119884	0.128937	0.149618	0.15201	0.155807	0.133845	0.0057892	0.191808	0.195392	0.204251	0.19917	0.193398	0.207419
	Hex2Cer(d16:1/24:1)	-0.15056	-0.15141	-0.17547	-0.129352	-0.0757551	-0.191566	-0.151048	-0.205735	-0.201537	-0.183826	-0.156145	-0.150975	-0.159247	-0.21709	-0.205639	-0.203695	-0.196049	-0.183207	-0.165537	-0.196644	-0.212816	-0.187761	-0.184028	-0.177201	-0.139463	-0.0944782	-0.184177	-0.204989	-0.147547	-0.13803	-0.145149	-0.0447993	0.00808264	-0.125116	-0.189912	0.0242708	0.0413045	0.0817611	0.0964804	0.103008	0.0771871	-0.133877	0.137038	0.145637	0.162081	0.157188	0.141168	0.191876
	Hex2Cer(d18:1/16:0)	-0.175362	-0.176012	-0.20218	-0.141194	-0.0666038	-0.235105	-0.178755	-0.245966	-0.24023	-0.211699	-0.181401	-0.177778	-0.181962	-0.262103	-0.245128	-0.242457	-0.229931	-0.213941	-0.190281	-0.232745	-0.255667	-0.207867	-0.20255	-0.193127	-0.140265	-0.0795554	-0.203206	-0.232721	-0.150417	-0.13738	-0.146738	-0.0119858	0.0587272	-0.119956	-0.209963	0.0756649	0.0980313	0.156598	0.166079	0.171137	0.145348	-0.135339	0.227379	0.238999	0.261131	0.252809	0.231223	0.297058
	Hex2Cer(d18:1/18:0)	-0.229368	-0.229609	-0.236108	-0.202745	-0.144915	-0.268696	-0.233313	-0.283907	-0.279832	-0.258458	-0.235462	-0.232419	-0.233359	-0.2947	-0.290138	-0.288507	-0.28193	-0.271147	-0.257975	-0.27873	-0.295228	-0.275949	-0.272626	-0.267914	-0.228742	-0.182754	-0.272393	-0.290132	-0.238876	-0.228456	-0.230897	-0.126471	-0.0682295	-0.208017	-0.281695	-0.0386642	-0.0161476	0.0430829	0.0548876	0.0552549	0.0514932	-0.218997	0.098438	0.110778	0.131278	0.126797	0.103863	0.177456
	Hex2Cer(d18:1/20:0)	-0.081218	-0.0825843	-0.101031	-0.0792595	-0.0481702	-0.1151	-0.0789652	-0.123915	-0.121674	-0.108606	-0.100208	-0.101248	-0.0974618	-0.130271	-0.128645	-0.127803	-0.121915	-0.119569	-0.113524	-0.123251	-0.13211	-0.113231	-0.111057	-0.106527	-0.0866082	-0.0613989	-0.111869	-0.123326	-0.0942279	-0.0884179	-0.0945211	-0.0273855	0.00824033	-0.0797941	-0.119291	0.0236739	0.0350307	0.068957	0.0674898	0.0694119	0.0600929	-0.0822938	0.113098	0.119042	0.13126	0.125722	0.114353	0.148825
	Hex2Cer(d18:1/22:0)	-0.105643	-0.107115	-0.132059	-0.0905854	-0.0354278	-0.160082	-0.105351	-0.16983	-0.165479	-0.142609	-0.123033	-0.123293	-0.12006	-0.182067	-0.180832	-0.179056	-0.169114	-0.161541	-0.148231	-0.170275	-0.18762	-0.158404	-0.154542	-0.147529	-0.108749	-0.0630617	-0.155757	-0.176709	-0.123883	-0.113766	-0.124407	-0.0136462	0.0431627	-0.0998022	-0.16956	0.0603928	0.0791263	0.129892	0.134751	0.139237	0.116725	-0.117049	0.200995	0.210692	0.225045	0.224451	0.209444	0.252578
	Hex2Cer(d18:1/24:0)	-0.0831746	-0.0843256	-0.10544	-0.0686634	-0.0208127	-0.130428	-0.0835382	-0.145917	-0.141573	-0.117062	-0.101396	-0.104904	-0.0951116	-0.158142	-0.157964	-0.155836	-0.14508	-0.136791	-0.126286	-0.143253	-0.165314	-0.144938	-0.140533	-0.132901	-0.0911481	-0.0453375	-0.13926	-0.165045	-0.111904	-0.101839	-0.109481	-0.00777404	0.0430476	-0.0859951	-0.157805	0.0636555	0.0802437	0.132353	0.126103	0.12987	0.111044	-0.102864	0.206612	0.215284	0.230238	0.227499	0.213595	0.253414
	Hex2Cer(d18:1/24:1)	-0.231688	-0.23245	-0.263761	-0.195659	-0.119284	-0.288509	-0.234149	-0.293815	-0.289048	-0.26774	-0.232015	-0.221049	-0.238436	-0.307041	-0.290055	-0.288098	-0.279004	-0.263917	-0.239243	-0.28223	-0.297924	-0.262324	-0.257929	-0.25186	-0.202035	-0.14433	-0.258526	-0.28205	-0.210739	-0.19937	-0.211042	-0.0827015	-0.0143998	-0.181798	-0.258672	0.0140112	0.0359173	0.0959742	0.104715	0.111256	0.0848558	-0.181801	0.164907	0.176355	0.19804	0.187908	0.163119	0.242215
	Hex2Cer(d18:2/16:0)	-0.0778281	-0.0785905	-0.102637	-0.0585832	-0.00789702	-0.121488	-0.0784442	-0.11885	-0.115745	-0.0998304	-0.0847766	-0.0803636	-0.0881741	-0.127952	-0.110225	-0.108787	-0.101105	-0.092307	-0.0736543	-0.108628	-0.116842	-0.0877656	-0.0845299	-0.0800635	-0.0462025	-0.00678303	-0.0876176	-0.103477	-0.0579193	-0.0508125	-0.0602171	0.0236667	0.067608	-0.0453527	-0.0907128	0.0617616	0.0729191	0.1075	0.105218	0.111321	0.0855833	-0.0558553	0.15052	0.156667	0.169644	0.163048	0.151556	0.186226
	Hex2Cer(d18:2/24:1)	-0.242057	-0.242885	-0.269108	-0.208926	-0.134314	-0.295683	-0.244183	-0.29738	-0.293101	-0.274979	-0.240779	-0.22766	-0.24976	-0.308959	-0.292998	-0.291402	-0.284879	-0.269306	-0.244018	-0.288379	-0.299674	-0.274521	-0.270851	-0.266961	-0.220696	-0.165156	-0.273377	-0.290874	-0.236693	-0.22684	-0.236058	-0.120442	-0.0550772	-0.212094	-0.276593	-0.0384132	-0.0172804	0.0408443	0.0528982	0.0615652	0.0319232	-0.217967	0.103165	0.115204	0.138091	0.129841	0.106367	0.183013
	Hex3Cer(d18:1/16:0)	-0.166106	-0.165197	-0.175567	-0.115902	-0.0420333	-0.216357	-0.17572	-0.237335	-0.230297	-0.187766	-0.170555	-0.182726	-0.152752	-0.256654	-0.252935	-0.249546	-0.231451	-0.219534	-0.205941	-0.227404	-0.26462	-0.226404	-0.219105	-0.207596	-0.137876	-0.0695571	-0.210699	-0.25845	-0.150036	-0.133389	-0.13682	0.0104721	0.0813348	-0.101648	-0.225773	0.131417	0.156121	0.225026	0.223636	0.222366	0.213163	-0.113722	0.289856	0.301316	0.317042	0.314241	0.290266	0.362089
	Hex3Cer(d18:1/18:0)	-0.108994	-0.108606	-0.119937	-0.0727692	-0.0150613	-0.153083	-0.115456	-0.170168	-0.164376	-0.129642	-0.115446	-0.125377	-0.101152	-0.186047	-0.18326	-0.180593	-0.165284	-0.159445	-0.151499	-0.163332	-0.191992	-0.16094	-0.15525	-0.145543	-0.092478	-0.0395604	-0.149416	-0.186173	-0.10647	-0.0932423	-0.0992053	0.0209523	0.0776523	-0.0690099	-0.167435	0.115441	0.13516	0.193389	0.186579	0.18297	0.184835	-0.0836347	0.254823	0.264494	0.275997	0.277075	0.259605	0.309604
	Hex3Cer(d18:1/20:0)	-0.117607	-0.117046	-0.127939	-0.0809821	-0.0295576	-0.152716	-0.123907	-0.166258	-0.16156	-0.133766	-0.119109	-0.123143	-0.111446	-0.179139	-0.175671	-0.17361	-0.161477	-0.154607	-0.144459	-0.160627	-0.182935	-0.156227	-0.151513	-0.144319	-0.0976845	-0.0516845	-0.146831	-0.177012	-0.113901	-0.10353	-0.109747	-0.00981899	0.0368781	-0.084156	-0.159517	0.0665689	0.0826241	0.136074	0.122404	0.11742	0.125583	-0.0913367	0.189612	0.197479	0.211128	0.205861	0.189062	0.239803
	Hex3Cer(d18:1/22:0)	-0.188755	-0.188653	-0.202915	-0.149049	-0.0796346	-0.239681	-0.19497	-0.251321	-0.245385	-0.210966	-0.191254	-0.195841	-0.180279	-0.267269	-0.262352	-0.259894	-0.245865	-0.236869	-0.223844	-0.243781	-0.270833	-0.24425	-0.238673	-0.230123	-0.172226	-0.112252	-0.234536	-0.269102	-0.191079	-0.176912	-0.183942	-0.0484678	0.019397	-0.150886	-0.253046	0.0566863	0.0811959	0.151054	0.152151	0.152073	0.143772	-0.168551	0.227047	0.239701	0.25794	0.256507	0.233428	0.304506
	Hex3Cer(d18:1/24:0)	-0.143118	-0.14232	-0.148091	-0.103971	-0.0470959	-0.179341	-0.150893	-0.199234	-0.193262	-0.155273	-0.143864	-0.157896	-0.124902	-0.215586	-0.224143	-0.221355	-0.205789	-0.198365	-0.192663	-0.199429	-0.233003	-0.208624	-0.202639	-0.1928	-0.13564	-0.0793379	-0.194716	-0.234717	-0.154025	-0.139904	-0.142563	-0.0165027	0.0451448	-0.110706	-0.216677	0.0887782	0.111753	0.181257	0.173192	0.168908	0.17241	-0.126263	0.251965	0.26315	0.279677	0.276823	0.254921	0.320726
	Hex3Cer(d18:1/24:1)	-0.198951	-0.197975	-0.210352	-0.148403	-0.078623	-0.240315	-0.207876	-0.260741	-0.25424	-0.214591	-0.197541	-0.208302	-0.179959	-0.278133	-0.273373	-0.270562	-0.254073	-0.246815	-0.236776	-0.250534	-0.282568	-0.253716	-0.247325	-0.237934	-0.17391	-0.111264	-0.238801	-0.281314	-0.187211	-0.172229	-0.179162	-0.0385403	0.0288927	-0.142162	-0.252627	0.0851829	0.109497	0.180633	0.176613	0.174901	0.170803	-0.144554	0.247137	0.258523	0.27701	0.269504	0.242792	0.325484
	GM3(d18:1/16:0)	-0.140784	-0.140214	-0.159059	-0.0932629	-0.0200375	-0.193166	-0.148755	-0.207832	-0.200985	-0.161577	-0.141551	-0.151121	-0.127605	-0.226932	-0.218363	-0.21525	-0.197709	-0.187485	-0.172053	-0.198038	-0.229813	-0.18148	-0.174614	-0.163309	-0.0983428	-0.0333569	-0.169834	-0.212995	-0.109202	-0.0934434	-0.104146	0.0462868	0.115861	-0.0682969	-0.182916	0.161829	0.184646	0.242666	0.245531	0.244685	0.230863	-0.0772012	0.302559	0.312105	0.325021	0.321408	0.300485	0.361934
	GM3(d18:1/18:0)	-0.0840356	-0.0836299	-0.0860068	-0.057932	-0.0169203	-0.11891	-0.0900554	-0.133738	-0.1283	-0.089422	-0.0928686	-0.117864	-0.0638291	-0.148537	-0.154206	-0.151609	-0.134434	-0.134426	-0.136293	-0.129717	-0.162475	-0.136075	-0.129922	-0.118037	-0.0666016	-0.0188918	-0.120453	-0.162801	-0.0735851	-0.0597007	-0.0608136	0.0523334	0.0997993	-0.0298443	-0.138456	0.167348	0.185538	0.241118	0.225941	0.217727	0.230801	-0.0344947	0.288935	0.296371	0.303177	0.303892	0.287536	0.334143
	GM3(d18:1/20:0)	0.0174236	0.0162795	0.0113977	0.00746536	0.0108566	-0.000701477	0.0196231	0.0069547	0.00767708	0.018513	0.00503841	-0.00658701	0.0175169	0.00469987	0.0078879	0.0079783	0.0151996	0.00198984	-0.00598631	0.00967717	0.0074289	0.0220096	0.023316	0.0287411	0.0334418	0.038964	0.0242376	0.0147207	0.0425264	0.046205	0.0406096	0.0720692	0.0787989	0.0541993	0.0244347	0.125868	0.128389	0.151208	0.118732	0.109164	0.131002	0.0688114	0.158688	0.158586	0.158106	0.155041	0.150853	0.160529
	GM3(d18:1/22:0)	0.231754	0.232	0.247407	0.228734	0.22797	0.209491	0.226981	0.196116	0.20021	0.241012	0.202284	0.157099	0.247564	0.183998	0.172668	0.17506	0.195077	0.180341	0.160026	0.19804	0.165096	0.189539	0.195088	0.208262	0.240012	0.259502	0.206679	0.163319	0.239656	0.249672	0.253031	0.299537	0.298051	0.272468	0.184385	0.343071	0.343204	0.368117	0.307991	0.288238	0.329387	0.247425	0.380571	0.377579	0.363444	0.373868	0.379423	0.350893
	GM3(d18:1/24:0)	0.0616541	0.0620554	0.072482	0.075957	0.101033	0.0323703	0.0553711	0.0214046	0.0260994	0.0641564	0.0473503	0.0173067	0.0797909	0.00794179	-0.000857515	0.00172235	0.0192038	0.0145846	0.00606211	0.0237585	-0.00906185	0.021174	0.0268807	0.0382028	0.0802064	0.11527	0.0366635	-0.00462148	0.0721956	0.0837431	0.0848435	0.161455	0.183331	0.109895	0.0153606	0.226304	0.235496	0.28025	0.238208	0.223981	0.254556	0.0852817	0.31519	0.318244	0.316749	0.322812	0.317628	0.326209
	GM3(d18:1/24:1)	0.0699505	0.0716432	0.0852353	0.0944132	0.1105	0.0612345	0.0608974	0.0418063	0.0461955	0.0833981	0.0612761	0.0273375	0.0972426	0.0296958	0.0218235	0.0243861	0.0419781	0.0355778	0.0232616	0.04814	0.0142536	0.0407791	0.0466193	0.0570092	0.09978	0.129609	0.0604787	0.0153768	0.0933621	0.103729	0.104513	0.167355	0.177618	0.131443	0.0426951	0.232759	0.237309	0.27409	0.22215	0.20583	0.242991	0.1261	0.291136	0.290798	0.286017	0.286356	0.281268	0.292066
	GM1(d18:1/16:0)	-0.157143	-0.157417	-0.177943	-0.127128	-0.0729007	-0.193352	-0.159611	-0.187234	-0.184093	-0.170245	-0.145894	-0.136886	-0.153022	-0.196304	-0.179698	-0.178336	-0.171044	-0.160717	-0.140982	-0.176579	-0.185786	-0.153275	-0.150133	-0.145224	-0.111004	-0.0704187	-0.151544	-0.168212	-0.112611	-0.104311	-0.112882	-0.0210805	0.0286135	-0.0948037	-0.149506	0.0389168	0.0542067	0.0901236	0.104247	0.109976	0.0864668	-0.100066	0.133872	0.141314	0.155428	0.148824	0.133321	0.181825
	SHexCer(d18:1/16:0(OH))	-0.0289796	-0.0282989	-0.0262615	0.000543069	0.0497604	-0.0716955	-0.0372845	-0.0968227	-0.090359	-0.052658	-0.0408856	-0.0559707	-0.0238486	-0.115093	-0.112003	-0.108656	-0.0924916	-0.0821887	-0.0750942	-0.0866411	-0.123516	-0.0848419	-0.0787755	-0.0670385	-0.0174425	0.0300084	-0.0721655	-0.112618	-0.0245792	-0.0109889	-0.010557	0.0954496	0.142646	0.0129667	-0.0917434	0.164575	0.181223	0.227962	0.219434	0.21191	0.224379	-0.0197701	0.271037	0.278646	0.285173	0.290408	0.27917	0.310098
	SHexCer(d18:1/16:0)	-0.0467608	-0.0455546	-0.0385094	-0.0115486	0.0377225	-0.0828137	-0.0568654	-0.108725	-0.102298	-0.0600368	-0.0561573	-0.0770816	-0.031913	-0.127031	-0.128162	-0.124858	-0.107782	-0.100849	-0.0980197	-0.100616	-0.13883	-0.105779	-0.0994996	-0.0883342	-0.0346256	0.015882	-0.0920244	-0.133883	-0.04961	-0.0354209	-0.03492	0.0762475	0.125322	-0.00919412	-0.118545	0.15938	0.177901	0.228994	0.220308	0.210705	0.229917	-0.0401134	0.273314	0.281369	0.289965	0.293061	0.279791	0.318015
	SHexCer(d18:1/24:0(OH))	0.069382	0.0702179	0.0798295	0.0897335	0.118234	0.0442773	0.0622116	0.0289356	0.0338738	0.0658047	0.0633688	0.0436603	0.0846001	0.0150654	0.0127443	0.0154694	0.028586	0.035218	0.0360544	0.0351762	0.00346718	0.0255911	0.0306798	0.0395152	0.0799509	0.113994	0.0376562	0.00209736	0.0682208	0.0783435	0.0799801	0.146984	0.170777	0.0969614	0.0155453	0.18163	0.190736	0.214344	0.205864	0.197708	0.211038	0.0595548	0.238991	0.242395	0.238479	0.251291	0.249553	0.247358
	SHexCer(d18:1/24:0)	-0.0274104	-0.0264642	-0.0263983	0.00430449	0.0457858	-0.0581801	-0.035462	-0.0804348	-0.0753139	-0.0465325	-0.0333701	-0.0428597	-0.0216955	-0.0945912	-0.0922835	-0.0894653	-0.0779931	-0.0665609	-0.0596328	-0.0714072	-0.101455	-0.0734676	-0.0683012	-0.0612634	-0.0143303	0.0275926	-0.0620496	-0.0963982	-0.032192	-0.0214848	-0.0224218	0.0634239	0.100338	-0.0017735	-0.0841651	0.116181	0.130162	0.165103	0.165246	0.161324	0.164907	-0.0296108	0.203241	0.209373	0.21211	0.22051	0.212514	0.234469
	SHexCer(d18:1/24:1(OH))	5.02958e-05	0.00187507	0.0158431	0.033215	0.0665824	-0.0170685	-0.0105384	-0.0376474	-0.0325498	0.00200208	0.000701449	-0.0203133	0.024351	-0.0519976	-0.0533722	-0.0506472	-0.0368074	-0.0324107	-0.0324463	-0.0299455	-0.06193	-0.0297679	-0.0247336	-0.0163849	0.0254489	0.0613209	-0.0160492	-0.0517966	0.0220616	0.0327221	0.0356681	0.110277	0.138541	0.0557579	-0.0306493	0.160188	0.171103	0.203479	0.190133	0.178083	0.205731	0.0301967	0.223032	0.227217	0.228907	0.232319	0.223733	0.247692
	SHexCer(d18:1/24:1)	-0.0988454	-0.0973008	-0.0937223	-0.059268	-0.0117661	-0.126235	-0.108808	-0.148343	-0.142939	-0.111666	-0.0994147	-0.111694	-0.084885	-0.163387	-0.161502	-0.158699	-0.146374	-0.136812	-0.132085	-0.138429	-0.170205	-0.143125	-0.137794	-0.130518	-0.0802986	-0.0346883	-0.130311	-0.166519	-0.0943679	-0.0823552	-0.0843946	0.0163335	0.0612416	-0.0578879	-0.149928	0.0902583	0.107664	0.150038	0.154617	0.14876	0.157477	-0.0786492	0.189007	0.197133	0.203127	0.20901	0.194577	0.237065
	SM(34:3)	0.142195	0.142749	0.150881	0.157049	0.185023	0.106817	0.13514	0.0914793	0.0967036	0.14005	0.114708	0.0776424	0.152433	0.0762648	0.0871758	0.0898948	0.110555	0.101657	0.0926564	0.110462	0.0776609	0.117395	0.123725	0.136117	0.181561	0.218329	0.132268	0.0877452	0.177798	0.190637	0.188137	0.278558	0.30286	0.211441	0.109171	0.328385	0.33566	0.367015	0.329185	0.313781	0.341204	0.176721	0.3804	0.381757	0.374384	0.385224	0.383723	0.378856
	SM(35:2) (b)	0.0408465	0.0417955	0.0380047	0.0792501	0.135936	-0.00880666	0.0309177	-0.0395614	-0.0313846	0.0248135	0.0202209	-0.014694	0.0579205	-0.0627712	-0.0592259	-0.0547444	-0.0284094	-0.023934	-0.0210822	-0.0242007	-0.0746209	-0.0181671	-0.00895623	0.00960842	0.081736	0.147464	0.00328898	-0.0604847	0.0734971	0.0926577	0.0903207	0.238777	0.296872	0.125259	-0.0235313	0.350138	0.369478	0.425414	0.405195	0.394849	0.402229	0.0960096	0.483188	0.489727	0.494689	0.497625	0.48491	0.514154
	SM(37:1)	0.086924	0.0874235	0.0844809	0.112257	0.155083	0.0440633	0.0795355	0.0301283	0.0360233	0.0750022	0.0700819	0.0438501	0.0966139	0.0130618	0.0321066	0.035123	0.0556557	0.0526745	0.0518588	0.0538638	0.0211363	0.0871813	0.0935604	0.109286	0.152103	0.192403	0.100166	0.0559202	0.16454	0.179121	0.171614	0.286597	0.32442	0.200638	0.0875446	0.354506	0.367111	0.395449	0.382349	0.366391	0.392767	0.16937	0.423781	0.427491	0.424523	0.433619	0.427975	0.4347
	SM(37:2)	-0.0275791	-0.025469	-0.015783	0.0182564	0.0697083	-0.0547546	-0.0401893	-0.0890221	-0.0822323	-0.0362731	-0.0379313	-0.0664054	-0.00579299	-0.107766	-0.094742	-0.0911319	-0.0709798	-0.0671698	-0.0674383	-0.0637951	-0.106269	-0.0513863	-0.0439846	-0.0303647	0.0292388	0.0819323	-0.0317825	-0.0844968	0.0268684	0.0432401	0.0423286	0.16796	0.216894	0.0753809	-0.0529553	0.256236	0.274328	0.318772	0.310993	0.296374	0.323573	0.0459192	0.353375	0.360213	0.362811	0.368949	0.354875	0.393138
	SM(38:3) (a)	0.000908577	0.000969741	0.00539405	0.0135875	0.0439523	-0.0297543	-0.00347085	-0.0239604	-0.0212002	0.00659146	-0.0143296	-0.0371739	0.0103817	-0.0322458	-0.0173697	-0.016142	-0.000662684	-0.0127326	-0.0169395	-0.00771196	-0.0224137	0.0199433	0.0243321	0.0350831	0.0650325	0.0923421	0.0319304	-0.000358736	0.0916317	0.101697	0.100636	0.172503	0.192369	0.123068	0.0419194	0.244164	0.250922	0.286245	0.244394	0.226429	0.26629	0.12644	0.282393	0.283547	0.285765	0.277904	0.265643	0.299304
	SM(38:3) (b)	0.0740742	0.0749278	0.0920205	0.085549	0.101681	0.0585662	0.0676292	0.0428848	0.0469907	0.0851626	0.0590055	0.0245571	0.0954671	0.0310797	0.0257205	0.0284436	0.046397	0.0411442	0.0297951	0.0528752	0.0176148	0.045542	0.0514895	0.0640534	0.105899	0.138428	0.0642032	0.0193656	0.0994481	0.111227	0.117767	0.185318	0.203749	0.137389	0.0402055	0.244813	0.25271	0.291207	0.248852	0.230309	0.272419	0.112596	0.309474	0.311609	0.310474	0.314298	0.309616	0.317082
	SM(40:3) (a)	0.119328	0.12055	0.132956	0.138346	0.157068	0.0989331	0.111107	0.0920207	0.0966656	0.141365	0.104057	0.0603706	0.148693	0.0784478	0.0721064	0.0747748	0.0974797	0.0841221	0.0690576	0.0983552	0.0633512	0.0936066	0.100526	0.114576	0.162528	0.197085	0.115077	0.0624271	0.168002	0.180929	0.183711	0.261202	0.276691	0.207851	0.100334	0.340705	0.346118	0.382701	0.330465	0.31286	0.345768	0.200477	0.383541	0.382566	0.377013	0.37676	0.371205	0.38012
	SM(40:3) (b)	0.111605	0.112794	0.119089	0.134631	0.16185	0.0867069	0.103349	0.0527235	0.0588209	0.105398	0.0875132	0.0499906	0.126004	0.0351469	0.0293415	0.0333407	0.0556625	0.0568218	0.0493493	0.064301	0.0166579	0.0556877	0.0634667	0.0795377	0.135191	0.180029	0.0775804	0.0201503	0.121303	0.135947	0.139947	0.235281	0.266231	0.163044	0.0449427	0.314197	0.325377	0.361166	0.336886	0.324063	0.341655	0.135562	0.394911	0.397527	0.394602	0.402158	0.398227	0.399884
	SM(41:0)	0.21093	0.21086	0.207755	0.21373	0.224402	0.182174	0.207926	0.168419	0.172801	0.212837	0.18414	0.145032	0.223358	0.155367	0.15325	0.155669	0.177008	0.1636	0.151154	0.174115	0.14475	0.170732	0.176559	0.192235	0.226282	0.254451	0.185279	0.142632	0.235097	0.246612	0.245882	0.318363	0.335893	0.26148	0.170008	0.373279	0.376963	0.393881	0.364752	0.356171	0.3601	0.24243	0.415118	0.412879	0.403172	0.409757	0.414655	0.384871
	SM(41:1) (a)	0.133494	0.132812	0.129238	0.136637	0.163188	0.0909772	0.130968	0.0822641	0.0868609	0.121668	0.10864	0.0816642	0.135391	0.0685607	0.0842915	0.0867233	0.105436	0.0992327	0.0972498	0.100911	0.0750625	0.12692	0.132203	0.147743	0.179393	0.211571	0.135929	0.099902	0.193339	0.205723	0.202784	0.292649	0.323308	0.220248	0.124648	0.346192	0.355434	0.376539	0.362277	0.350602	0.364662	0.188355	0.399807	0.401692	0.3965	0.406366	0.407123	0.392108
	SM(43:1)	0.0549588	0.0550053	0.0482863	0.0790638	0.13037	0.00205086	0.04841	-0.0139533	-0.00748465	0.034628	0.0366063	0.0130799	0.0613632	-0.0328139	-0.0143247	-0.011174	0.00953226	0.0105597	0.0162042	0.00656061	-0.026202	0.0346818	0.0414469	0.0579113	0.108079	0.159552	0.0459897	0.00162717	0.115318	0.131373	0.126203	0.25461	0.306289	0.153306	0.0319259	0.335226	0.352111	0.392905	0.383592	0.372991	0.383818	0.117103	0.435694	0.441572	0.441568	0.45119	0.444115	0.453657
	SM(43:2) (b)	0.0531177	0.0538358	0.0479094	0.0806446	0.121337	0.0160729	0.0459493	-0.00957783	-0.00325766	0.040098	0.0357205	0.00716063	0.0658036	-0.0277102	-0.0205545	-0.0170563	0.00475551	0.00520864	0.00473696	0.00679533	-0.0325669	0.0184644	0.0256199	0.0424402	0.0936048	0.14041	0.0363539	-0.014955	0.103081	0.118682	0.117511	0.234095	0.277408	0.145252	0.023207	0.329593	0.344147	0.383753	0.366491	0.355226	0.369231	0.130248	0.4226	0.426266	0.428887	0.427525	0.41722	0.439393
	SM(43:2) (c)	-0.0543882	-0.0531187	-0.0577882	-0.00839116	0.056137	-0.100743	-0.0652125	-0.133032	-0.12523	-0.0766904	-0.0678203	-0.0908334	-0.0412607	-0.154892	-0.137072	-0.133065	-0.111621	-0.103205	-0.0972634	-0.106093	-0.150594	-0.0970076	-0.0889482	-0.0738647	-0.00628542	0.0573944	-0.0793553	-0.133752	-0.0160516	0.00202907	-0.00377114	0.146457	0.209511	0.0326785	-0.104261	0.250269	0.27326	0.33067	0.329024	0.320094	0.329138	-0.00100349	0.389112	0.398662	0.406369	0.412421	0.396039	0.438967
	SM(44:1)	0.0121268	0.0129519	0.00715144	0.0484966	0.103116	-0.0332131	0.00318049	-0.0573128	-0.050076	-0.00244816	0.000196368	-0.0266637	0.0297262	-0.0780076	-0.0683278	-0.064714	-0.0427716	-0.0399113	-0.0369068	-0.0402461	-0.0808415	-0.0291315	-0.0216324	-0.00550587	0.0535681	0.110894	-0.0134768	-0.064055	0.0513547	0.068312	0.0621891	0.201836	0.259039	0.0952603	-0.0336589	0.301533	0.320996	0.372254	0.360993	0.351089	0.360589	0.0662589	0.427181	0.434207	0.437928	0.44345	0.4312	0.45842
	SM(44:2)	-0.0655931	-0.063655	-0.0608702	-0.0177119	0.0340892	-0.0936722	-0.07742	-0.110641	-0.103809	-0.0546639	-0.0607846	-0.0930652	-0.023867	-0.129588	-0.118515	-0.115561	-0.092678	-0.0990964	-0.103212	-0.0917106	-0.128244	-0.0840711	-0.0768816	-0.0615741	-0.00440231	0.0485595	-0.0651623	-0.116405	0.0110158	0.0282767	0.0220698	0.164009	0.21885	0.0604598	-0.0728295	0.286409	0.306291	0.360572	0.347239	0.334524	0.35324	0.052063	0.398314	0.404542	0.409854	0.407621	0.388744	0.440957
	SM(44:3)	-0.218242	-0.216034	-0.21294	-0.157931	-0.0898738	-0.245182	-0.231268	-0.263656	-0.25732	-0.215246	-0.206463	-0.223857	-0.182333	-0.280746	-0.266009	-0.263376	-0.245689	-0.243527	-0.238496	-0.2427	-0.274474	-0.238377	-0.231807	-0.221614	-0.159204	-0.0995288	-0.220972	-0.2661	-0.154159	-0.137972	-0.141931	0.00032945	0.0639849	-0.103503	-0.22658	0.128015	0.152345	0.218598	0.21772	0.210526	0.220139	-0.106767	0.262436	0.272763	0.287501	0.281152	0.253492	0.339375
	SM(d16:1/19:0)	-0.0236675	-0.0228279	-0.031505	0.0149964	0.0717443	-0.0666066	-0.0321981	-0.0962114	-0.0891261	-0.0469974	-0.0357091	-0.054978	-0.0141058	-0.116249	-0.0992461	-0.0955717	-0.0757556	-0.0676419	-0.0593783	-0.0728833	-0.112009	-0.0549116	-0.0477394	-0.0326916	0.024806	0.0807007	-0.040888	-0.0886248	0.0190326	0.0350233	0.0284101	0.162245	0.218726	0.0594281	-0.0607195	0.256391	0.275245	0.318922	0.318027	0.309739	0.316641	0.0353172	0.370364	0.377911	0.383214	0.388275	0.375627	0.407906
	SM(d16:1/23:0) & SM(d17:1/22:0)	0.121157	0.12159	0.124854	0.140123	0.176791	0.0792963	0.113886	0.0589869	0.0651821	0.110131	0.0962523	0.0621778	0.13124	0.0411064	0.0523917	0.0556304	0.0777048	0.0736853	0.0692284	0.0783949	0.0409534	0.092581	0.0994318	0.115868	0.162389	0.20545	0.107218	0.0594872	0.165163	0.180525	0.178437	0.290913	0.329696	0.203052	0.0832785	0.353134	0.366501	0.398607	0.384978	0.3721	0.388962	0.157491	0.435186	0.439208	0.435386	0.448752	0.446463	0.440644
	SM(d16:1/24:1)	0.114668	0.115857	0.126144	0.133853	0.154628	0.094383	0.106591	0.0773709	0.0828082	0.127959	0.100155	0.0577025	0.143552	0.0619019	0.0613929	0.0644647	0.0872314	0.0771694	0.063135	0.090803	0.051574	0.0918634	0.0987567	0.115089	0.159871	0.195418	0.112555	0.0602432	0.170738	0.185132	0.185845	0.281509	0.307617	0.211519	0.0954073	0.356667	0.365764	0.397555	0.365792	0.349979	0.376005	0.190725	0.415826	0.416551	0.412867	0.415293	0.410354	0.415637
	SM(d17:1/14:0)	0.0926001	0.0942794	0.0917251	0.13188	0.177468	0.0595416	0.0819614	0.0145073	0.0221877	0.0652106	0.0763187	0.0537913	0.0986332	-0.00739037	0.0056781	0.00985361	0.0288142	0.0407646	0.0454695	0.0370566	-0.00848231	0.0452958	0.0528386	0.0654077	0.126202	0.178757	0.060459	0.00978653	0.0961401	0.111172	0.104006	0.226632	0.274196	0.130486	0.0175199	0.273701	0.288642	0.31505	0.322823	0.31734	0.315152	0.079084	0.363074	0.368871	0.367742	0.382909	0.380253	0.378421
	SM(d17:1/16:0)	0.0571127	0.058195	0.0534732	0.096063	0.151102	0.0116062	0.0472096	-0.0226468	-0.014644	0.0360989	0.0383824	0.00940464	0.0691621	-0.0453612	-0.0356496	-0.0314234	-0.00791231	-0.00148076	0.00323953	-0.00412232	-0.0504289	0.00912241	0.0174009	0.0340127	0.0991145	0.159176	0.0263252	-0.0298779	0.085923	0.103363	0.0984527	0.238194	0.293451	0.129512	-0.00370052	0.322711	0.34032	0.383885	0.3742	0.364623	0.371585	0.0910734	0.435956	0.442256	0.444337	0.453298	0.444919	0.46064
	SM(d17:1/24:1)	0.0242147	0.0254842	0.0232393	0.0605744	0.107235	-0.00980483	0.0147811	-0.0287473	-0.0223403	0.0210942	0.0160861	-0.0128585	0.0464917	-0.0469295	-0.0336296	-0.0302975	-0.00825067	-0.0100991	-0.0113357	-0.00727492	-0.045112	0.0128448	0.0201313	0.0359607	0.0896993	0.138218	0.030762	-0.0209769	0.0966609	0.11256	0.107103	0.2327	0.277841	0.139286	0.0161796	0.325962	0.341198	0.383057	0.365159	0.351908	0.371653	0.120764	0.417176	0.421688	0.424432	0.42533	0.413476	0.44138
	SM(d18:0/14:0)	0.165887	0.16709	0.170419	0.189748	0.216732	0.13411	0.156885	0.086327	0.0943154	0.151804	0.134811	0.0896942	0.180678	0.063513	0.0554907	0.0600888	0.0862208	0.0876999	0.0794789	0.0952025	0.0406156	0.0818746	0.0906738	0.1098	0.171956	0.223421	0.104143	0.0412468	0.156321	0.173585	0.176399	0.291763	0.330946	0.199826	0.0645809	0.37322	0.385885	0.42019	0.401612	0.391813	0.396042	0.163353	0.459227	0.461287	0.458863	0.466082	0.465117	0.455262
	SM(d18:0/16:0)	-0.0252839	-0.0251183	-0.0376532	0.00912871	0.0690575	-0.0832725	-0.0328477	-0.112655	-0.105139	-0.0551203	-0.0509906	-0.0761052	-0.0223035	-0.134061	-0.12442	-0.120767	-0.0979147	-0.093576	-0.0861604	-0.0986183	-0.137566	-0.0871729	-0.0795507	-0.0622149	-0.00147765	0.0596837	-0.0725594	-0.122864	0.00491523	0.0227326	0.0201004	0.165086	0.229859	0.04927	-0.0843328	0.284036	0.305158	0.360915	0.355212	0.350013	0.343387	0.0330935	0.411112	0.418384	0.428292	0.42477	0.408844	0.4505
	SM(d18:0/22:0)	0.345457	0.344513	0.346913	0.321164	0.301964	0.322148	0.34643	0.317207	0.319958	0.355933	0.305999	0.257256	0.352466	0.308062	0.299914	0.301716	0.322486	0.299344	0.276036	0.317233	0.293463	0.312329	0.316935	0.333323	0.347956	0.355471	0.324716	0.288605	0.367692	0.376093	0.378029	0.411673	0.404905	0.383496	0.312508	0.440799	0.435595	0.432741	0.39069	0.379447	0.387867	0.364631	0.425464	0.417751	0.400006	0.407825	0.423001	0.359066
	SM(d18:1/14:0) & SM(d16:1/16:0)	0.185886	0.186728	0.190962	0.203959	0.228545	0.155412	0.17846	0.121912	0.128719	0.180062	0.157735	0.114543	0.20125	0.102295	0.0973831	0.101386	0.125957	0.123104	0.113279	0.132285	0.0841669	0.125064	0.133121	0.150589	0.206177	0.25129	0.146174	0.087651	0.193814	0.209254	0.209506	0.312902	0.343451	0.233551	0.110897	0.375793	0.384568	0.415627	0.383826	0.371237	0.385541	0.196228	0.451727	0.452648	0.448521	0.455958	0.456308	0.442265
	SM(d18:1/16:0)	0.0437669	0.0444578	0.0392671	0.0813854	0.141573	-0.0120526	0.0341872	-0.0369317	-0.028716	0.0288772	0.0227052	-0.0124882	0.0608258	-0.0603647	-0.0532153	-0.0487713	-0.0216066	-0.0187048	-0.0158632	-0.0190189	-0.0687007	-0.0134399	-0.00408777	0.0149567	0.088209	0.155318	0.0078404	-0.0564934	0.0833108	0.102815	0.0993738	0.251208	0.30919	0.135849	-0.0156599	0.362391	0.381304	0.441082	0.412187	0.400263	0.411781	0.105484	0.49836	0.504722	0.509345	0.512005	0.498998	0.528253
	SM(d18:1/17:0) & SM(d17:1/18:0)	-0.0638763	-0.0640167	-0.0926579	-0.0247304	0.0438713	-0.121356	-0.0692088	-0.137841	-0.131497	-0.101412	-0.0736332	-0.0773793	-0.0681512	-0.155835	-0.116247	-0.113643	-0.098559	-0.0899094	-0.072034	-0.10504	-0.127047	-0.059289	-0.0540676	-0.0413312	0.00252569	0.0542754	-0.0565662	-0.0864123	0.0126385	0.0269767	0.00835259	0.156165	0.222877	0.0389947	-0.060911	0.241935	0.262454	0.290953	0.32218	0.32093	0.306063	0.0180297	0.33991	0.348322	0.354899	0.360952	0.348023	0.380906
	SM(d18:1/18:0) & SM(d16:1/20:0)	0.222185	0.222275	0.226146	0.226052	0.236628	0.1924	0.2179	0.178302	0.183393	0.230795	0.19108	0.141394	0.241297	0.163348	0.158612	0.161625	0.187047	0.170876	0.152188	0.187062	0.148465	0.192409	0.199404	0.218161	0.257743	0.288016	0.211804	0.159039	0.268514	0.282218	0.280313	0.367733	0.383172	0.305833	0.192421	0.446437	0.451033	0.477103	0.42857	0.408965	0.441953	0.289198	0.495284	0.492989	0.481162	0.488255	0.490529	0.46905
	SM(d18:1/20:0) & SM(d16:1/22:0)	0.206072	0.206063	0.215189	0.211077	0.23335	0.165625	0.200517	0.155721	0.161279	0.207951	0.177633	0.133904	0.221458	0.13928	0.142401	0.145517	0.169739	0.157725	0.144746	0.169225	0.131579	0.184845	0.191761	0.210021	0.250748	0.28558	0.201739	0.15128	0.263318	0.27828	0.277576	0.376005	0.399778	0.302502	0.181393	0.43451	0.442625	0.470933	0.434373	0.415832	0.446334	0.259526	0.494771	0.49529	0.485136	0.498637	0.501041	0.478169
	SM(d18:1/22:0) & SM(d16:1/24:0)	0.222653	0.222087	0.225844	0.224306	0.251137	0.169961	0.21823	0.169672	0.175301	0.224932	0.191396	0.146346	0.236428	0.152595	0.157533	0.160464	0.186236	0.171723	0.160995	0.180884	0.146512	0.195112	0.20218	0.221023	0.264134	0.30308	0.210031	0.160258	0.278265	0.293753	0.291788	0.397012	0.425409	0.31585	0.192453	0.462339	0.47099	0.506041	0.46267	0.445931	0.468867	0.272511	0.533117	0.533665	0.523866	0.536211	0.53836	0.514057
	SM(d18:1/23:0) & SM(d17:1/24:0)	0.172649	0.172987	0.174931	0.191689	0.231163	0.120926	0.164845	0.105843	0.112806	0.166045	0.145518	0.104437	0.187376	0.0853722	0.0947571	0.0983662	0.124521	0.118067	0.113058	0.122794	0.0816181	0.135602	0.143515	0.162711	0.216226	0.265335	0.152301	0.0973279	0.222872	0.240062	0.237755	0.360965	0.401636	0.264378	0.129761	0.435134	0.44837	0.486542	0.459259	0.444492	0.462702	0.217465	0.522734	0.525633	0.519156	0.532032	0.530977	0.517934
	SM(d18:1/24:0)	0.179341	0.179116	0.184225	0.186442	0.216367	0.129688	0.173821	0.123382	0.129403	0.181057	0.151074	0.106324	0.196775	0.105407	0.10589	0.108993	0.134415	0.122908	0.113354	0.131655	0.0946358	0.137288	0.14465	0.163268	0.211584	0.25596	0.153502	0.101801	0.221037	0.237259	0.237662	0.348598	0.383446	0.262331	0.133482	0.423099	0.434622	0.477391	0.439016	0.42484	0.442192	0.219097	0.513456	0.515695	0.509893	0.520067	0.519168	0.505646
	SM(d18:1/24:1)	0.0504295	0.0513935	0.0544945	0.0773194	0.112318	0.0193448	0.0423345	0.0158519	0.0209425	0.0649914	0.0416695	0.00563395	0.080175	0.00101245	0.00907483	0.0116851	0.0347484	0.0229596	0.0152791	0.0314712	-8.93132e-05	0.0436117	0.0504013	0.0656542	0.113477	0.153944	0.0628205	0.0126668	0.132757	0.147099	0.144092	0.248931	0.279442	0.174741	0.0600922	0.347295	0.357566	0.402628	0.359067	0.343448	0.370414	0.171919	0.421885	0.423123	0.423501	0.417667	0.406088	0.433613
	SM(d18:2/14:0)	0.263309	0.263935	0.26943	0.269482	0.280713	0.235976	0.257407	0.207647	0.212745	0.25421	0.225508	0.185346	0.263421	0.19225	0.197518	0.200537	0.219742	0.213993	0.202134	0.222697	0.187051	0.218041	0.224234	0.235321	0.277631	0.30795	0.231602	0.188075	0.25395	0.264834	0.260665	0.33362	0.349261	0.276624	0.190596	0.347722	0.350292	0.36232	0.337633	0.33074	0.331274	0.228519	0.37775	0.376946	0.365198	0.381277	0.38964	0.350638
	SM(d18:2/16:0)	0.191028	0.19151	0.199626	0.203562	0.22751	0.156108	0.184355	0.142588	0.14786	0.195864	0.160618	0.115861	0.206232	0.127017	0.12816	0.131346	0.154775	0.144658	0.132881	0.155557	0.117447	0.150645	0.157821	0.172155	0.222679	0.261733	0.169204	0.117193	0.218012	0.231394	0.231542	0.319241	0.340027	0.254901	0.145269	0.379037	0.384212	0.417128	0.368435	0.353687	0.375	0.227331	0.431112	0.430511	0.421527	0.42977	0.429743	0.418147
	SM(d18:2/17:0)	0.0766278	0.0786419	0.0859522	0.117596	0.160054	0.0489833	0.0645565	0.0211714	0.0280256	0.0741746	0.0661221	0.0324072	0.101873	0.00198233	0.0207748	0.0242101	0.0455774	0.0442468	0.0400417	0.0494183	0.00912226	0.0621804	0.0693168	0.082893	0.137251	0.183071	0.0790769	0.0288555	0.136855	0.15227	0.145991	0.265583	0.30531	0.177325	0.0565036	0.33556	0.349084	0.375356	0.370469	0.356202	0.377116	0.142006	0.397568	0.401361	0.393646	0.408917	0.403807	0.41054
	SM(d18:2/18:0)	0.219639	0.220177	0.225257	0.227117	0.236237	0.196781	0.214472	0.184617	0.188702	0.228434	0.190315	0.146104	0.234673	0.172455	0.181416	0.183762	0.204921	0.18811	0.170073	0.203594	0.173467	0.209342	0.21505	0.229066	0.261745	0.28478	0.22461	0.18178	0.271361	0.282292	0.276511	0.349115	0.35811	0.299711	0.208762	0.402489	0.404091	0.418667	0.37784	0.360191	0.390422	0.283181	0.418823	0.416039	0.399982	0.412336	0.416875	0.390396
	SM(d18:2/18:1)	0.0734505	0.0737313	0.077562	0.0924455	0.131713	0.0306459	0.0667956	0.0253487	0.0301445	0.0693116	0.0515826	0.0219343	0.0829427	0.0113092	0.0282874	0.0306584	0.0502141	0.0420955	0.0381287	0.0470321	0.0194909	0.0693413	0.0752946	0.0875681	0.131603	0.170339	0.0827015	0.0412294	0.139627	0.152537	0.14871	0.244892	0.273322	0.17587	0.0730837	0.309899	0.319291	0.35622	0.319457	0.301541	0.337528	0.151166	0.370063	0.37294	0.36822	0.376496	0.369821	0.382742
	SM(d18:2/20:0)	0.103348	0.10376	0.109697	0.119896	0.152286	0.0663839	0.0967593	0.0630896	0.0678862	0.107619	0.0846585	0.0509638	0.119282	0.0490074	0.0612224	0.063802	0.0841103	0.0746903	0.0671569	0.081974	0.0520415	0.103196	0.109327	0.122866	0.164396	0.199862	0.117616	0.0738833	0.172656	0.185724	0.180894	0.27793	0.304689	0.209023	0.103847	0.340816	0.350056	0.384301	0.349991	0.332231	0.366241	0.181901	0.401671	0.404129	0.398872	0.4072	0.401951	0.408628
	SM(d18:2/22:0)	0.122586	0.122906	0.128689	0.141059	0.181026	0.0748753	0.115033	0.064001	0.0698305	0.117285	0.0945956	0.0576739	0.1332	0.046935	0.0582558	0.0613319	0.0838416	0.0766303	0.0704788	0.0831716	0.0473854	0.0955961	0.102549	0.116765	0.168117	0.213646	0.110255	0.0623793	0.164088	0.179188	0.174438	0.289384	0.326872	0.203534	0.0847484	0.353963	0.366667	0.410037	0.378129	0.363763	0.38497	0.1576	0.443098	0.447393	0.443016	0.456394	0.452152	0.453102
	SM(d18:2/23:0)	0.0134827	0.0146427	0.0152391	0.0528675	0.11123	-0.0342708	0.00279291	-0.0614202	-0.054091	-0.00489412	-0.00715308	-0.035817	0.0245354	-0.082099	-0.0649985	-0.0613012	-0.0394249	-0.0361	-0.033366	-0.03614	-0.0777788	-0.0211179	-0.013516	0.00107502	0.0622497	0.119643	-0.00586199	-0.0567367	0.0545859	0.0718389	0.0663605	0.207082	0.263423	0.0990088	-0.0331289	0.28875	0.309079	0.357133	0.355124	0.34509	0.355719	0.0510426	0.407196	0.415743	0.418973	0.431214	0.41993	0.445509
	SM(d18:2/24:0)	-0.00653069	-0.00588057	-0.00195946	0.0261069	0.0843626	-0.058898	-0.0160115	-0.0737146	-0.0667565	-0.0148147	-0.0260354	-0.0592069	0.0108855	-0.0934413	-0.0834752	-0.0801871	-0.0572527	-0.0599366	-0.0608149	-0.0563643	-0.094918	-0.0485246	-0.0408693	-0.0261637	0.0368729	0.0972143	-0.032961	-0.0841148	0.0304445	0.0483797	0.0443931	0.189898	0.249866	0.0789227	-0.0587166	0.284276	0.306175	0.369946	0.353847	0.343801	0.353789	0.0313556	0.425766	0.435519	0.440354	0.451924	0.438	0.470756
	SM(d19:1/24:1)	-0.0196282	-0.0193784	-0.0210454	-0.00100837	0.0340298	-0.048018	-0.0244703	-0.0505106	-0.0469174	-0.0203385	-0.0245523	-0.0414663	-0.00618006	-0.061031	-0.03928	-0.0374947	-0.0221653	-0.0273407	-0.0252021	-0.0275593	-0.0462411	0.0075102	0.0119096	0.024357	0.0537365	0.0844984	0.0173064	-0.0137414	0.0798637	0.0908852	0.0883244	0.173968	0.205425	0.110106	0.0242741	0.246239	0.256963	0.287205	0.269999	0.256343	0.28381	0.104805	0.302956	0.306012	0.309138	0.305795	0.295112	0.323333
	PA(34:1)	0.0667114	0.0699203	0.0960134	0.0831717	0.0550324	0.117575	0.0595792	0.0848595	0.0858133	0.1004	0.0754651	0.0481621	0.103113	0.082654	0.0565025	0.0591833	0.0699677	0.0697938	0.0482085	0.0909162	0.0509704	0.0448964	0.0493068	0.0578906	0.0793207	0.0788444	0.0770776	0.0307424	0.0893811	0.0930128	0.112918	0.0910891	0.0641799	0.122712	0.0742753	0.115761	0.108031	0.105696	0.0658714	0.0508637	0.0929707	0.152008	0.099674	0.0922086	0.0877995	0.0712841	0.068636	0.0773473
	PA(36:1)	0.00871506	0.00987039	0.0182651	0.0192359	0.0143835	0.0225821	0.00558696	0.0126314	0.0136647	0.0206377	0.0181358	0.0109048	0.0264754	0.0102987	-0.00272137	-0.00135224	0.00372075	0.00711216	0.00169095	0.0126545	-0.00605393	-0.00246142	-0.000249475	0.00431838	0.0168475	0.0196568	0.0114615	-0.0106016	0.0249965	0.0276657	0.0390017	0.0347501	0.0259167	0.0413342	0.0112141	0.0387827	0.0365044	0.0318376	0.0256638	0.0210485	0.0316367	0.0442354	0.0339964	0.0315141	0.0270278	0.0252796	0.0256368	0.0250988
	PA(36:2)	-0.00552414	-0.00278425	0.0173785	0.0200545	0.0160542	0.026639	-0.0134079	-0.00149646	-0.000119366	0.0107902	0.00393776	-0.00834396	0.0175277	-0.00480318	-0.0242651	-0.0219084	-0.0143382	-0.00740651	-0.0167108	0.00333327	-0.0297595	-0.0224741	-0.0185361	-0.0136974	0.0127435	0.0195511	0.00336367	-0.0353158	0.0161095	0.0202277	0.0363077	0.0329127	0.0183704	0.0481262	-0.000397969	0.0552355	0.0524261	0.0582157	0.026119	0.0105323	0.0581279	0.0628296	0.0542639	0.0503638	0.0482164	0.0371318	0.0310673	0.0521236
	PA(36:3)	-0.0189088	-0.0170543	-0.000610861	-0.00221965	-0.00509993	0.0048352	-0.0241511	-0.0232896	-0.0220165	-0.0136104	-0.0142366	-0.0214067	-0.00560727	-0.0261743	-0.0379526	-0.0357846	-0.0299238	-0.0209418	-0.0262316	-0.0143419	-0.0430958	-0.0295574	-0.0264402	-0.0204074	-0.00265224	0.00311752	-0.00885504	-0.0396411	0.0113015	0.0150526	0.0298082	0.0295673	0.0224661	0.0374605	-0.00378877	0.0419045	0.040502	0.0416261	0.0261704	0.0163383	0.046808	0.04671	0.0420138	0.0393991	0.0407355	0.0282402	0.022739	0.0420798
	PA(36:4)	-0.0319662	-0.0294972	-0.0132951	-0.00744012	-0.00915507	-0.00619583	-0.0393496	-0.0241277	-0.0230695	-0.0138019	-0.0177259	-0.0280277	-0.00624979	-0.0265556	-0.0301205	-0.0282948	-0.0223764	-0.0172933	-0.0241939	-0.0092517	-0.0341901	-0.0276357	-0.0248717	-0.0198582	-0.00263904	0.00382811	-0.00967096	-0.0369049	0.0109835	0.0150021	0.0254809	0.0333912	0.0300121	0.0348697	-0.00664028	0.0534538	0.0548471	0.0576132	0.0519386	0.0424444	0.0680877	0.0386261	0.053652	0.0517902	0.0506969	0.0451436	0.0405059	0.0549488
	PA(40:6)	0.0229649	0.0228305	0.0228716	0.02311	0.0197434	0.0225044	0.0227915	0.0226969	0.0229738	0.0250536	0.0243212	0.0222639	0.0251179	0.0218187	0.0229168	0.0235025	0.0253008	0.0288651	0.0300266	0.0266526	0.0205292	0.0278665	0.0289224	0.0304112	0.0367766	0.0378865	0.0319712	0.0231184	0.0370897	0.0381874	0.0395217	0.0409391	0.038128	0.0405812	0.0303569	0.0398015	0.0387195	0.0354538	0.0378121	0.0379045	0.0356132	0.0402668	0.0337213	0.0328494	0.029923	0.0332159	0.0355873	0.0281922
	PC(14:0-16:0)	0.303344	0.306247	0.327049	0.316964	0.291045	0.328177	0.294266	0.264306	0.269512	0.314079	0.276799	0.223002	0.328737	0.24937	0.214585	0.218807	0.239147	0.236691	0.207441	0.261711	0.203495	0.193046	0.200628	0.212218	0.262438	0.284322	0.223333	0.160826	0.206298	0.215631	0.226161	0.256189	0.249362	0.238313	0.153405	0.291846	0.290296	0.302307	0.26394	0.255043	0.266097	0.213181	0.333192	0.328575	0.314948	0.325001	0.336145	0.28987
	PC(14:0-20:4)	0.429382	0.430874	0.470603	0.398997	0.332251	0.464817	0.426252	0.435555	0.436215	0.462899	0.39362	0.335886	0.446777	0.432784	0.396536	0.398167	0.41056	0.390121	0.348853	0.423684	0.393757	0.366911	0.370232	0.375998	0.384187	0.368119	0.384373	0.352148	0.347256	0.348937	0.364949	0.317335	0.272474	0.355569	0.326126	0.270604	0.256955	0.238411	0.193045	0.181324	0.205502	0.307267	0.220368	0.2112	0.185099	0.207184	0.234045	0.137692
	PC(14:0-22:6)	0.264143	0.268961	0.304382	0.30041	0.281515	0.302743	0.247947	0.269221	0.273552	0.30226	0.281424	0.241258	0.317496	0.257089	0.260927	0.263325	0.275066	0.270159	0.247566	0.287531	0.254584	0.267547	0.271961	0.275329	0.305252	0.311197	0.283478	0.247673	0.277803	0.283965	0.279298	0.305899	0.294288	0.292411	0.237742	0.263374	0.260442	0.233588	0.242764	0.232643	0.248935	0.230603	0.224809	0.221151	0.194758	0.22685	0.24461	0.17836
	PC(15-MHDA-18:1)	0.20779	0.210036	0.23624	0.215115	0.197997	0.228008	0.200145	0.177869	0.1813	0.213984	0.183049	0.143534	0.221496	0.167785	0.153868	0.157676	0.174086	0.176375	0.156919	0.193999	0.14344	0.163421	0.169792	0.181323	0.219635	0.235605	0.191396	0.136332	0.190229	0.197914	0.210727	0.226049	0.212423	0.22506	0.148956	0.247937	0.244805	0.258887	0.20447	0.184711	0.234551	0.207163	0.28111	0.27747	0.267567	0.271454	0.276992	0.251786
	PC(15-MHDA-18:2)	0.152433	0.15431	0.179438	0.169244	0.181062	0.144783	0.142617	0.108175	0.112664	0.148786	0.129944	0.0973493	0.16236	0.0950678	0.0955674	0.0991507	0.116518	0.119265	0.109228	0.129395	0.0847362	0.127354	0.134015	0.145259	0.191872	0.220986	0.150258	0.0979364	0.169232	0.179581	0.18646	0.234818	0.237464	0.207787	0.11572	0.260332	0.263117	0.29117	0.237886	0.21346	0.275248	0.171112	0.313208	0.313602	0.306354	0.315852	0.316492	0.306304
	PC(15-MHDA-20:4)	0.199168	0.201382	0.230719	0.21216	0.208852	0.201794	0.189214	0.176369	0.180029	0.217078	0.179535	0.135551	0.222791	0.165516	0.157695	0.160651	0.178909	0.172152	0.154205	0.187631	0.148724	0.183369	0.189427	0.201336	0.237511	0.256872	0.204259	0.155826	0.231968	0.241593	0.252512	0.284964	0.279499	0.264607	0.176272	0.307749	0.308604	0.31527	0.284892	0.265289	0.307976	0.225703	0.311013	0.308775	0.291625	0.310208	0.318739	0.282705
	PC(15-MHDA-22:6)	-0.0493095	-0.0441385	-0.0294704	0.0321919	0.0810847	-0.0428093	-0.0703012	-0.074409	-0.0673643	-0.0363124	-0.00889654	-0.0221031	0.00433537	-0.0935312	-0.0599618	-0.0567468	-0.0442926	-0.0303936	-0.0232401	-0.0362318	-0.0707158	-0.0114139	-0.00553938	0.000243285	0.054526	0.096522	0.00226882	-0.0380667	0.0486845	0.0611301	0.0463773	0.158893	0.198686	0.0799135	-0.0143508	0.187702	0.202548	0.203415	0.247785	0.23883	0.252332	0.0370897	0.219108	0.224992	0.214988	0.239121	0.233831	0.246012
	PC(15:0-20:3)	0.318095	0.319112	0.339441	0.309831	0.291368	0.321333	0.313687	0.299241	0.301271	0.321826	0.293078	0.26374	0.318155	0.292429	0.289063	0.291626	0.303489	0.302219	0.288134	0.31226	0.281136	0.30638	0.310697	0.318397	0.339974	0.344264	0.321502	0.28564	0.314407	0.318887	0.325018	0.323661	0.304443	0.326981	0.282811	0.28684	0.279326	0.26723	0.232546	0.218865	0.247667	0.281494	0.268041	0.262854	0.245002	0.261386	0.278806	0.212191
	PC(15:0-20:4)	0.173958	0.176338	0.197424	0.194172	0.195312	0.176986	0.163891	0.154289	0.158042	0.190419	0.163098	0.124835	0.200135	0.143392	0.139689	0.142024	0.157372	0.14986	0.133627	0.163508	0.132561	0.161539	0.16668	0.175258	0.208203	0.226616	0.17686	0.137616	0.197801	0.206739	0.210324	0.253795	0.257437	0.22257	0.146089	0.274467	0.278075	0.277233	0.275984	0.26433	0.282787	0.181892	0.275338	0.274856	0.256678	0.281692	0.290487	0.253753
	PC(15:0-22:6)	0.0152305	0.0206289	0.0393031	0.0933545	0.132128	0.0284528	-0.00593723	0.00121615	0.00789713	0.0393245	0.0566776	0.0363245	0.0764655	-0.0168399	0.0126724	0.0155545	0.0286009	0.0355812	0.0349305	0.0362292	0.00335395	0.0533157	0.0589576	0.0639349	0.114189	0.14958	0.0674599	0.0277743	0.108091	0.119797	0.105007	0.207411	0.239541	0.136315	0.0470731	0.228115	0.24001	0.231279	0.27571	0.267425	0.276465	0.0912565	0.238033	0.24178	0.22561	0.254526	0.254215	0.249029
	PC(16:0-16:0)	0.217207	0.220627	0.239438	0.251645	0.250005	0.230911	0.20451	0.184662	0.190883	0.244534	0.207236	0.151064	0.264232	0.167179	0.133393	0.13777	0.163806	0.157291	0.131794	0.180943	0.121206	0.123864	0.13307	0.147577	0.213333	0.250552	0.159248	0.0854507	0.177869	0.190592	0.199734	0.257236	0.258988	0.224107	0.111052	0.338905	0.340086	0.369269	0.313027	0.298073	0.323777	0.221942	0.394657	0.390115	0.376952	0.380509	0.382553	0.366576
	PC(16:0-18:0)	0.264515	0.26759	0.281248	0.311071	0.344725	0.239867	0.248474	0.195825	0.204743	0.263721	0.25412	0.211076	0.295784	0.169824	0.163664	0.169635	0.197762	0.20987	0.207116	0.210843	0.143857	0.197973	0.208746	0.227765	0.306785	0.3647	0.227585	0.149188	0.279786	0.297219	0.299991	0.403936	0.426697	0.327436	0.184071	0.462661	0.468731	0.49394	0.452383	0.432958	0.463953	0.282839	0.519933	0.518103	0.503541	0.518236	0.524017	0.491123
	PC(16:0-18:1)	0.42968	0.431408	0.471685	0.400101	0.32578	0.478953	0.427232	0.446684	0.44698	0.479978	0.393982	0.326715	0.45865	0.444863	0.393796	0.396585	0.41532	0.393405	0.345052	0.434909	0.388158	0.3598	0.36532	0.376886	0.395195	0.380681	0.393974	0.337936	0.367241	0.369488	0.39275	0.330906	0.270439	0.392598	0.347456	0.329944	0.30967	0.306388	0.204777	0.182843	0.23727	0.398267	0.292597	0.278364	0.255797	0.254755	0.274292	0.20225
	PC(16:0-18:2)	0.243625	0.244309	0.274568	0.232022	0.215075	0.242573	0.23934	0.229557	0.231362	0.264086	0.214017	0.171234	0.256615	0.223688	0.194834	0.197297	0.21417	0.201832	0.177348	0.224796	0.18868	0.19343	0.198913	0.208614	0.241593	0.253706	0.218346	0.170863	0.21828	0.224151	0.240367	0.232217	0.205283	0.250544	0.186208	0.251056	0.242919	0.275607	0.174522	0.149477	0.216904	0.237138	0.280481	0.275112	0.265769	0.266096	0.271574	0.246736
	PC(16:0-18:3) (a)	0.329907	0.331901	0.37039	0.316186	0.269288	0.364197	0.32443	0.327099	0.328862	0.360063	0.302856	0.251033	0.3531	0.321633	0.279885	0.282587	0.297473	0.285587	0.251007	0.316327	0.27428	0.258142	0.263005	0.27043	0.296125	0.294952	0.284231	0.238663	0.254796	0.258495	0.275564	0.24736	0.211892	0.276958	0.230772	0.237457	0.226165	0.230924	0.160675	0.144443	0.184048	0.254434	0.227992	0.219593	0.20459	0.20822	0.222498	0.168803
	PC(16:0-18:3) (b)	0.501418	0.502424	0.542701	0.453384	0.36401	0.551239	0.502144	0.520074	0.519073	0.539204	0.457724	0.398994	0.511225	0.521674	0.473674	0.475302	0.486101	0.46398	0.415771	0.503713	0.471795	0.427517	0.430284	0.434184	0.434676	0.404128	0.449061	0.416415	0.386584	0.384082	0.403114	0.313634	0.245205	0.389811	0.38692	0.248127	0.225173	0.202457	0.12414	0.109826	0.145914	0.36225	0.180317	0.166472	0.138351	0.151306	0.18116	0.0767161
	PC(16:0-20:3) (a)	0.526818	0.527435	0.564053	0.486902	0.42104	0.544917	0.52523	0.529198	0.529824	0.562489	0.479662	0.416395	0.53738	0.525601	0.49487	0.497499	0.516685	0.496057	0.457157	0.526354	0.487567	0.483601	0.488703	0.500954	0.514547	0.500479	0.507857	0.460218	0.495803	0.498227	0.516699	0.458585	0.398046	0.509219	0.467465	0.413649	0.39192	0.37405	0.282316	0.26044	0.309965	0.477542	0.345509	0.331331	0.303782	0.314163	0.34229	0.239495
	PC(16:0-20:3) (b)	0.470188	0.470532	0.507055	0.42019	0.338746	0.506978	0.472041	0.478234	0.477757	0.505399	0.420043	0.358831	0.476985	0.478053	0.430385	0.432879	0.448329	0.43022	0.387113	0.465376	0.424851	0.390173	0.394389	0.405043	0.411701	0.391029	0.416181	0.37228	0.383321	0.383769	0.411161	0.331627	0.26954	0.395948	0.368011	0.29923	0.278415	0.263797	0.18014	0.164658	0.200968	0.380901	0.240621	0.226679	0.204067	0.207535	0.233386	0.141174
	PC(16:0-20:4)	0.275592	0.276829	0.310666	0.258103	0.214758	0.29833	0.271894	0.298976	0.298965	0.32646	0.254136	0.199553	0.307484	0.298062	0.2685	0.269559	0.284407	0.258358	0.222997	0.288352	0.266538	0.254564	0.258032	0.266684	0.275827	0.267402	0.272372	0.239434	0.280318	0.283626	0.30047	0.268547	0.23224	0.297105	0.253401	0.281378	0.271265	0.264728	0.214589	0.199305	0.232914	0.287445	0.226485	0.2178	0.195286	0.207648	0.223418	0.166171
	PC(16:0-20:5)	0.155395	0.160444	0.198782	0.194111	0.169633	0.206888	0.139513	0.179441	0.183469	0.217727	0.18332	0.13288	0.234194	0.169157	0.160166	0.16195	0.175829	0.160417	0.128786	0.188367	0.156755	0.144897	0.14865	0.154223	0.176375	0.178152	0.163347	0.129208	0.179458	0.186451	0.188987	0.213002	0.203616	0.20149	0.137708	0.221983	0.221609	0.202327	0.214375	0.205449	0.218367	0.173286	0.179789	0.175376	0.15338	0.173622	0.183118	0.147288
	PC(16:0-22:6)	0.100749	0.10606	0.132665	0.164801	0.178706	0.12625	0.0812124	0.109565	0.115116	0.149989	0.140002	0.104183	0.175084	0.0945029	0.107579	0.110062	0.125841	0.120533	0.106828	0.132284	0.100029	0.133764	0.139327	0.145687	0.188902	0.211953	0.152121	0.109274	0.192307	0.202154	0.192075	0.260941	0.268531	0.219795	0.137944	0.278063	0.281285	0.268761	0.281246	0.269617	0.288443	0.190345	0.255136	0.253545	0.231085	0.256238	0.2611	0.239223
	PC(16:1-18:2)	0.302178	0.302601	0.346229	0.268162	0.221619	0.316605	0.30024	0.305038	0.304741	0.331842	0.257348	0.204222	0.309012	0.305162	0.269754	0.27123	0.285521	0.263998	0.228186	0.295786	0.267149	0.255246	0.25951	0.265619	0.286538	0.282082	0.279015	0.238368	0.257385	0.259713	0.282081	0.232491	0.184634	0.282928	0.241718	0.227085	0.213154	0.232344	0.130055	0.109118	0.165613	0.268596	0.218278	0.210135	0.193396	0.197845	0.209883	0.164007
	PC(16:1-20:4)	0.365114	0.366896	0.415803	0.337727	0.27326	0.40334	0.360469	0.385707	0.38569	0.416137	0.331365	0.26625	0.393957	0.385031	0.345002	0.346487	0.361827	0.335278	0.290583	0.373647	0.342751	0.316656	0.320644	0.327874	0.340606	0.326752	0.339889	0.300112	0.320983	0.323291	0.346233	0.291034	0.240717	0.339654	0.298878	0.276183	0.261619	0.253032	0.188597	0.173445	0.208155	0.316949	0.218878	0.208458	0.182666	0.196622	0.217179	0.143141
	PC(16:1-22:6)	0.140344	0.144898	0.18572	0.180722	0.17802	0.168292	0.123362	0.151066	0.154911	0.184989	0.160158	0.121433	0.197207	0.140621	0.147976	0.150236	0.16336	0.157453	0.138873	0.173265	0.141765	0.166729	0.171824	0.175745	0.214531	0.229704	0.186327	0.145122	0.20364	0.211323	0.211404	0.24593	0.237586	0.231895	0.16117	0.235287	0.234822	0.227856	0.217855	0.203645	0.234205	0.189333	0.214961	0.212824	0.190622	0.214882	0.222267	0.191904
	PC(17:0-18:1)	0.302886	0.306118	0.335987	0.320717	0.301076	0.327674	0.291667	0.276749	0.281264	0.319343	0.286299	0.240762	0.329646	0.263496	0.244217	0.248761	0.268439	0.270958	0.248088	0.290393	0.231494	0.255215	0.262789	0.275782	0.320617	0.336391	0.288014	0.222862	0.292288	0.300896	0.313051	0.326681	0.304151	0.329021	0.242536	0.338759	0.331968	0.333445	0.276864	0.254188	0.308182	0.306152	0.341603	0.33475	0.316697	0.325544	0.336772	0.291165
	PC(17:0-18:2)	0.0858904	0.0884957	0.111669	0.126264	0.163233	0.0677031	0.0717772	0.0371708	0.0433101	0.0835129	0.0816346	0.0561638	0.108487	0.0198363	0.024281	0.0283053	0.0470277	0.0552517	0.0533312	0.0591908	0.0117259	0.0680593	0.0755836	0.0870452	0.145687	0.187948	0.0916457	0.0351679	0.129101	0.142169	0.145388	0.22486	0.242644	0.174941	0.064069	0.269403	0.27764	0.312578	0.2697	0.243566	0.309309	0.136555	0.335368	0.337888	0.331827	0.342633	0.337683	0.345917
	PC(17:0-20:4)	0.0885605	0.0913479	0.112123	0.125972	0.149312	0.0814828	0.0753247	0.0693552	0.0736539	0.10627	0.0908503	0.0617109	0.120186	0.0569732	0.0645902	0.0671233	0.083065	0.0800397	0.0729448	0.0861414	0.0560732	0.102425	0.107967	0.117239	0.156047	0.182457	0.118281	0.0768263	0.16472	0.175058	0.177607	0.235942	0.245966	0.196034	0.107289	0.268031	0.274244	0.279935	0.276123	0.258562	0.29631	0.161468	0.268259	0.268902	0.253629	0.274229	0.276156	0.263684
	PC(17:0-22:6)	-0.0587475	-0.0530741	-0.0416942	0.0356443	0.0942367	-0.0551931	-0.0819007	-0.0784757	-0.0711355	-0.0429671	-0.00592012	-0.0131171	0.00110621	-0.0982991	-0.0570129	-0.0540177	-0.0426769	-0.0279935	-0.0171839	-0.037577	-0.067452	-0.00263637	0.00288344	0.00683948	0.0606685	0.102234	0.00883406	-0.0279627	0.0622837	0.074297	0.0541783	0.171906	0.213083	0.0899809	0.000784077	0.194664	0.209175	0.20104	0.256185	0.248166	0.25839	0.0478687	0.206221	0.211567	0.198394	0.22544	0.220511	0.232084
	PC(17:1-18:2)	0.151482	0.153257	0.193995	0.156286	0.153465	0.15416	0.142448	0.125136	0.128236	0.161389	0.129533	0.0948026	0.164727	0.115981	0.097514	0.100872	0.116333	0.117697	0.102033	0.133443	0.0885006	0.112145	0.118329	0.127535	0.170192	0.190883	0.139221	0.0868223	0.145493	0.15368	0.17361	0.183189	0.168868	0.187445	0.104807	0.201808	0.200405	0.235169	0.158786	0.132409	0.205993	0.15832	0.244865	0.243368	0.238406	0.240278	0.239908	0.235574
	PC(18:0-18:1)	0.428558	0.430601	0.465797	0.414	0.360724	0.46091	0.422801	0.407685	0.410999	0.451998	0.391902	0.331729	0.449131	0.397377	0.353384	0.357566	0.377361	0.371163	0.334991	0.401238	0.342621	0.32862	0.335356	0.348331	0.381058	0.382821	0.360977	0.300242	0.340608	0.346106	0.366315	0.338395	0.297155	0.367743	0.302291	0.335852	0.32154	0.319476	0.241326	0.223835	0.262332	0.34897	0.320051	0.308581	0.288776	0.29196	0.311457	0.238896
	PC(18:0-18:2)	0.288977	0.290381	0.321996	0.292135	0.290224	0.278397	0.280388	0.251696	0.256246	0.297609	0.263865	0.222479	0.304333	0.238035	0.217407	0.221169	0.24051	0.239265	0.222496	0.254477	0.206232	0.232714	0.239615	0.250959	0.296791	0.320173	0.257377	0.202661	0.267554	0.276585	0.287215	0.309409	0.293751	0.302602	0.216705	0.317467	0.312916	0.339875	0.25619	0.229637	0.296468	0.261082	0.347553	0.343269	0.33015	0.339621	0.348	0.31161
	PC(18:0-20:3)	0.594152	0.593986	0.616034	0.550846	0.490299	0.59783	0.594619	0.594096	0.594697	0.619329	0.549919	0.497331	0.593949	0.589935	0.574097	0.576212	0.591771	0.574257	0.544119	0.593604	0.566829	0.570966	0.574778	0.584666	0.589227	0.571283	0.584299	0.550737	0.573374	0.574016	0.581869	0.526789	0.46849	0.569037	0.548322	0.449701	0.426004	0.383891	0.319636	0.306122	0.326741	0.523657	0.344751	0.32949	0.295441	0.315661	0.352346	0.220036
	PC(18:0-20:4)	0.288075	0.289287	0.31586	0.283713	0.263914	0.287682	0.281805	0.287564	0.289658	0.323736	0.266781	0.216504	0.315716	0.280605	0.263636	0.265293	0.28249	0.262158	0.236328	0.283079	0.258515	0.271755	0.276241	0.2856	0.306862	0.31183	0.286722	0.250771	0.311371	0.317614	0.326344	0.329211	0.306487	0.330216	0.268153	0.337843	0.33115	0.323939	0.285197	0.270281	0.297784	0.300621	0.290874	0.283942	0.258127	0.27984	0.296562	0.233916
	PC(18:0-22:4)	0.511356	0.510692	0.534467	0.460703	0.394093	0.521721	0.514416	0.507571	0.507761	0.537503	0.456765	0.398363	0.510252	0.505111	0.464288	0.466572	0.483122	0.464587	0.429706	0.490784	0.457858	0.439011	0.443302	0.454282	0.46387	0.4509	0.457602	0.41885	0.434956	0.435872	0.454279	0.391952	0.336579	0.43972	0.413841	0.351467	0.330577	0.310798	0.233712	0.223663	0.239574	0.413682	0.290161	0.276497	0.250426	0.261564	0.29228	0.182309
	PC(18:0-22:5) (n3) & PC(20:1-20:4)	0.388323	0.391025	0.414581	0.399067	0.374089	0.403882	0.378342	0.377909	0.38198	0.417353	0.37781	0.329069	0.423056	0.365726	0.351646	0.354618	0.371216	0.364023	0.341128	0.380818	0.342621	0.354806	0.360243	0.368814	0.39985	0.407688	0.372087	0.329255	0.377185	0.38346	0.383001	0.395322	0.372262	0.390192	0.331549	0.365216	0.355781	0.326598	0.308395	0.300148	0.304977	0.344054	0.309798	0.301247	0.269662	0.298515	0.323561	0.231256
	PC(18:0-22:5) (n6)	0.494124	0.494718	0.518569	0.463413	0.405459	0.509734	0.492786	0.492015	0.493392	0.524905	0.455039	0.398252	0.50634	0.486457	0.451231	0.453955	0.47179	0.456636	0.42404	0.480661	0.44312	0.436974	0.441997	0.45354	0.470209	0.462029	0.457617	0.413405	0.447085	0.449497	0.463395	0.417546	0.367634	0.453991	0.417892	0.383253	0.364062	0.337189	0.274811	0.263923	0.27908	0.428569	0.310197	0.296618	0.2675	0.28205	0.31191	0.204488
	PC(18:0-22:6)	0.198856	0.203705	0.220262	0.25806	0.270115	0.215896	0.180702	0.200561	0.206157	0.236141	0.23327	0.203383	0.259742	0.184732	0.20489	0.20735	0.220928	0.219433	0.21053	0.224131	0.196403	0.234414	0.239277	0.243762	0.281714	0.300268	0.246244	0.211234	0.277798	0.285737	0.267934	0.331558	0.335891	0.290216	0.227561	0.319759	0.319448	0.288411	0.312448	0.305597	0.306767	0.250749	0.266762	0.263011	0.235045	0.265906	0.279228	0.228023
	PC(18:1-18:1)	0.215498	0.21719	0.260574	0.206952	0.176433	0.236338	0.209063	0.203725	0.205798	0.241994	0.188082	0.140082	0.236987	0.197347	0.160162	0.163389	0.180465	0.173565	0.144613	0.200563	0.152716	0.148738	0.154657	0.165344	0.198868	0.206169	0.181105	0.126006	0.177172	0.182772	0.208691	0.18177	0.146465	0.216304	0.148598	0.202914	0.193597	0.223036	0.122474	0.0972979	0.168474	0.212258	0.224974	0.217855	0.211414	0.200966	0.204016	0.190238
	PC(18:1-18:2)	0.111118	0.112098	0.154613	0.107638	0.104929	0.107234	0.104255	0.0873776	0.089752	0.124591	0.0845963	0.0490137	0.123281	0.0803696	0.0483951	0.051166	0.0667281	0.062827	0.0442045	0.0829008	0.0417244	0.053768	0.0594555	0.0682548	0.108119	0.127774	0.08101	0.0318727	0.0867608	0.0941874	0.118387	0.116973	0.0983181	0.131285	0.0529756	0.146555	0.144531	0.195222	0.095602	0.0673367	0.149927	0.11166	0.2057	0.204093	0.203797	0.198057	0.193886	0.204214
	PC(18:1-20:3)	0.463463	0.463652	0.503161	0.421118	0.361408	0.476483	0.462598	0.466969	0.466921	0.495783	0.416033	0.359234	0.468366	0.465304	0.438929	0.441192	0.458004	0.439257	0.404161	0.466873	0.432783	0.4309	0.435451	0.446161	0.45828	0.444939	0.453798	0.410527	0.443039	0.444829	0.466227	0.402727	0.342727	0.458552	0.420928	0.356138	0.335443	0.32502	0.229094	0.207467	0.25975	0.427533	0.29745	0.284639	0.261151	0.268228	0.292754	0.203313
	PC(18:1-22:6) (a)	-0.0199046	-0.0157002	0.0159691	0.034812	0.0590946	-0.00647726	-0.0370823	-0.0166625	-0.0125588	0.0132307	0.0130295	-0.00523083	0.0320823	-0.0277467	-0.0142025	-0.0118906	-0.000761561	0.00288348	-0.000514283	0.00694998	-0.0210498	0.0183015	0.0231283	0.0266251	0.0692633	0.0940772	0.0362599	-0.00134643	0.0672415	0.0750771	0.0735861	0.121821	0.126631	0.0986361	0.0297377	0.129996	0.133702	0.145358	0.129971	0.114263	0.156146	0.0732053	0.142955	0.143976	0.136453	0.145086	0.14004	0.154481
	PC(18:1-22:6) (b)	-0.0200365	-0.0156374	-0.0123096	0.057577	0.110122	-0.0271308	-0.0388961	-0.0485308	-0.0415592	-0.0143577	0.0198604	0.0132227	0.0251093	-0.0677384	-0.0315928	-0.0285941	-0.0176401	-0.00143791	0.0116596	-0.0141552	-0.0425739	0.0186351	0.0241271	0.028173	0.0814807	0.123242	0.0279051	-0.00702279	0.0718848	0.0829303	0.0638777	0.171779	0.209566	0.093948	0.0139508	0.18391	0.196363	0.190283	0.238147	0.235765	0.22905	0.0488265	0.20591	0.210751	0.199235	0.225062	0.22356	0.22333
	PC(18:2-18:2)	0.0909264	0.0924783	0.131867	0.101092	0.11272	0.0839568	0.0814797	0.0485151	0.052413	0.0875468	0.0683965	0.0409311	0.0984779	0.0374489	0.0119705	0.0153223	0.0285503	0.0355408	0.0247202	0.0484797	0.00346849	0.0177747	0.023607	0.0310207	0.0781458	0.107912	0.0415374	-0.00535874	0.0420157	0.0513118	0.0725844	0.0991354	0.101213	0.0854893	-0.00109071	0.12207	0.126976	0.176836	0.109512	0.086698	0.15119	0.040536	0.200673	0.202903	0.204126	0.207731	0.203765	0.211974
	PC(18:2-20:5)	0.0778674	0.0823555	0.129889	0.117144	0.115789	0.107922	0.0607405	0.0751786	0.0805685	0.122084	0.0986234	0.0541055	0.145775	0.0610577	0.0470092	0.04966	0.0642686	0.0590771	0.0363924	0.0811676	0.041057	0.0433697	0.0482766	0.0552026	0.0925116	0.112529	0.0630728	0.0230604	0.0841996	0.0949404	0.105575	0.155616	0.165372	0.120947	0.0282202	0.176308	0.184413	0.196916	0.197073	0.182235	0.215495	0.0686976	0.193841	0.195021	0.183424	0.20183	0.203019	0.194296
	PC(20:0-20:4)	0.141705	0.143652	0.165537	0.169817	0.194276	0.122067	0.130236	0.111798	0.11669	0.157874	0.135052	0.101227	0.169867	0.0974257	0.0888963	0.0920868	0.109942	0.111212	0.106301	0.115343	0.0783208	0.104482	0.111093	0.12045	0.172123	0.208339	0.122997	0.0752499	0.157425	0.168012	0.177736	0.225673	0.230749	0.191305	0.0994688	0.249788	0.252873	0.274261	0.241071	0.229957	0.249791	0.147418	0.280821	0.280306	0.267301	0.284147	0.289019	0.265799
	PC(28:0)	0.288571	0.290474	0.304649	0.287607	0.253329	0.315427	0.28416	0.249649	0.253264	0.28123	0.258161	0.22162	0.291466	0.239101	0.204497	0.207952	0.219369	0.224773	0.20208	0.243013	0.195938	0.172915	0.178155	0.184736	0.218473	0.228441	0.195145	0.151139	0.15442	0.159182	0.170082	0.170863	0.158614	0.170775	0.124181	0.171147	0.167281	0.165232	0.146094	0.145425	0.138968	0.142216	0.194888	0.190576	0.180584	0.189568	0.203966	0.149889
	PC(31:0) (a)	0.283116	0.285026	0.296783	0.282578	0.250088	0.311997	0.278916	0.249474	0.252753	0.279086	0.25522	0.218909	0.288188	0.239774	0.216951	0.220249	0.23248	0.235528	0.214389	0.252668	0.208356	0.200585	0.205629	0.214019	0.242676	0.251163	0.221258	0.178575	0.188466	0.193334	0.20045	0.207824	0.198443	0.202726	0.157011	0.213941	0.210193	0.203521	0.186853	0.183974	0.18215	0.179408	0.233609	0.229244	0.217102	0.227843	0.242733	0.185732
	PC(31:0) (b)	0.0606561	0.0640237	0.0625717	0.109375	0.128884	0.0726582	0.0490633	0.0112756	0.0174354	0.0490985	0.0622526	0.0420012	0.0822838	-0.00554655	-0.0107332	-0.00681753	0.007154	0.0209167	0.0167095	0.0253401	-0.0220933	-0.00450396	0.00210015	0.0103445	0.0645147	0.101917	0.0168754	-0.0328097	0.0199375	0.0303136	0.0275917	0.105636	0.133829	0.0485958	-0.0321588	0.16695	0.176868	0.18914	0.205186	0.204969	0.193203	0.0353178	0.235638	0.237913	0.234469	0.243789	0.242195	0.241303
	PC(32:1)	0.502914	0.503911	0.536014	0.452764	0.352873	0.563166	0.50561	0.529842	0.528218	0.547847	0.457721	0.393553	0.516693	0.533322	0.475025	0.47657	0.48895	0.462956	0.409517	0.507258	0.473574	0.412278	0.415595	0.42102	0.423562	0.392338	0.438816	0.399662	0.373867	0.370716	0.390473	0.293222	0.220558	0.377791	0.378412	0.263599	0.238014	0.214907	0.128808	0.1186	0.141071	0.387799	0.192644	0.176339	0.147787	0.15339	0.181846	0.0816755
	PC(32:2)	0.391525	0.392599	0.425301	0.365213	0.313402	0.413945	0.388866	0.382235	0.383336	0.408757	0.352406	0.303502	0.39726	0.378305	0.349164	0.3511	0.363375	0.348563	0.313874	0.377402	0.345248	0.327373	0.331298	0.336525	0.35438	0.347141	0.346635	0.310595	0.305937	0.308176	0.319987	0.285898	0.246177	0.319001	0.286397	0.24654	0.233805	0.23095	0.165652	0.151142	0.185315	0.276305	0.232522	0.224797	0.204396	0.220102	0.241272	0.163356
	PC(33:0) (a)	0.262818	0.265902	0.288631	0.280147	0.260023	0.28938	0.252905	0.227974	0.232953	0.274529	0.242643	0.193798	0.290151	0.213703	0.191142	0.195406	0.215118	0.215955	0.192477	0.236203	0.179371	0.189302	0.196684	0.209689	0.255923	0.27769	0.218326	0.157375	0.216054	0.225728	0.235982	0.269882	0.265602	0.248845	0.161081	0.304107	0.303534	0.307471	0.279678	0.267635	0.287558	0.22383	0.331986	0.327753	0.312837	0.324426	0.335047	0.290672
	PC(33:0) (b)	0.101462	0.105179	0.110694	0.161407	0.200229	0.0932371	0.0853618	0.0402314	0.0484023	0.0943308	0.105518	0.0780865	0.132845	0.0172598	0.0172275	0.0222788	0.0433756	0.0593849	0.0601725	0.0590017	0.0010495	0.0485379	0.0575121	0.0713595	0.142354	0.195363	0.0741506	0.0085505	0.111239	0.126624	0.124869	0.233598	0.268725	0.15402	0.0313134	0.30374	0.315852	0.338003	0.336152	0.324108	0.340261	0.12315	0.377761	0.380051	0.373176	0.385232	0.382704	0.381603
	PC(33:1)	0.36939	0.371709	0.401491	0.360412	0.31113	0.406969	0.363769	0.355993	0.358366	0.390458	0.337306	0.284308	0.38712	0.348668	0.313996	0.317593	0.334491	0.327999	0.293322	0.357395	0.305232	0.295513	0.30169	0.311854	0.34337	0.34415	0.326689	0.269928	0.298365	0.302875	0.318664	0.293754	0.255826	0.324035	0.2688	0.295708	0.28331	0.279894	0.213253	0.196956	0.234401	0.312487	0.287972	0.278576	0.258447	0.26608	0.283162	0.21889
	PC(33:2)	0.107006	0.108288	0.121019	0.125369	0.146914	0.0901604	0.099211	0.0604778	0.0644281	0.0921148	0.0859047	0.0655772	0.106306	0.0491594	0.0557686	0.0584761	0.07184	0.0745877	0.0698591	0.0801654	0.0474412	0.0875246	0.0929486	0.100347	0.142376	0.171542	0.103475	0.0633292	0.113903	0.122929	0.123255	0.180163	0.193546	0.143709	0.0687476	0.20829	0.214038	0.240644	0.208015	0.191433	0.230401	0.109947	0.270058	0.272443	0.266381	0.278804	0.278106	0.272583
	PC(34:5)	0.265839	0.269552	0.306514	0.278023	0.237516	0.310985	0.254872	0.279826	0.282624	0.308779	0.271524	0.224846	0.315533	0.272353	0.258914	0.260282	0.269945	0.255489	0.223013	0.282193	0.256823	0.238081	0.240665	0.243387	0.255065	0.246891	0.250677	0.226568	0.234638	0.238551	0.241942	0.240461	0.2215	0.243893	0.205578	0.204403	0.200257	0.174687	0.182216	0.175721	0.183237	0.190856	0.158895	0.154061	0.130905	0.156654	0.175042	0.108361
	PC(35:5)	0.0774235	0.0823016	0.109084	0.12988	0.134612	0.109394	0.0604007	0.0770283	0.0822958	0.113223	0.106753	0.0725665	0.141021	0.0632625	0.0744508	0.0765357	0.0882365	0.0841062	0.0674573	0.0989542	0.0690694	0.0822525	0.0862086	0.0905672	0.12092	0.136549	0.0951355	0.0644913	0.116777	0.125843	0.120494	0.18418	0.199987	0.138711	0.066676	0.194052	0.20192	0.186779	0.227712	0.221847	0.224731	0.0926454	0.183448	0.184396	0.166234	0.193496	0.198859	0.175952
	PC(36:6) (a)	0.201279	0.205094	0.248796	0.214348	0.174264	0.249489	0.18972	0.229627	0.231748	0.260217	0.210564	0.158308	0.262051	0.22425	0.207193	0.208397	0.219974	0.200819	0.165581	0.231561	0.205796	0.184915	0.187929	0.191461	0.206478	0.199857	0.202028	0.172742	0.197755	0.20191	0.2109	0.20203	0.178244	0.215286	0.170075	0.190982	0.186043	0.169943	0.161442	0.153059	0.167481	0.184339	0.14564	0.140094	0.117889	0.13683	0.149724	0.102721
	PC(38:2)	0.385882	0.388328	0.423004	0.390334	0.366138	0.396555	0.375663	0.36899	0.37345	0.419183	0.368286	0.31188	0.421593	0.355245	0.327628	0.331643	0.353676	0.347081	0.320999	0.368043	0.315929	0.32599	0.333234	0.346914	0.388739	0.40425	0.354497	0.294179	0.36585	0.374542	0.388337	0.397525	0.373171	0.39566	0.311425	0.395137	0.385851	0.387522	0.320482	0.302339	0.338591	0.358876	0.381123	0.37207	0.35318	0.359604	0.375768	0.311874
	PC(38:4) (b)	0.558894	0.55932	0.591378	0.51219	0.435378	0.586688	0.559462	0.562777	0.563009	0.589796	0.511279	0.451718	0.564215	0.560241	0.520481	0.523051	0.538421	0.522486	0.484694	0.550857	0.513663	0.495125	0.499402	0.509467	0.517348	0.49838	0.516036	0.47518	0.484043	0.484336	0.502942	0.431692	0.370082	0.487055	0.464646	0.369015	0.345942	0.312953	0.244087	0.233296	0.251259	0.452523	0.286349	0.271355	0.241924	0.255594	0.289711	0.167961
	PC(38:5) (a)	0.246063	0.248678	0.281487	0.256805	0.235914	0.26275	0.236059	0.244362	0.247527	0.28354	0.236589	0.186852	0.285334	0.235112	0.218951	0.221513	0.238368	0.227284	0.202068	0.248304	0.211838	0.222091	0.227553	0.236772	0.268603	0.278795	0.243043	0.197971	0.258825	0.266104	0.276195	0.286418	0.266979	0.285529	0.213812	0.289112	0.284405	0.275695	0.249743	0.236404	0.261272	0.251856	0.260046	0.25458	0.230689	0.252593	0.267112	0.212752
	PC(38:5) (b)	0.208903	0.213794	0.248458	0.249969	0.233899	0.247772	0.192251	0.219017	0.223982	0.26168	0.231866	0.182622	0.280486	0.205729	0.201219	0.203612	0.219328	0.208281	0.18171	0.230587	0.195008	0.197908	0.20264	0.209419	0.239484	0.248196	0.216107	0.176968	0.238032	0.246293	0.24639	0.281068	0.273984	0.259425	0.187173	0.280998	0.280234	0.25629	0.270225	0.261634	0.269757	0.218824	0.233396	0.228565	0.202446	0.228628	0.242224	0.190977
	PC(38:6) (a)	0.153981	0.157928	0.211634	0.178057	0.164157	0.182009	0.138541	0.1549	0.159451	0.206807	0.157696	0.0991518	0.21851	0.142647	0.118853	0.121596	0.140547	0.126558	0.0953072	0.156257	0.112642	0.116123	0.121976	0.131431	0.170565	0.188226	0.140689	0.091753	0.16243	0.17334	0.190051	0.22292	0.218025	0.204123	0.103753	0.244747	0.248319	0.265283	0.23628	0.21662	0.262371	0.152604	0.257176	0.255976	0.239767	0.258893	0.264009	0.24102
	PC(38:7) (c)	0.212506	0.217163	0.247825	0.2617	0.268258	0.230175	0.194489	0.211043	0.216563	0.255272	0.234266	0.191006	0.275275	0.195563	0.201099	0.204057	0.221738	0.215903	0.198857	0.229604	0.192084	0.229044	0.235382	0.243043	0.289978	0.314324	0.248711	0.200403	0.277609	0.287856	0.280654	0.342832	0.34375	0.305318	0.218766	0.345117	0.345771	0.334842	0.329711	0.315219	0.33908	0.257972	0.326627	0.323912	0.296334	0.328095	0.339754	0.291754
	PC(39:5) (a)	0.0883694	0.0922806	0.109914	0.143426	0.175173	0.0878533	0.071567	0.0452949	0.0520602	0.0874964	0.0981728	0.0756556	0.120304	0.026569	0.0405631	0.0445857	0.0597123	0.0744399	0.0761018	0.0730121	0.0276847	0.0805109	0.0873309	0.0962538	0.151932	0.191595	0.0988021	0.0494262	0.131307	0.143623	0.140152	0.226077	0.249518	0.165941	0.0663777	0.243448	0.253014	0.255506	0.271324	0.259442	0.279867	0.113613	0.276643	0.279623	0.265746	0.291609	0.29454	0.277366
	PC(39:5) (b)	0.110228	0.114561	0.134177	0.172448	0.208377	0.107019	0.0913086	0.0738098	0.0810757	0.121445	0.126863	0.0984785	0.154856	0.0535968	0.0667955	0.0708419	0.0883425	0.0990914	0.0984568	0.0991965	0.0535893	0.109186	0.116536	0.126316	0.185121	0.226442	0.128392	0.0756606	0.174561	0.188194	0.183696	0.277363	0.300429	0.21101	0.100899	0.299058	0.308367	0.305718	0.325698	0.312997	0.332004	0.15677	0.311845	0.313573	0.295565	0.324008	0.328169	0.306543
	PC(40:7) (a)	0.387909	0.389613	0.437276	0.371418	0.33073	0.402983	0.380471	0.381867	0.384706	0.427013	0.358743	0.295956	0.418841	0.37292	0.335321	0.338458	0.357588	0.34518	0.312918	0.37171	0.326927	0.32668	0.332706	0.344784	0.375796	0.383023	0.35054	0.299626	0.353401	0.360836	0.383468	0.368562	0.337167	0.380367	0.303732	0.346206	0.33742	0.333397	0.280466	0.265009	0.294985	0.322482	0.315132	0.307611	0.283276	0.30435	0.326325	0.244036
	PC(40:8)	0.0689005	0.0734614	0.119598	0.120981	0.141873	0.0803654	0.0491319	0.0485702	0.0554893	0.10593	0.0889457	0.0462021	0.134409	0.029697	0.0130557	0.0171098	0.0368832	0.0401199	0.0252537	0.0557502	0.00197045	0.0302037	0.0379853	0.0482012	0.110923	0.151593	0.0571238	-0.00236062	0.0886436	0.102801	0.113686	0.187721	0.204134	0.138852	0.0167205	0.224108	0.234077	0.261985	0.244754	0.226233	0.269239	0.0824765	0.27513	0.278057	0.266735	0.28775	0.286701	0.283964
	PC(44:12)	-0.178148	-0.172707	-0.150461	-0.0913321	-0.041882	-0.160131	-0.199441	-0.186943	-0.179842	-0.146533	-0.117919	-0.130241	-0.101337	-0.205186	-0.188962	-0.186087	-0.174974	-0.162128	-0.15856	-0.16221	-0.197274	-0.163861	-0.158655	-0.153742	-0.101338	-0.0592418	-0.148185	-0.185034	-0.0985923	-0.0857677	-0.0936124	0.0192736	0.0666379	-0.060134	-0.157965	0.0733584	0.0920002	0.107156	0.154481	0.148502	0.158239	-0.0890046	0.12716	0.134653	0.134803	0.147053	0.132469	0.178936
	PC(O-16:0/16:0)	-0.0212527	-0.0192656	-0.0210672	0.0228911	0.0658804	-0.0376218	-0.0310229	-0.0766815	-0.0703947	-0.0290713	-0.026603	-0.0506487	0.000862049	-0.093764	-0.106313	-0.102539	-0.0840258	-0.0758429	-0.0761383	-0.0720392	-0.117584	-0.088695	-0.08107	-0.0705897	-0.00372629	0.0507944	-0.0658924	-0.121023	-0.0387665	-0.0251188	-0.0261732	0.0805037	0.122596	0.00539894	-0.10228	0.169239	0.18388	0.233063	0.214618	0.210341	0.209864	-0.00818882	0.29799	0.303558	0.309469	0.309308	0.296731	0.331388
	PC(O-16:0/20:3)	0.0766398	0.07626	0.086031	0.073241	0.0879865	0.0537272	0.074653	0.0382621	0.0419386	0.0752401	0.056872	0.0303511	0.0848381	0.02744	0.00206227	0.00470503	0.0181725	0.0218793	0.0191588	0.0254863	-0.00605572	0.0115505	0.0163392	0.0275044	0.0623784	0.0952691	0.0232613	-0.0105717	0.043242	0.0532495	0.0646784	0.121068	0.147805	0.0703562	-0.00839302	0.147523	0.156453	0.187616	0.173124	0.170994	0.1684	0.0262851	0.227786	0.231916	0.236909	0.241589	0.240807	0.235542
	PC(O-16:0/20:4)	0.0465846	0.048199	0.0692936	0.0711726	0.0956567	0.0337415	0.0370896	0.0131175	0.01839	0.0656313	0.0393826	-0.000444061	0.0832168	-0.00155726	-0.0233453	-0.0202873	-0.000558993	-0.00382051	-0.0133642	0.00779178	-0.0323069	-0.0101988	-0.00350541	0.00858644	0.0611085	0.103952	0.00914881	-0.039216	0.0462151	0.0595923	0.0699811	0.148382	0.175514	0.0888137	-0.0207838	0.208443	0.219983	0.260525	0.2369	0.225895	0.24518	0.0506421	0.288286	0.292127	0.288785	0.30053	0.296896	0.301848
	PC(O-16:0/22:6)	-0.0891493	-0.0843483	-0.0684365	-0.00759725	0.0476358	-0.0883587	-0.109575	-0.112456	-0.10438	-0.0593976	-0.0433842	-0.067815	-0.0154926	-0.13412	-0.11875	-0.115498	-0.0986876	-0.0911597	-0.0881142	-0.0913578	-0.129101	-0.0893748	-0.0828954	-0.0744652	-0.0132841	0.039383	-0.0748279	-0.118228	-0.0170549	-0.00142719	-0.0124096	0.124301	0.180549	0.0216316	-0.094553	0.179064	0.199003	0.219406	0.262961	0.258632	0.256229	-0.025002	0.245522	0.253371	0.25069	0.269522	0.259254	0.28673
	PC(O-18:0/18:1)	-0.110625	-0.109616	-0.114196	-0.0735473	-0.0219967	-0.135265	-0.117656	-0.177187	-0.171136	-0.131342	-0.122697	-0.139539	-0.100071	-0.193502	-0.201534	-0.19799	-0.181502	-0.170103	-0.165041	-0.169422	-0.212171	-0.180524	-0.173661	-0.162609	-0.10072	-0.0429288	-0.161299	-0.209683	-0.132258	-0.118282	-0.118489	-0.000837819	0.0547402	-0.0870637	-0.194294	0.0896467	0.108713	0.169905	0.157116	0.15533	0.152676	-0.105012	0.254821	0.264251	0.279074	0.27608	0.258895	0.309825
	PC(O-18:0/18:2)	-0.117613	-0.116817	-0.11147	-0.0850169	-0.0314615	-0.149592	-0.125295	-0.185832	-0.180188	-0.145271	-0.130677	-0.139709	-0.116667	-0.201469	-0.210965	-0.207457	-0.194821	-0.176543	-0.166025	-0.181722	-0.221647	-0.18671	-0.18056	-0.171938	-0.113603	-0.0588105	-0.170851	-0.212808	-0.146731	-0.133675	-0.126971	-0.0269365	0.0235626	-0.102486	-0.204525	0.0380554	0.0571658	0.118069	0.107275	0.10173	0.113031	-0.139644	0.189152	0.199694	0.215431	0.215334	0.198582	0.249918
	PC(O-18:0/20:4)	0.0104826	0.0108303	0.00808297	0.0335043	0.0731188	-0.0205161	0.00521383	-0.051587	-0.0462144	-0.00927352	-0.0088539	-0.0277816	0.0130744	-0.0667302	-0.0753882	-0.0720763	-0.0565905	-0.0460561	-0.0394289	-0.04996	-0.086354	-0.0513277	-0.0451626	-0.0340668	0.0180121	0.0670967	-0.0385624	-0.0794431	-0.00758243	0.0046739	0.0073233	0.0988865	0.139353	0.025353	-0.0684277	0.153914	0.167797	0.204765	0.202013	0.200625	0.19226	-0.0104106	0.260083	0.266362	0.270482	0.279862	0.275395	0.283458
	PC(O-18:0/22:6)	-0.154522	-0.150256	-0.153744	-0.061988	0.0186315	-0.174099	-0.17419	-0.215312	-0.206031	-0.161973	-0.121426	-0.131069	-0.107897	-0.240297	-0.214834	-0.21073	-0.194201	-0.173224	-0.155723	-0.18605	-0.22865	-0.170147	-0.162602	-0.153698	-0.0779629	-0.00791191	-0.156187	-0.203994	-0.0984526	-0.0812964	-0.0975297	0.0687616	0.144172	-0.0571588	-0.180981	0.14263	0.168067	0.199897	0.252723	0.253798	0.235073	-0.100535	0.258768	0.270084	0.275401	0.291059	0.275538	0.320332
	PC(O-18:1/18:1)	-0.223461	-0.221568	-0.211478	-0.174688	-0.115103	-0.241469	-0.234171	-0.273729	-0.268173	-0.228866	-0.220493	-0.234401	-0.198166	-0.288297	-0.298885	-0.295946	-0.281671	-0.272007	-0.267039	-0.268871	-0.306867	-0.284019	-0.27772	-0.270722	-0.20653	-0.148319	-0.263541	-0.308718	-0.23415	-0.220647	-0.215971	-0.105885	-0.0523144	-0.182119	-0.288213	-0.00882794	0.0122879	0.0873827	0.0658236	0.0585007	0.0781011	-0.19465	0.154978	0.166197	0.185407	0.177875	0.151882	0.235644
	PC(O-18:1/18:2)	-0.180659	-0.179963	-0.164053	-0.154397	-0.105624	-0.204079	-0.187559	-0.217082	-0.213555	-0.18701	-0.180737	-0.185847	-0.16926	-0.226709	-0.238434	-0.236611	-0.228463	-0.220012	-0.212757	-0.220599	-0.24337	-0.222724	-0.218823	-0.215296	-0.172048	-0.129731	-0.211753	-0.237817	-0.192954	-0.183261	-0.174143	-0.0993858	-0.0579021	-0.154381	-0.230551	-0.0469974	-0.0301478	0.0328181	0.0118464	0.00345844	0.0305194	-0.183436	0.0787907	0.0889207	0.105838	0.101777	0.0820018	0.146743
	PC(O-32:1)	-0.201538	-0.197105	-0.186882	-0.12571	-0.0774553	-0.187759	-0.218485	-0.226018	-0.219253	-0.181577	-0.162768	-0.179286	-0.140475	-0.243375	-0.235747	-0.232946	-0.219809	-0.210184	-0.207341	-0.207565	-0.243731	-0.223611	-0.217901	-0.211775	-0.154239	-0.104516	-0.206629	-0.246661	-0.169245	-0.155938	-0.162214	-0.0413997	0.0148867	-0.12966	-0.228027	0.0348151	0.0556725	0.089554	0.127971	0.130814	0.116435	-0.148629	0.137285	0.146258	0.153457	0.158441	0.140555	0.19713
	PC(O-32:2)	-0.0942304	-0.089984	-0.0684651	-0.028183	0.0133446	-0.0866434	-0.111856	-0.131124	-0.123578	-0.0758183	-0.071654	-0.102958	-0.035412	-0.151043	-0.150496	-0.14702	-0.129231	-0.123767	-0.129169	-0.114436	-0.160306	-0.13745	-0.13053	-0.12067	-0.0592983	-0.00904999	-0.115686	-0.166207	-0.0722028	-0.0565331	-0.0563571	0.0645188	0.115468	-0.0244327	-0.146019	0.145455	0.165254	0.201471	0.223595	0.219296	0.221307	-0.0567465	0.242343	0.24986	0.252021	0.261645	0.24783	0.287689
	PC(O-34:1)	-0.145492	-0.14361	-0.140035	-0.0994776	-0.048022	-0.160206	-0.155206	-0.195421	-0.189856	-0.150929	-0.1464	-0.164131	-0.12217	-0.210109	-0.222936	-0.219698	-0.204035	-0.195449	-0.193848	-0.190689	-0.231878	-0.214052	-0.207148	-0.199385	-0.133277	-0.0774735	-0.190722	-0.241432	-0.166176	-0.153229	-0.149818	-0.0474874	-0.0020682	-0.116752	-0.220105	0.0482514	0.065326	0.130713	0.10483	0.0999602	0.109546	-0.122288	0.199224	0.207456	0.221184	0.214361	0.193124	0.260062
	PC(O-34:2)	-0.160865	-0.159704	-0.140558	-0.13147	-0.0858099	-0.18156	-0.169601	-0.203717	-0.199383	-0.16822	-0.162979	-0.173729	-0.146455	-0.215522	-0.22521	-0.222855	-0.212655	-0.203218	-0.197916	-0.202812	-0.231741	-0.209014	-0.204453	-0.198447	-0.152538	-0.108162	-0.196699	-0.22763	-0.172459	-0.160983	-0.150368	-0.0662673	-0.0199379	-0.131462	-0.221386	-0.00540068	0.0138757	0.0741499	0.0659298	0.057523	0.0817761	-0.168422	0.120901	0.131529	0.147284	0.146664	0.128189	0.186913
	PC(O-34:4)	0.0558129	0.058659	0.0936178	0.0861498	0.100246	0.0611338	0.0427876	0.0324021	0.0383148	0.0888851	0.0591458	0.011023	0.111526	0.0164862	-0.00221749	0.000909998	0.0209623	0.0140749	-0.00463563	0.0344754	-0.0104256	0.00478611	0.0112695	0.0237266	0.0718835	0.10818	0.026385	-0.0229828	0.0664785	0.0810078	0.0908656	0.174905	0.202183	0.112159	-0.00671293	0.231211	0.243575	0.275184	0.265769	0.252802	0.277958	0.064632	0.295373	0.298878	0.29353	0.307866	0.304341	0.308401
	PC(O-35:4)	-0.0233307	-0.0214597	0.00257498	0.0037492	0.0265584	-0.0293592	-0.0333982	-0.0541933	-0.049624	-0.0119706	-0.0258309	-0.0551556	0.00782413	-0.0665772	-0.0745375	-0.0722408	-0.0583669	-0.0581071	-0.0637607	-0.05014	-0.0811221	-0.057945	-0.0531906	-0.0437501	-0.00495475	0.0294225	-0.0451852	-0.0789107	-0.0115759	0.000170249	0.0092011	0.0820731	0.113238	0.0238148	-0.069739	0.132817	0.147114	0.179561	0.183083	0.172956	0.193425	-0.0182823	0.20076	0.206755	0.20722	0.219839	0.214062	0.227554
	PC(O-36:0)	0.00949362	0.0102364	0.00102022	0.0379468	0.0772663	-0.0167627	0.00384972	-0.0481567	-0.0425495	-0.00886337	-0.000827704	-0.0171331	0.0176211	-0.0638411	-0.0695756	-0.0662253	-0.05085	-0.0406748	-0.036167	-0.0424415	-0.0804861	-0.044354	-0.0381728	-0.0273365	0.0237013	0.0700859	-0.0296802	-0.0720453	-0.00279972	0.00907111	0.00385796	0.105764	0.149053	0.0293459	-0.0605612	0.157582	0.170778	0.207243	0.202905	0.203276	0.189471	-0.00125361	0.280201	0.286187	0.292201	0.296287	0.289688	0.302891
	PC(O-36:5)	-0.135744	-0.130789	-0.108469	-0.0628556	-0.0262478	-0.113956	-0.154639	-0.144902	-0.138058	-0.1014	-0.0867313	-0.110152	-0.0589629	-0.162445	-0.149871	-0.147598	-0.13608	-0.131586	-0.134369	-0.126064	-0.156105	-0.138491	-0.134224	-0.128583	-0.0865413	-0.049786	-0.127624	-0.156892	-0.0801075	-0.0670636	-0.073322	0.038938	0.0893603	-0.0472571	-0.143165	0.0888934	0.10888	0.120356	0.181877	0.181221	0.172235	-0.0887715	0.138883	0.146572	0.145581	0.16176	0.150816	0.18287
	PC(O-38:5)	-0.0721781	-0.0707888	-0.0604792	-0.0366804	0.00925635	-0.0944936	-0.0813514	-0.101848	-0.0971586	-0.0610822	-0.066177	-0.0859473	-0.0414972	-0.114745	-0.121629	-0.119446	-0.105352	-0.103408	-0.0998373	-0.102942	-0.128724	-0.0999343	-0.0946986	-0.0873089	-0.038318	0.00692168	-0.0882266	-0.122532	-0.046219	-0.0345159	-0.0316673	0.0555588	0.0928931	-0.0105153	-0.101595	0.109673	0.123944	0.165626	0.157952	0.151137	0.162383	-0.0421634	0.191418	0.19804	0.20063	0.209515	0.199319	0.230015
	PC(O-40:5)	-0.113008	-0.111375	-0.118033	-0.0634212	-0.00365625	-0.138318	-0.122428	-0.166788	-0.160803	-0.127351	-0.107266	-0.115252	-0.0948105	-0.183093	-0.181675	-0.178602	-0.165568	-0.150479	-0.136745	-0.159323	-0.191911	-0.150047	-0.144099	-0.136521	-0.0778404	-0.0212398	-0.138426	-0.176277	-0.101885	-0.0891691	-0.0945531	0.0217782	0.0772645	-0.0674818	-0.160356	0.0863921	0.105055	0.145533	0.161173	0.163019	0.147561	-0.0961005	0.203279	0.212219	0.220565	0.227531	0.215058	0.251816
	PC(O-40:7) (a)	-0.153425	-0.148692	-0.136421	-0.0672257	-0.00412529	-0.154114	-0.173607	-0.171832	-0.164455	-0.126652	-0.101755	-0.115406	-0.0840772	-0.191366	-0.169249	-0.166537	-0.152997	-0.143809	-0.13609	-0.147553	-0.178027	-0.138166	-0.132523	-0.12754	-0.0683716	-0.0173739	-0.125351	-0.162406	-0.0705794	-0.0568455	-0.0701985	0.0598682	0.114154	-0.0339386	-0.135194	0.111504	0.130755	0.15415	0.192902	0.188677	0.189883	-0.0689888	0.177194	0.185386	0.185536	0.199424	0.184962	0.229577
	PC(O-40:7) (b)	0.0671521	0.0686926	0.0802874	0.0786246	0.0728262	0.0811527	0.062166	0.0712726	0.0736562	0.0955932	0.075631	0.0510004	0.100582	0.0645193	0.0458168	0.0475909	0.0578637	0.0543171	0.0419296	0.0660968	0.0412198	0.0450272	0.0486807	0.0549557	0.0790711	0.0914832	0.0591273	0.0295132	0.0654402	0.0705151	0.0729174	0.0955269	0.0962755	0.0828202	0.0378801	0.108991	0.109164	0.11828	0.100002	0.0952532	0.103714	0.0710973	0.130921	0.130033	0.125068	0.129292	0.131389	0.120812
	PC(P-15:0/20:4) (a)	0.00362014	0.00447721	0.0198504	0.0161923	0.0313985	-0.00589977	-0.00216918	-0.0346202	-0.0310871	-0.00348459	-0.0117591	-0.0319404	0.0112958	-0.04439	-0.0514968	-0.049563	-0.0391624	-0.0373256	-0.0415514	-0.0314332	-0.0569132	-0.0353221	-0.0316559	-0.0232665	0.00440133	0.0303663	-0.0261549	-0.051867	-0.00272268	0.00653948	0.0151878	0.0712958	0.0954873	0.0239665	-0.0499887	0.105317	0.116464	0.143074	0.143105	0.134295	0.152761	-0.0135965	0.163547	0.168191	0.170053	0.179541	0.176857	0.18085
	PC(P-15:0/20:4) (b)	-0.106584	-0.105305	-0.096285	-0.0746805	-0.0355116	-0.124071	-0.115027	-0.156735	-0.151976	-0.120904	-0.114001	-0.127731	-0.0955184	-0.169558	-0.16741	-0.16513	-0.154295	-0.146482	-0.142025	-0.146787	-0.17415	-0.146036	-0.141694	-0.133847	-0.0932005	-0.052185	-0.136906	-0.165318	-0.10411	-0.0923914	-0.0878145	0.00275644	0.0479958	-0.0706348	-0.15939	0.0612539	0.0800852	0.120252	0.136206	0.130802	0.139617	-0.108093	0.160016	0.169093	0.176614	0.185992	0.174731	0.207027
	PC(P-16:0/14:0)	-0.0908992	-0.0878098	-0.0830554	-0.0370509	0.00325374	-0.0906696	-0.103454	-0.156607	-0.149402	-0.103966	-0.0979152	-0.125779	-0.0654078	-0.17588	-0.193812	-0.18969	-0.171899	-0.160377	-0.163889	-0.152539	-0.205081	-0.186339	-0.178522	-0.168581	-0.098413	-0.0408975	-0.161124	-0.218388	-0.14299	-0.127969	-0.123875	-0.00676547	0.0475798	-0.0937276	-0.211313	0.0932249	0.113922	0.165148	0.174453	0.175893	0.161356	-0.114821	0.243263	0.251908	0.261377	0.263456	0.247763	0.29343
	PC(P-16:0/16:0)	-0.104321	-0.101944	-0.0965671	-0.0549194	-0.00824482	-0.117689	-0.115952	-0.166535	-0.159903	-0.113953	-0.114099	-0.142159	-0.0798451	-0.184132	-0.194937	-0.191282	-0.172631	-0.166118	-0.16877	-0.158774	-0.205271	-0.183331	-0.175764	-0.165184	-0.0971744	-0.0396618	-0.159517	-0.214615	-0.125191	-0.109907	-0.105008	0.0116879	0.0632562	-0.0727335	-0.194008	0.123703	0.143948	0.203048	0.19618	0.192005	0.192788	-0.0866876	0.269451	0.277686	0.285692	0.286584	0.268374	0.322696
	PC(P-16:0/16:1)	0.000656389	0.00341514	0.0310577	0.0269861	0.0309195	0.0206831	-0.00929127	-0.0281317	-0.0234143	0.0258517	-0.0142665	-0.0656828	0.0428246	-0.0402466	-0.0813019	-0.078009	-0.0578735	-0.0654812	-0.0915776	-0.0368458	-0.0884351	-0.105843	-0.0985093	-0.0879072	-0.0294827	0.00881098	-0.0729905	-0.133904	-0.0643201	-0.0523857	-0.0343631	0.0226883	0.0387229	-0.0112937	-0.117016	0.120776	0.129628	0.18447	0.135813	0.127475	0.144794	-0.00864025	0.228893	0.230879	0.233129	0.22859	0.217441	0.249704
	PC(P-16:0/18:0)	-0.143622	-0.141774	-0.142685	-0.0910783	-0.0285963	-0.171125	-0.154721	-0.209294	-0.202392	-0.157337	-0.147698	-0.167927	-0.120835	-0.227767	-0.226761	-0.223029	-0.204058	-0.194761	-0.189791	-0.193731	-0.238137	-0.205818	-0.197999	-0.186528	-0.114904	-0.0497982	-0.184551	-0.238944	-0.140693	-0.124323	-0.124385	0.00980747	0.0707839	-0.0881799	-0.214737	0.122811	0.145468	0.211494	0.20495	0.200845	0.202212	-0.106235	0.290331	0.30079	0.312964	0.314836	0.294415	0.355309
	PC(P-16:0/18:1)	-0.149255	-0.146449	-0.124177	-0.102574	-0.0628358	-0.148491	-0.161994	-0.202393	-0.195926	-0.142179	-0.158539	-0.197687	-0.110442	-0.219077	-0.246908	-0.24303	-0.222394	-0.219839	-0.232046	-0.201239	-0.256358	-0.252876	-0.244715	-0.233374	-0.160399	-0.101254	-0.221744	-0.284921	-0.194097	-0.178001	-0.164071	-0.0543216	-0.00543421	-0.129901	-0.263061	0.0672227	0.0882324	0.164127	0.136605	0.128617	0.146194	-0.141739	0.235231	0.24427	0.25687	0.252677	0.230236	0.299806
	PC(P-16:0/18:2)	-0.163454	-0.161163	-0.136089	-0.119092	-0.0695609	-0.177501	-0.176254	-0.220908	-0.214707	-0.164002	-0.175025	-0.207479	-0.133579	-0.237188	-0.256562	-0.253173	-0.234125	-0.231543	-0.238224	-0.217825	-0.265188	-0.247195	-0.23967	-0.229233	-0.159949	-0.100443	-0.221619	-0.277302	-0.187349	-0.170978	-0.157711	-0.0441201	0.00889158	-0.124805	-0.258548	0.0638328	0.0870074	0.163534	0.142969	0.131575	0.159575	-0.154448	0.228581	0.239642	0.251309	0.254422	0.232525	0.299412
	PC(P-16:0/18:3)	-0.251469	-0.249363	-0.227678	-0.210842	-0.165229	-0.255828	-0.262071	-0.29695	-0.292276	-0.257421	-0.253951	-0.269767	-0.229458	-0.308845	-0.325783	-0.32349	-0.31281	-0.305578	-0.30544	-0.297761	-0.330886	-0.317617	-0.312844	-0.307793	-0.256308	-0.209215	-0.300255	-0.335598	-0.28143	-0.26906	-0.256909	-0.162718	-0.109617	-0.231462	-0.329863	-0.0810201	-0.0576074	0.0108597	0.0112744	0.00519766	0.0247016	-0.259807	0.0744415	0.0866745	0.105832	0.101783	0.0769008	0.157696
	PC(P-16:0/20:4)	0.0666308	0.0684808	0.093953	0.0901038	0.108719	0.0576627	0.0563681	0.0290229	0.0343482	0.0853189	0.049301	0.00114897	0.10195	0.0143295	-0.00709514	-0.00385627	0.0181629	0.0105687	-0.00591036	0.0284699	-0.0162282	0.00177017	0.00903625	0.0226184	0.0767514	0.118319	0.0252391	-0.0293824	0.0650358	0.0792049	0.0925621	0.169747	0.19312	0.112827	-0.00624276	0.243559	0.254956	0.297571	0.267294	0.253357	0.279507	0.0786677	0.321369	0.324323	0.318035	0.330712	0.327101	0.330835
	PC(P-16:0/20:5)	-0.120675	-0.115678	-0.0895099	-0.0500018	-0.0168275	-0.0989383	-0.140033	-0.137957	-0.130888	-0.0890733	-0.0831393	-0.11345	-0.0476548	-0.156033	-0.145158	-0.142633	-0.128444	-0.127022	-0.134958	-0.116408	-0.151827	-0.138626	-0.133605	-0.126771	-0.079948	-0.041722	-0.123672	-0.159818	-0.0765284	-0.0625095	-0.0652833	0.0469942	0.0943537	-0.0370601	-0.143978	0.107671	0.127727	0.146575	0.194626	0.190099	0.191864	-0.0772178	0.166644	0.173845	0.170809	0.187936	0.176952	0.208572
	PC(P-16:0/22:6)	-0.102368	-0.0975166	-0.07519	-0.0225425	0.0310099	-0.100685	-0.123444	-0.136058	-0.127833	-0.0772652	-0.0705738	-0.102451	-0.0337441	-0.157834	-0.146799	-0.14331	-0.124194	-0.119717	-0.12281	-0.113171	-0.157178	-0.124287	-0.116939	-0.107572	-0.0396314	0.0164833	-0.103879	-0.155596	-0.0467587	-0.0297219	-0.0339751	0.103399	0.158503	0.0029862	-0.128548	0.180012	0.201411	0.235717	0.263513	0.255205	0.265011	-0.0388325	0.2676	0.27591	0.272951	0.291059	0.277645	0.31514
	PC(P-17:0/20:4) (a)	-0.132295	-0.130139	-0.122103	-0.0839513	-0.0330623	-0.149316	-0.143964	-0.189114	-0.182621	-0.139738	-0.133864	-0.156491	-0.105205	-0.206397	-0.209784	-0.206585	-0.190529	-0.18185	-0.178412	-0.180336	-0.219329	-0.188187	-0.181665	-0.171642	-0.111135	-0.0546296	-0.172331	-0.216299	-0.131511	-0.116363	-0.112887	0.00686728	0.0638429	-0.0860383	-0.202121	0.0990971	0.122112	0.173266	0.188108	0.182499	0.187709	-0.118989	0.225175	0.235544	0.241739	0.253543	0.238593	0.281988
	PC(P-17:0/20:4) (b)	-0.0803849	-0.0780708	-0.0617771	-0.0379287	0.00100893	-0.0913575	-0.0925179	-0.120491	-0.114541	-0.07075	-0.0777029	-0.107736	-0.0419609	-0.136438	-0.144816	-0.142025	-0.125509	-0.123525	-0.126732	-0.11679	-0.152937	-0.125535	-0.119533	-0.109611	-0.0565757	-0.0092508	-0.11015	-0.151787	-0.0680819	-0.0537403	-0.0482309	0.0551419	0.100423	-0.0248226	-0.137303	0.131801	0.151373	0.19361	0.204434	0.196583	0.208063	-0.0647381	0.228743	0.237001	0.238062	0.253149	0.242672	0.271095
	PC(P-18:0/18:2)	-0.217407	-0.215402	-0.199982	-0.166525	-0.102413	-0.243335	-0.23	-0.28556	-0.278738	-0.231831	-0.223457	-0.242967	-0.194996	-0.303583	-0.312766	-0.309307	-0.292261	-0.281753	-0.277901	-0.277747	-0.32249	-0.292706	-0.285499	-0.275615	-0.205417	-0.14076	-0.271788	-0.322342	-0.232602	-0.215866	-0.207804	-0.0781903	-0.0144333	-0.17271	-0.30499	0.029203	0.0556839	0.133646	0.127095	0.118254	0.139575	-0.205395	0.207836	0.221276	0.237364	0.240633	0.216112	0.292465
	PC(P-18:0/20:4)	-0.0357715	-0.0341907	-0.020465	2.16e-05	0.0425165	-0.0607777	-0.046447	-0.091765	-0.0854546	-0.0359001	-0.0497371	-0.0844782	-0.00918997	-0.108958	-0.118204	-0.114927	-0.0949762	-0.0937404	-0.0975437	-0.0866749	-0.128258	-0.098773	-0.0916413	-0.0792814	-0.0189842	0.0342429	-0.0804201	-0.130054	-0.0333516	-0.0177564	-0.0108442	0.0972478	0.141521	0.0150403	-0.109203	0.182983	0.201511	0.253407	0.243781	0.234072	0.24874	-0.0234124	0.2962	0.303852	0.304035	0.318581	0.309003	0.333092
	PC(P-18:0/22:5)	-0.163525	-0.160065	-0.154911	-0.085903	-0.00970004	-0.188008	-0.181225	-0.225565	-0.216573	-0.164159	-0.143573	-0.165482	-0.115007	-0.249712	-0.243157	-0.239071	-0.219008	-0.205501	-0.196042	-0.209127	-0.256239	-0.210225	-0.201977	-0.19045	-0.111871	-0.0387084	-0.191881	-0.246256	-0.128718	-0.109708	-0.11529	0.0479942	0.122096	-0.0757779	-0.218433	0.145706	0.172978	0.225149	0.255064	0.252211	0.245355	-0.118466	0.286802	0.298956	0.305778	0.320053	0.301825	0.355142
	PC(P-18:0/22:6)	-0.224603	-0.220037	-0.210818	-0.131178	-0.0519944	-0.239066	-0.245904	-0.275058	-0.266011	-0.219205	-0.186209	-0.200596	-0.165325	-0.298949	-0.277676	-0.274046	-0.257795	-0.241599	-0.22985	-0.247621	-0.289265	-0.243716	-0.2365	-0.22855	-0.153742	-0.0855356	-0.228096	-0.274853	-0.165502	-0.147533	-0.158042	0.00638998	0.0809791	-0.115675	-0.249016	0.0984035	0.126785	0.169943	0.218724	0.214825	0.213987	-0.156725	0.218801	0.23164	0.237056	0.253847	0.233216	0.296178
	PC(P-18:1/18:1)	-0.0976409	-0.095792	-0.0728888	-0.0681176	-0.0395069	-0.100381	-0.106953	-0.146531	-0.141159	-0.0907977	-0.115072	-0.154515	-0.0680398	-0.16066	-0.189703	-0.186355	-0.167341	-0.167112	-0.179486	-0.149357	-0.197935	-0.197812	-0.190688	-0.180047	-0.117995	-0.0678279	-0.17049	-0.225794	-0.149097	-0.135267	-0.118791	-0.0334284	0.0036662	-0.0930009	-0.208715	0.0650413	0.0814278	0.150194	0.113704	0.105439	0.1255	-0.107624	0.209959	0.217056	0.229296	0.223122	0.20532	0.260667
	PC(P-18:1/22:6)	-0.151944	-0.147583	-0.127072	-0.0725774	-0.00812496	-0.16204	-0.17241	-0.188322	-0.180318	-0.131181	-0.119984	-0.145749	-0.0884228	-0.209612	-0.197096	-0.193841	-0.175863	-0.169949	-0.168721	-0.166576	-0.207009	-0.169358	-0.162234	-0.154216	-0.0845828	-0.0252144	-0.150729	-0.199464	-0.0926749	-0.0757678	-0.0817488	0.0597746	0.11751	-0.0416628	-0.171448	0.138452	0.161036	0.206364	0.223704	0.213257	0.232073	-0.0829851	0.240601	0.250555	0.252521	0.26696	0.249115	0.30308
	PC(P-20:0/20:4)	-0.105393	-0.103798	-0.10154	-0.061454	-0.00998664	-0.129946	-0.115308	-0.157996	-0.151976	-0.112583	-0.106296	-0.125476	-0.0819015	-0.174198	-0.180951	-0.17796	-0.162075	-0.154959	-0.150889	-0.154612	-0.190346	-0.16161	-0.155358	-0.14546	-0.0890982	-0.0359649	-0.145901	-0.188454	-0.0977814	-0.0837499	-0.080737	0.0288502	0.0786488	-0.0545826	-0.163134	0.113334	0.132608	0.178495	0.18644	0.183981	0.1806	-0.0792213	0.229545	0.237775	0.24334	0.251037	0.237759	0.276808
	PC(P-35:2) (a)	-0.206975	-0.205107	-0.190939	-0.164152	-0.11296	-0.221437	-0.217511	-0.268894	-0.263153	-0.224626	-0.215574	-0.231929	-0.191647	-0.283794	-0.293783	-0.290685	-0.277507	-0.265247	-0.261917	-0.261587	-0.302069	-0.281404	-0.275265	-0.267477	-0.206246	-0.150206	-0.262823	-0.306208	-0.239934	-0.225824	-0.217118	-0.107857	-0.0510646	-0.188392	-0.299503	-0.013005	0.0110301	0.0788538	0.0803796	0.0745871	0.0890977	-0.216132	0.149998	0.16243	0.178394	0.180672	0.158667	0.227923
	PC(P-35:2) (b)	-0.228485	-0.226552	-0.211149	-0.18282	-0.127591	-0.245856	-0.23979	-0.287021	-0.281365	-0.244253	-0.232087	-0.245632	-0.210946	-0.301848	-0.310504	-0.307681	-0.295576	-0.28349	-0.278363	-0.281327	-0.31808	-0.294811	-0.289095	-0.282259	-0.223285	-0.168436	-0.278105	-0.317857	-0.251112	-0.237103	-0.228242	-0.118694	-0.0612897	-0.199869	-0.309981	-0.0278125	-0.00308109	0.0639844	0.069324	0.0621883	0.0818362	-0.23117	0.129317	0.142239	0.158029	0.160954	0.137905	0.211382
	PC(P-36:3)	0.0113442	0.012224	0.0315777	0.0280516	0.0564262	-0.00949597	0.00375751	-0.041785	-0.0361865	0.0135562	-0.0117964	-0.052028	0.0333158	-0.0573024	-0.083013	-0.0796353	-0.0597996	-0.0598426	-0.0689026	-0.0478211	-0.0926605	-0.0746083	-0.0676182	-0.0543587	0.00195461	0.0511403	-0.0542187	-0.105047	-0.0224336	-0.00764675	0.00666485	0.0981503	0.138232	0.0252832	-0.0941173	0.168208	0.184503	0.23822	0.21851	0.211286	0.220326	-0.0193598	0.289894	0.296652	0.301302	0.309134	0.301261	0.317928
	PC(P-38:5) (a)	-0.0370735	-0.0346952	-0.01238	0.00374626	0.0424652	-0.0510356	-0.0500401	-0.0726954	-0.0665996	-0.0140962	-0.0392461	-0.0827889	0.010267	-0.0890883	-0.100393	-0.0976034	-0.0763912	-0.0846827	-0.0967593	-0.0693964	-0.108283	-0.0875783	-0.0805875	-0.0692528	-0.0102664	0.0396218	-0.0673919	-0.117304	-0.0165829	-0.000770132	0.00509617	0.114013	0.154549	0.0339956	-0.0925057	0.197983	0.215207	0.26643	0.250901	0.239133	0.25981	-0.00276695	0.296474	0.303098	0.301768	0.314387	0.303198	0.333307
	PC(P-38:5) (b)	-0.121801	-0.117485	-0.0925922	-0.0531217	-0.00705828	-0.118215	-0.140781	-0.164065	-0.15608	-0.103176	-0.10314	-0.139198	-0.0603672	-0.18495	-0.184881	-0.181352	-0.162066	-0.157931	-0.163867	-0.14781	-0.194856	-0.169073	-0.161908	-0.151194	-0.0867936	-0.0318344	-0.148672	-0.199461	-0.0946623	-0.0772217	-0.0752268	0.0573397	0.114173	-0.0424926	-0.177963	0.143727	0.167523	0.208144	0.23814	0.231061	0.237813	-0.0876139	0.247676	0.257017	0.257744	0.27401	0.259774	0.300314
	LPC(14:0) [sn1]	0.378153	0.379609	0.403669	0.362445	0.314233	0.406231	0.374761	0.366122	0.367866	0.379956	0.35946	0.332405	0.380184	0.360448	0.343202	0.345586	0.350015	0.35584	0.336926	0.367832	0.33726	0.330937	0.33338	0.337095	0.343633	0.331928	0.341434	0.319283	0.302104	0.302521	0.308794	0.27438	0.2413	0.300196	0.28808	0.205371	0.194085	0.160064	0.149777	0.143895	0.152791	0.250025	0.153183	0.146246	0.124981	0.147133	0.173181	0.0805919
	LPC(14:0) [sn2]	0.374042	0.375693	0.399295	0.361509	0.315193	0.402465	0.369942	0.359705	0.361755	0.373946	0.35702	0.33136	0.376201	0.35317	0.336709	0.339213	0.343442	0.350995	0.332973	0.362203	0.33042	0.326519	0.328973	0.332635	0.339784	0.328961	0.336541	0.314655	0.295426	0.295962	0.300596	0.270486	0.239729	0.292955	0.280874	0.200112	0.189752	0.156347	0.148401	0.141916	0.152764	0.239955	0.152041	0.145699	0.125369	0.147654	0.173286	0.0823112
	LPC(15-MHDA) [sn1] & LPC(17:0) [sn2]	0.0098009	0.0116717	0.0177547	0.0532227	0.104092	-0.0196018	-0.00218661	-0.0518235	-0.0458791	-0.026529	0.0150349	0.0212746	0.00760399	-0.0687341	-0.041149	-0.0373548	-0.0304426	0.0007665	0.0226299	-0.0198097	-0.0542885	0.0177555	0.0228459	0.0295437	0.0756022	0.117275	0.0251339	-0.00665873	0.0574355	0.067929	0.0620084	0.149139	0.183562	0.0836228	0.00406303	0.155121	0.167947	0.177283	0.200352	0.188294	0.214086	0.0270332	0.205509	0.21226	0.209041	0.229725	0.227376	0.230052
	LPC(15-MHDA) [sn1] [104-sn1]	0.0128954	0.0144721	0.0205057	0.0482249	0.0908149	-0.0130568	0.00268351	-0.0491566	-0.0437951	-0.0241439	0.00875549	0.0107823	0.00575157	-0.064391	-0.0394873	-0.0358582	-0.0287247	-0.000468368	0.0179175	-0.0176572	-0.0519262	0.0127716	0.0176946	0.0246537	0.067908	0.106579	0.0208029	-0.0107532	0.0471255	0.0568893	0.0527791	0.131533	0.162913	0.0724643	-0.00259689	0.140607	0.152369	0.165444	0.181209	0.170083	0.194024	0.0212307	0.19683	0.203259	0.201666	0.219503	0.216999	0.220368
	LPC(15-MHDA) [sn2]	0.00540836	0.00711782	0.0144497	0.0419284	0.0840754	-0.0175554	-0.00501246	-0.0538391	-0.0483714	-0.0294966	0.00622334	0.00955975	0.00175054	-0.0693859	-0.0473382	-0.0436675	-0.0368238	-0.00763703	0.0105832	-0.0247321	-0.0597517	0.00553999	0.0104537	0.0172927	0.0604945	0.0987609	0.013893	-0.017733	0.0384717	0.0483009	0.0444176	0.124064	0.156337	0.064343	-0.011078	0.134572	0.147126	0.160672	0.178082	0.166184	0.193246	0.0124623	0.192619	0.199321	0.198547	0.21588	0.212739	0.218185
	LPC(15:0) [sn1]	0.111571	0.113109	0.114531	0.142019	0.173535	0.0919911	0.102576	0.0611176	0.0658177	0.0766798	0.113202	0.11947	0.103326	0.0475309	0.0707028	0.0738283	0.0775514	0.104977	0.121867	0.0871988	0.0597877	0.119896	0.123652	0.127812	0.159879	0.186969	0.123019	0.100731	0.134477	0.141545	0.132198	0.194529	0.217532	0.145025	0.0944217	0.172532	0.179931	0.168122	0.201156	0.195391	0.201076	0.0884123	0.186812	0.190686	0.180965	0.206963	0.213932	0.184785
	LPC(15:0) [sn2]	0.106894	0.108559	0.112345	0.135735	0.161894	0.0939125	0.0980789	0.0537326	0.0585576	0.0713353	0.105928	0.109532	0.0990271	0.0398432	0.0596995	0.0628986	0.066801	0.0936243	0.107167	0.079367	0.0490546	0.101341	0.105076	0.109483	0.141049	0.167596	0.105377	0.0825683	0.109389	0.116521	0.108373	0.17015	0.19393	0.120631	0.0697148	0.153458	0.161604	0.154544	0.185355	0.179484	0.186849	0.0646013	0.179366	0.183718	0.176304	0.200806	0.20711	0.180047
	LPC(16:0) [sn1]	0.287862	0.289109	0.312702	0.290984	0.28327	0.282058	0.280595	0.2625	0.265871	0.287097	0.27675	0.255003	0.294595	0.252152	0.246682	0.249938	0.259186	0.271829	0.268124	0.271374	0.236455	0.271644	0.276123	0.283729	0.311246	0.323894	0.284045	0.250544	0.289311	0.294547	0.299046	0.305892	0.287974	0.304639	0.254286	0.270995	0.265097	0.254795	0.224244	0.208459	0.243034	0.255498	0.247221	0.243041	0.224411	0.245038	0.261481	0.200467
	LPC(16:0) [sn2]	0.269957	0.271386	0.295685	0.276379	0.270511	0.266104	0.26212	0.244051	0.247523	0.2679	0.261467	0.242086	0.277073	0.23351	0.228162	0.231463	0.240009	0.254573	0.25225	0.253002	0.217939	0.254478	0.258887	0.26621	0.294043	0.307278	0.266975	0.233914	0.273053	0.278328	0.283261	0.290896	0.274676	0.288817	0.238521	0.256433	0.251039	0.240912	0.212001	0.195465	0.233101	0.240856	0.231406	0.227615	0.209661	0.230013	0.24539	0.187921
	LPC(16:1) [sn1]	0.341805	0.341594	0.369596	0.298685	0.2365	0.367521	0.344412	0.345466	0.344389	0.35433	0.302058	0.266023	0.334105	0.347726	0.311137	0.312641	0.317794	0.311559	0.283678	0.333128	0.30858	0.278162	0.280246	0.284045	0.286291	0.269268	0.292892	0.269821	0.252367	0.250642	0.268925	0.199341	0.149505	0.256791	0.253632	0.168285	0.151777	0.13836	0.0796382	0.071473	0.090932	0.251104	0.117691	0.107961	0.0887932	0.0966017	0.116832	0.0458303
	LPC(16:1) [sn2]	0.361602	0.361123	0.389016	0.309164	0.235213	0.393984	0.366248	0.371191	0.369294	0.378119	0.315874	0.275504	0.352375	0.375736	0.32934	0.33053	0.335551	0.324602	0.291149	0.351232	0.328184	0.285936	0.287685	0.291233	0.289172	0.266604	0.301753	0.279442	0.252762	0.249769	0.270817	0.186292	0.130055	0.255007	0.259972	0.158659	0.139949	0.125831	0.0610761	0.0543412	0.0706457	0.258093	0.102028	0.0908666	0.0709978	0.0768291	0.0985959	0.0228484
	LPC(17:0) [sn1]	0.00245018	0.00450673	0.0084929	0.0550497	0.117304	-0.0341446	-0.0111849	-0.0578326	-0.0515267	-0.0333047	0.0160322	0.0274976	0.00351517	-0.0755953	-0.0434581	-0.0397319	-0.033375	0.00030562	0.0278503	-0.025417	-0.0569887	0.0224198	0.0275337	0.0331559	0.0823001	0.127696	0.0279672	-0.00239977	0.0685214	0.0793286	0.0707307	0.164573	0.201722	0.093789	0.0132418	0.163818	0.177051	0.182439	0.212546	0.201462	0.22349	0.0328459	0.204662	0.211575	0.206265	0.22972	0.227303	0.229909
	LPC(17:1) (a) [sn1] [104-sn1]	0.137847	0.139278	0.165081	0.140298	0.128355	0.15175	0.132018	0.107941	0.110714	0.129089	0.122373	0.10402	0.14003	0.100013	0.0820621	0.0852616	0.0916265	0.107412	0.100734	0.112931	0.0737429	0.0858199	0.0897955	0.096216	0.123315	0.136799	0.102299	0.068912	0.093968	0.0992212	0.113195	0.118491	0.111667	0.117204	0.0659911	0.12076	0.120628	0.125373	0.106952	0.0967852	0.123028	0.0924177	0.134491	0.133476	0.12734	0.135237	0.140392	0.119749
	LPC(17:1) [sn1] (a) & LPC(17:1) [sn2] (b)	0.119633	0.120977	0.144505	0.123613	0.115289	0.131014	0.113929	0.0846763	0.0876972	0.106462	0.102897	0.0858505	0.119533	0.0762277	0.0586272	0.0618889	0.0682609	0.0853671	0.0799858	0.0899073	0.0500848	0.0640352	0.0681392	0.074881	0.103294	0.11912	0.080229	0.0466011	0.0734828	0.07938	0.093184	0.105877	0.104012	0.0980127	0.0426945	0.114139	0.115813	0.121998	0.109845	0.101106	0.123101	0.0725308	0.13635	0.136319	0.131761	0.139744	0.143613	0.127416
	LPC(17:1) [sn1] (b)	0.050441	0.051567	0.0642175	0.06138	0.0662951	0.0527354	0.0451409	-0.000614894	0.00357815	0.0257374	0.0338998	0.0189602	0.0494983	-0.0120657	-0.0265821	-0.0234215	-0.0161889	0.000561277	-0.00271247	0.00466327	-0.0349119	-0.0129409	-0.0088537	-0.000682727	0.0286959	0.0518765	6.41507e-05	-0.0309248	8.30316e-05	0.00835083	0.0151236	0.0654102	0.0859702	0.0269685	-0.0408083	0.0962632	0.106139	0.122086	0.131039	0.124353	0.138341	-0.00548867	0.164394	0.168938	0.170015	0.180732	0.179696	0.177932
	LPC(17:1) [sn2] (a)	0.155677	0.156652	0.181046	0.150261	0.132261	0.169226	0.151703	0.125001	0.127187	0.144479	0.132078	0.112063	0.151357	0.118647	0.0990397	0.101994	0.107636	0.121377	0.112196	0.128624	0.0916903	0.0919001	0.0956433	0.101627	0.125884	0.136145	0.108196	0.0764989	0.094073	0.0984638	0.114594	0.109504	0.098462	0.115242	0.0700029	0.113267	0.111558	0.115626	0.0935118	0.0849051	0.106721	0.0957905	0.123228	0.121328	0.114734	0.121359	0.127587	0.104175
	LPC(18:0) [sn1]	0.228001	0.229366	0.243847	0.253794	0.286079	0.191157	0.216823	0.167206	0.173662	0.205112	0.219943	0.206274	0.230847	0.14838	0.155778	0.160028	0.172346	0.196232	0.209433	0.181455	0.140824	0.204288	0.21055	0.21947	0.269676	0.308492	0.214629	0.174182	0.245012	0.255419	0.254093	0.316896	0.32856	0.268524	0.184578	0.294267	0.297522	0.297324	0.289409	0.277196	0.295947	0.194195	0.307995	0.308482	0.292739	0.320069	0.331936	0.283745
	LPC(18:0) [sn2]	0.203194	0.204541	0.219621	0.228679	0.260908	0.168678	0.192187	0.14354	0.14973	0.180573	0.194254	0.18096	0.20546	0.125481	0.134978	0.139138	0.150927	0.174495	0.186881	0.160831	0.120558	0.181862	0.187905	0.196588	0.245343	0.283463	0.192076	0.152953	0.220748	0.23096	0.229873	0.292489	0.305723	0.244351	0.161905	0.273186	0.277347	0.279075	0.273573	0.261881	0.28095	0.17183	0.290546	0.291625	0.277374	0.303983	0.314546	0.271567
	LPC(18:1) [sn1]	0.00738908	0.00790387	0.0335602	0.00849376	0.0126715	0.00602625	0.0031448	-0.0294076	-0.0268814	-0.00621241	-0.0126945	-0.0276641	0.00529182	-0.0361304	-0.0615985	-0.0588845	-0.0527781	-0.0392232	-0.0442365	-0.0325648	-0.0680248	-0.0634595	-0.0596103	-0.0540221	-0.0224039	-0.000208902	-0.0468436	-0.0780707	-0.0480174	-0.0415166	-0.0236893	-0.00618318	-0.00311149	-0.0143908	-0.0752249	0.0280297	0.0329199	0.0672005	0.0329391	0.0216402	0.0560704	-0.029085	0.0879806	0.0905191	0.0939438	0.0940493	0.0882746	0.106964
	LPC(18:1) [sn2]	0.0795424	0.0803502	0.107366	0.0798751	0.0756957	0.0824411	0.074675	0.0502727	0.0528098	0.0746398	0.0623602	0.0427925	0.0835852	0.0432242	0.018417	0.0213043	0.0287129	0.0400432	0.0314423	0.0487194	0.0114541	0.0159975	0.020101	0.0262864	0.0566677	0.0744608	0.0336683	-8.42893e-05	0.0290168	0.0348845	0.0512835	0.0593182	0.0535456	0.0594192	0.00197298	0.0802257	0.0814195	0.107205	0.0653246	0.0517698	0.0907569	0.0412947	0.121094	0.121284	0.118887	0.122381	0.122135	0.121286
	LPC(18:2) [sn1]	-0.171391	-0.171386	-0.150662	-0.158171	-0.120977	-0.194185	-0.176233	-0.220197	-0.217153	-0.200178	-0.181855	-0.178715	-0.17897	-0.227893	-0.244932	-0.242812	-0.239977	-0.221225	-0.213578	-0.223336	-0.249792	-0.233782	-0.230781	-0.22745	-0.192297	-0.156857	-0.224479	-0.244824	-0.212166	-0.203714	-0.190322	-0.136233	-0.106134	-0.175209	-0.24362	-0.0771634	-0.0613861	-0.006391	-0.020898	-0.0311028	0.00412403	-0.195687	0.0253085	0.0347841	0.0492129	0.0496689	0.0322243	0.0907225
	LPC(18:2) [sn2]	-0.130238	-0.129909	-0.106045	-0.117016	-0.0848595	-0.148317	-0.135765	-0.171689	-0.168534	-0.149418	-0.136754	-0.138055	-0.129804	-0.179775	-0.197538	-0.195268	-0.190894	-0.17447	-0.170196	-0.173892	-0.202811	-0.187114	-0.183788	-0.179728	-0.144295	-0.110967	-0.175929	-0.199496	-0.164584	-0.156259	-0.14334	-0.0944936	-0.07028	-0.127747	-0.196773	-0.0396244	-0.0259392	0.0263579	0.00327794	-0.0101215	0.0336864	-0.149111	0.0544724	0.0625466	0.0740989	0.0755318	0.0606392	0.109507
	LPC(18:3) (a) [sn1] [104-sn1]	0.0100565	0.0104119	0.0337341	0.00673824	0.00714512	0.0109786	0.00699824	-0.0219208	-0.0198064	-0.00620585	-0.00515995	-0.0133041	0.00515787	-0.0275025	-0.0590866	-0.0569767	-0.0550379	-0.04082	-0.0436239	-0.0361249	-0.0633871	-0.0656939	-0.063421	-0.0611088	-0.0391298	-0.0230841	-0.0559209	-0.0740013	-0.0718338	-0.0674795	-0.0527787	-0.0411673	-0.0346808	-0.0512517	-0.0895234	-0.0269726	-0.0217203	0.00195508	-0.0107457	-0.0157566	0.000853548	-0.0749288	0.0173562	0.0202071	0.0259177	0.0264327	0.023149	0.0337767
	LPC(18:3) [sn1] (a) & LPC(18:3) [sn2] (b)	0.0550112	0.0554123	0.0819595	0.0463549	0.0368148	0.0623731	0.0524121	0.0271922	0.0288984	0.0426436	0.0354815	0.0227193	0.0500981	0.0227085	-0.0103981	-0.00837097	-0.00635748	0.00506118	-0.00240229	0.0134404	-0.0141922	-0.0229062	-0.0207623	-0.0187763	8.04536e-05	0.0106388	-0.0121763	-0.0304872	-0.0353513	-0.0319483	-0.0153315	-0.0179229	-0.0198428	-0.0165185	-0.0494641	-0.0136203	-0.0111378	0.00737554	-0.00991273	-0.0150697	0.00224808	-0.0418037	0.0189411	0.020265	0.0224672	0.0252769	0.0257542	0.0239505
	LPC(18:3) [sn1] (b)	0.147655	0.147551	0.17743	0.1209	0.0897958	0.163565	0.148044	0.1316	0.131915	0.142187	0.119052	0.0998743	0.138662	0.130694	0.092454	0.0940434	0.095188	0.100074	0.0841076	0.1147	0.0903995	0.0684852	0.0698916	0.0710881	0.0789873	0.0760248	0.0786336	0.063824	0.0429085	0.0439997	0.0637944	0.0312758	0.0122445	0.0556253	0.0369929	0.0141296	0.0108785	0.0170476	-0.00728081	-0.0120697	0.00465205	0.0284695	0.0188185	0.0171026	0.0119183	0.0194541	0.0277007	-0.000178727
	LPC(18:3) [sn2] (a)	0.0380079	0.0386408	0.0641951	0.0346637	0.0299262	0.0442549	0.0344164	0.00935562	0.0113595	0.0262114	0.0213403	0.00909391	0.0355258	0.00413845	-0.0258354	-0.0237099	-0.0208616	-0.00919641	-0.0156827	-0.00148333	-0.0300275	-0.0354272	-0.0330182	-0.0307167	-0.00887701	0.00433446	-0.0236742	-0.0440094	-0.0430412	-0.0390749	-0.0236241	-0.0190302	-0.0181866	-0.0222772	-0.0592795	-0.0103068	-0.00709768	0.0151798	-0.0052483	-0.0114153	0.00883297	-0.0461548	0.0291512	0.0307689	0.0341099	0.0352807	0.033987	0.037432
	LPC(19:0) (a) [sn1] [104-sn1]	0.0659816	0.0673388	0.0814022	0.094329	0.133935	0.0334954	0.0554377	0.0047712	0.0104094	0.0383022	0.0559454	0.0473816	0.0635526	-0.0114258	-0.000925742	0.00297459	0.0136505	0.0389432	0.0551254	0.0233709	-0.014584	0.0415137	0.0475942	0.0560516	0.108334	0.15171	0.0535854	0.0134694	0.0838588	0.094607	0.0992773	0.167031	0.190556	0.114339	0.0276968	0.174978	0.183886	0.203437	0.199197	0.188908	0.209727	0.0583888	0.227555	0.232094	0.229182	0.245042	0.245181	0.238861
	LPC(19:0) [sn1] (a) & LPC(19:0) [sn2] (b)	-0.0169748	-0.0150285	-0.00760795	0.0347127	0.100621	-0.0589851	-0.0310053	-0.0865906	-0.0795442	-0.0515877	-0.00989624	-0.00530843	-0.0134292	-0.106316	-0.084064	-0.079988	-0.0713508	-0.0371574	-0.0100611	-0.0614705	-0.098468	-0.0327181	-0.0265951	-0.020438	0.0410654	0.0970448	-0.0238417	-0.0610317	0.0149276	0.0274044	0.0246194	0.124889	0.166825	0.0475904	-0.0466112	0.137667	0.152899	0.173624	0.193909	0.186919	0.197296	-0.0179223	0.207006	0.214902	0.213812	0.234659	0.230423	0.239245
	LPC(19:0) [sn1] (b)	-0.0624452	-0.0600586	-0.0575487	0.00475372	0.0875424	-0.111297	-0.0789147	-0.138139	-0.130121	-0.103163	-0.0441164	-0.0297655	-0.0577368	-0.160527	-0.132664	-0.128205	-0.119938	-0.078566	-0.0428626	-0.110421	-0.148806	-0.070736	-0.0642995	-0.0586176	0.00895563	0.0722858	-0.063023	-0.100632	-0.0170673	-0.00364506	-0.00976053	0.106639	0.158536	0.0161483	-0.0821194	0.121652	0.139932	0.163971	0.192447	0.185407	0.196318	-0.0519859	0.200434	0.21021	0.211859	0.232548	0.224709	0.245578
	LPC(19:0) [sn2] (a)	0.0367764	0.0380378	0.0494388	0.0647106	0.10135	0.008302	0.0271924	-0.0197836	-0.0140879	0.0135103	0.0331953	0.0267344	0.0393804	-0.0360927	-0.0265324	-0.0227204	-0.0124169	0.0124333	0.0273677	-0.00179319	-0.0395796	0.00484642	0.0106474	0.019016	0.0685729	0.110531	0.0170784	-0.021514	0.0467717	0.0571996	0.0635371	0.13009	0.155657	0.077127	-0.00682329	0.153024	0.162806	0.183218	0.181039	0.171863	0.190162	0.033067	0.204233	0.208527	0.206366	0.219664	0.217708	0.21881
	LPC(19:1) (a)	-0.0391386	-0.0376014	-0.0219167	-0.0110117	0.0198037	-0.0501379	-0.047923	-0.0821448	-0.0776493	-0.0539655	-0.0381561	-0.0453078	-0.0288053	-0.0946492	-0.099664	-0.0963672	-0.0884779	-0.0672724	-0.0594239	-0.0727546	-0.109453	-0.071718	-0.066887	-0.059448	-0.0178884	0.0178023	-0.0581435	-0.0922845	-0.0347447	-0.02532	-0.0183696	0.0428289	0.0683913	-0.00242435	-0.0791056	0.076594	0.0877795	0.112641	0.114838	0.105609	0.128393	-0.0322543	0.140013	0.14542	0.149985	0.15563	0.148411	0.169527
	LPC(19:1) (b)	-0.0801837	-0.0788969	-0.0692494	-0.0453189	-0.000634983	-0.103715	-0.0895137	-0.136533	-0.131075	-0.105879	-0.0777098	-0.0779047	-0.0748054	-0.151548	-0.154914	-0.15115	-0.142828	-0.114619	-0.0986127	-0.126784	-0.166692	-0.125617	-0.120173	-0.112409	-0.0619214	-0.0164439	-0.111913	-0.149111	-0.0827018	-0.0717815	-0.0642656	0.0102226	0.0440829	-0.0458375	-0.133007	0.0557309	0.0698436	0.104211	0.107475	0.0993801	0.119519	-0.076108	0.14005	0.147419	0.154959	0.160019	0.148356	0.18457
	LPC(19:1) (c)	-0.0632117	-0.061469	-0.049796	-0.0271275	0.0108089	-0.0798508	-0.0732951	-0.10998	-0.104827	-0.0802893	-0.0571104	-0.0604831	-0.0521395	-0.12425	-0.118305	-0.115059	-0.106001	-0.0845857	-0.0717446	-0.0944376	-0.128907	-0.0862691	-0.0813424	-0.0739683	-0.0300413	0.00907409	-0.0744869	-0.107971	-0.0464816	-0.0364372	-0.0325297	0.0406798	0.072498	-0.0138506	-0.0936471	0.080996	0.0947759	0.121037	0.129793	0.120614	0.141228	-0.0456847	0.152641	0.159101	0.163052	0.170779	0.16243	0.186845
	LPC(20:0) [sn1]	-0.0751095	-0.0738456	-0.0637113	-0.0325547	0.0307301	-0.115505	-0.0863851	-0.118356	-0.112999	-0.0873225	-0.061972	-0.0616195	-0.0591041	-0.132978	-0.119801	-0.116983	-0.108619	-0.0868419	-0.0649363	-0.10446	-0.129993	-0.0813538	-0.0762964	-0.0720071	-0.0177925	0.0334043	-0.0741262	-0.104042	-0.0369062	-0.0263114	-0.0269409	0.0597569	0.0976716	-0.00473232	-0.0859547	0.0811425	0.0950453	0.126037	0.131578	0.127951	0.131257	-0.0574299	0.162791	0.17051	0.171181	0.187931	0.181192	0.19924
	LPC(20:0) [sn2]	-0.0635276	-0.0624175	-0.0536359	-0.0242635	0.0340447	-0.101712	-0.0738078	-0.109001	-0.103816	-0.0789437	-0.0543957	-0.0552737	-0.0504417	-0.123186	-0.114181	-0.111459	-0.103949	-0.0822202	-0.0618188	-0.0988488	-0.123827	-0.0804984	-0.0756288	-0.0716053	-0.0196803	0.0288862	-0.0731013	-0.102168	-0.0381596	-0.0279585	-0.0271048	0.0539172	0.0894004	-0.00719296	-0.0859697	0.0763078	0.0895386	0.115166	0.127084	0.126554	0.12139	-0.0567065	0.149578	0.156705	0.155759	0.174069	0.168841	0.182075
	LPC(20:1) [sn1]	-0.177559	-0.175284	-0.164864	-0.121561	-0.0592286	-0.200789	-0.190832	-0.210108	-0.204777	-0.18552	-0.144891	-0.134967	-0.151436	-0.224369	-0.211962	-0.209138	-0.203568	-0.177632	-0.1554	-0.19499	-0.221185	-0.176582	-0.172317	-0.16882	-0.120699	-0.0752581	-0.167212	-0.194366	-0.123232	-0.113361	-0.113354	-0.0305507	0.00724415	-0.089374	-0.1651	0.00950037	0.0245418	0.0578377	0.0670164	0.0585807	0.0809939	-0.114543	0.0806732	0.088663	0.0972571	0.0993666	0.0822447	0.138595
	LPC(20:1) [sn2]	-0.153955	-0.15181	-0.13947	-0.104328	-0.0507434	-0.17289	-0.166296	-0.182963	-0.177913	-0.157561	-0.124831	-0.120061	-0.126287	-0.196393	-0.187761	-0.185091	-0.179085	-0.156971	-0.139477	-0.170234	-0.196202	-0.156841	-0.152701	-0.149193	-0.103694	-0.0620468	-0.146872	-0.173814	-0.106226	-0.0968034	-0.0955855	-0.0201562	0.0131338	-0.0733339	-0.146474	0.016947	0.0304573	0.0611469	0.0680071	0.0605381	0.0801535	-0.0982303	0.0809873	0.0880158	0.0942586	0.0978005	0.083179	0.131396
	LPC(20:2) [sn1]	0.0531978	0.0542474	0.0849071	0.0592448	0.064282	0.0501392	0.0463367	0.0213812	0.024736	0.052183	0.0408972	0.0192137	0.0644748	0.0119844	-0.0154353	-0.0122953	-0.00290475	0.010005	0.00501697	0.0159429	-0.0236284	-0.0131349	-0.00839857	-0.000793309	0.03669	0.0632557	0.00480609	-0.0324446	0.0110857	0.0192602	0.0383727	0.0637863	0.0702408	0.0451881	-0.0278118	0.0875585	0.0929744	0.12224	0.0947056	0.085058	0.111213	0.0129737	0.139624	0.141696	0.144025	0.146169	0.143523	0.149137
	LPC(20:2) [sn2]	0.124591	0.126061	0.161423	0.129495	0.125096	0.128527	0.116733	0.101702	0.105125	0.136324	0.114202	0.0840299	0.145239	0.091871	0.0640162	0.0674166	0.0794984	0.0880868	0.0765866	0.0990115	0.0551696	0.0634524	0.0687657	0.0779618	0.115398	0.137468	0.0854405	0.0417633	0.0941376	0.102497	0.122707	0.140636	0.137748	0.12944	0.0518621	0.158111	0.159872	0.181799	0.143301	0.129536	0.165733	0.0963646	0.189233	0.188335	0.184852	0.187762	0.189337	0.179476
	LPC(20:3) [sn1]	0.295402	0.294237	0.322264	0.249683	0.206879	0.296775	0.298723	0.282806	0.282522	0.299192	0.249479	0.214355	0.282236	0.282614	0.249568	0.251379	0.259315	0.2543	0.23229	0.271456	0.245292	0.238194	0.240875	0.248289	0.25488	0.249353	0.250557	0.225812	0.237097	0.239416	0.260725	0.221097	0.188327	0.249787	0.217534	0.197906	0.188201	0.18335	0.138229	0.129693	0.148336	0.218981	0.170535	0.164339	0.151127	0.161065	0.178074	0.116207
	LPC(20:3) [sn2]	0.379184	0.378329	0.40742	0.331577	0.279986	0.384482	0.381906	0.37288	0.372672	0.391329	0.333394	0.291636	0.371254	0.372124	0.339414	0.341341	0.351281	0.342344	0.315645	0.362434	0.334628	0.328976	0.331994	0.340073	0.345376	0.334582	0.342996	0.314684	0.329045	0.330842	0.350651	0.301842	0.259299	0.338325	0.308366	0.264728	0.250663	0.233982	0.183268	0.173188	0.193526	0.304342	0.21145	0.202335	0.182534	0.195413	0.218142	0.136114
	LPC(20:4) [sn1]	0.0209769	0.0210483	0.0436729	0.0173082	0.0200686	0.0132234	0.0179702	0.00955136	0.0106714	0.02839	0.00647508	-0.0137999	0.0295351	0.00648385	-0.0123592	-0.0112173	-0.00524858	-0.0069449	-0.0156668	0.00167748	-0.0148616	-0.00773646	-0.00546485	-0.000938452	0.015518	0.0290017	-0.000953316	-0.0176068	0.0148017	0.0204515	0.0329807	0.0501664	0.0528561	0.0369164	-0.0138332	0.0793004	0.0843827	0.103175	0.0917537	0.0831488	0.104646	0.0144284	0.096327	0.0985635	0.0940162	0.106623	0.106341	0.106483
	LPC(20:4) [sn2]	0.139391	0.139875	0.171045	0.128096	0.111255	0.14391	0.135872	0.132468	0.1336	0.157364	0.116782	0.0813822	0.153496	0.129119	0.104304	0.105836	0.11521	0.107636	0.0879921	0.125091	0.10107	0.100247	0.103296	0.109799	0.126248	0.133341	0.112392	0.0870526	0.121784	0.127422	0.143566	0.145137	0.134067	0.144573	0.0893686	0.163208	0.163119	0.171155	0.148268	0.137509	0.162215	0.117371	0.15585	0.154157	0.141813	0.157104	0.164471	0.13661
	LPC(20:5) [sn1]	-0.0181242	-0.0142296	0.0139024	0.0238671	0.0268174	0.013465	-0.0318099	-0.0111725	-0.00720366	0.0157479	0.0136384	-0.0113099	0.0412001	-0.0208334	-0.0185348	-0.0172233	-0.0111403	-0.0128262	-0.0261843	-1.76201e-05	-0.0208984	-0.0226604	-0.0205872	-0.018563	0.000111073	0.0115082	-0.0157483	-0.0315399	0.00511034	0.0123279	0.0103366	0.0610387	0.0773204	0.023955	-0.0325736	0.0789331	0.0881095	0.0799974	0.125418	0.123725	0.120685	-0.00793677	0.0711659	0.0736895	0.0633456	0.0839205	0.084011	0.0822751
	LPC(20:5) [sn2]	0.0108412	0.0150128	0.0453134	0.053444	0.0520949	0.0458354	-0.00353987	0.0210698	0.0251918	0.0506742	0.0434715	0.0136841	0.0753286	0.0109233	0.0115563	0.0130162	0.0207684	0.0169015	0.000440983	0.0322315	0.00878326	0.00618651	0.00867474	0.0114672	0.0317541	0.0421504	0.0154369	-0.0044359	0.0368674	0.0443237	0.0433477	0.0914171	0.104151	0.0569728	-0.00308954	0.107536	0.115408	0.104401	0.146482	0.143699	0.142569	0.023924	0.0929447	0.0943093	0.0816688	0.102453	0.104145	0.0963453
	LPC(22:0) [sn1]	-0.082912	-0.0812195	-0.0695671	-0.0358204	0.025877	-0.118998	-0.0952897	-0.136771	-0.130595	-0.101402	-0.0717398	-0.0722918	-0.0676674	-0.153574	-0.139659	-0.136713	-0.127488	-0.106544	-0.0880196	-0.120806	-0.149775	-0.102243	-0.0971699	-0.0921156	-0.0387436	0.0122673	-0.0946485	-0.124839	-0.0575134	-0.0458385	-0.0466505	0.0503219	0.0938389	-0.0235462	-0.112056	0.0734621	0.0902995	0.124014	0.137311	0.132163	0.140387	-0.083674	0.166412	0.175515	0.178649	0.196125	0.188057	0.210481
	LPC(22:0) [sn2]	-0.0888503	-0.0873243	-0.0757978	-0.0453573	0.012875	-0.1227	-0.100346	-0.143946	-0.137972	-0.109599	-0.0809558	-0.0819309	-0.0767717	-0.160353	-0.145482	-0.14257	-0.133599	-0.113434	-0.0961341	-0.12636	-0.15537	-0.112518	-0.107547	-0.102213	-0.0509444	-0.00203666	-0.104203	-0.134446	-0.0667889	-0.0553795	-0.0545329	0.0380679	0.0802974	-0.0325431	-0.120143	0.0707119	0.0872187	0.120147	0.132309	0.126756	0.136962	-0.0830678	0.157586	0.166182	0.169397	0.18459	0.175704	0.201874
	LPC(22:1) [sn1]	-0.21983	-0.216525	-0.206644	-0.153576	-0.09891	-0.221514	-0.234509	-0.229013	-0.223846	-0.201388	-0.171926	-0.172857	-0.165864	-0.241909	-0.228648	-0.226771	-0.220289	-0.207049	-0.19413	-0.214789	-0.234364	-0.203959	-0.200278	-0.197993	-0.154089	-0.112738	-0.195444	-0.218562	-0.150131	-0.1403	-0.146321	-0.0526009	-0.00957589	-0.119068	-0.19158	0.0025625	0.0189889	0.0429575	0.0755869	0.0759917	0.0716475	-0.133249	0.0658617	0.0734692	0.0783053	0.0847855	0.0687397	0.122517
	LPC(22:1) [sn2]	-0.200647	-0.197653	-0.187626	-0.141	-0.0922283	-0.202171	-0.214118	-0.209134	-0.20444	-0.183474	-0.157411	-0.158933	-0.151185	-0.221148	-0.210957	-0.209155	-0.20312	-0.190618	-0.179572	-0.197199	-0.216309	-0.190034	-0.186601	-0.184337	-0.144091	-0.106799	-0.181191	-0.203468	-0.138734	-0.129797	-0.133163	-0.0513337	-0.0138658	-0.109052	-0.176715	9.75173e-05	0.0147526	0.0378231	0.064091	0.0634697	0.0631934	-0.120749	0.055528	0.0623341	0.0671819	0.0718636	0.0566657	0.10842
	LPC(22:4) [sn1]	0.204779	0.203386	0.221462	0.166944	0.135281	0.202884	0.209044	0.186701	0.186582	0.204396	0.160228	0.130234	0.190188	0.186361	0.141857	0.143681	0.151228	0.149878	0.133665	0.163358	0.137602	0.12297	0.125895	0.132433	0.146895	0.150993	0.135898	0.110762	0.117045	0.11932	0.141906	0.108625	0.0844307	0.132147	0.102023	0.106113	0.0990325	0.108555	0.0615614	0.0585222	0.0650824	0.116383	0.112598	0.108378	0.10169	0.105672	0.117395	0.0759598
	LPC(22:4) [sn2]	0.292561	0.291472	0.31532	0.249625	0.205168	0.297179	0.296203	0.279274	0.279295	0.302768	0.243202	0.20147	0.284181	0.278291	0.233487	0.235742	0.246646	0.240976	0.216942	0.26028	0.228083	0.212753	0.216474	0.225291	0.24006	0.239116	0.230006	0.196717	0.210904	0.213385	0.237426	0.194503	0.159574	0.226674	0.191349	0.184308	0.173278	0.174929	0.117405	0.111137	0.124065	0.206945	0.171044	0.163844	0.151649	0.156831	0.173938	0.112848
	LPC(22:5) (n3) [sn1] [104-sn1]	0.00114466	0.00240923	0.0171876	0.0203634	0.0360474	-0.00300469	-0.00558999	-0.0287841	-0.0252426	-0.003287	-0.00245921	-0.0187393	0.0168735	-0.0378825	-0.0493751	-0.0472568	-0.0411417	-0.0311308	-0.0323079	-0.0287981	-0.0549567	-0.047781	-0.0443192	-0.0407385	-0.00701898	0.0205824	-0.0395075	-0.0626813	-0.0269815	-0.0192279	-0.014546	0.0334471	0.0507569	-0.00254123	-0.0647643	0.059417	0.0677628	0.0763968	0.0970444	0.0986979	0.0886439	-0.0325137	0.0901159	0.0937463	0.087522	0.106868	0.107393	0.103848
	LPC(22:5) [sn1] (n3) & LPC(22:5) [sn2] (n6)	0.0316978	0.0329393	0.0496188	0.0480699	0.059117	0.0285858	0.0250139	0.00250742	0.00601002	0.0297036	0.0250272	0.00555814	0.0472616	-0.00662681	-0.0205336	-0.0183071	-0.0111581	-0.00261759	-0.00630545	0.00154424	-0.0264439	-0.0213915	-0.0177283	-0.0134581	0.0201049	0.0459995	-0.0118986	-0.0372786	-0.000880167	0.00677641	0.0130049	0.055298	0.068527	0.0237355	-0.039179	0.0785873	0.0856074	0.0945046	0.108091	0.108041	0.102155	-0.00698172	0.105972	0.108779	0.101661	0.12063	0.122433	0.114022
	LPC(22:5) [sn1] (n6)	0.207971	0.207121	0.228595	0.175874	0.143118	0.209827	0.210303	0.193675	0.19413	0.2163	0.169262	0.133539	0.205441	0.191961	0.149403	0.151425	0.161003	0.157702	0.138759	0.173571	0.144522	0.131201	0.134692	0.142665	0.160659	0.166033	0.146229	0.116187	0.140118	0.143903	0.166201	0.140862	0.117896	0.158215	0.115916	0.144121	0.137747	0.139943	0.104943	0.103414	0.101806	0.138954	0.138579	0.133763	0.123041	0.131178	0.144185	0.0979409
	LPC(22:5) [sn2] (n3)	0.0810552	0.0830998	0.10306	0.104685	0.114271	0.08296	0.071734	0.0577752	0.0618811	0.090329	0.0803797	0.0536126	0.109049	0.0468945	0.0365785	0.0389967	0.0487965	0.053473	0.0458625	0.0606014	0.0299404	0.0405151	0.0447932	0.0497337	0.0865316	0.112358	0.0520239	0.0216688	0.0663045	0.0746618	0.0778532	0.124925	0.135305	0.0913841	0.022284	0.144032	0.149435	0.152487	0.163517	0.161466	0.158172	0.0565912	0.158627	0.159822	0.147453	0.169745	0.17486	0.154101
	LPC(22:6) [sn1]	-0.0905216	-0.0873584	-0.070375	-0.038713	-0.00687006	-0.0845001	-0.103965	-0.0930833	-0.0885071	-0.0657441	-0.0528392	-0.0667133	-0.0360596	-0.104646	-0.100307	-0.0987471	-0.0919734	-0.0870164	-0.0867684	-0.0855205	-0.104646	-0.0861232	-0.0828409	-0.0809057	-0.0443389	-0.0136234	-0.0794325	-0.100345	-0.0453591	-0.0362375	-0.0434651	0.0366647	0.0679534	-0.0206854	-0.0892598	0.0740543	0.0868168	0.0909381	0.13546	0.13715	0.124723	-0.0467365	0.0961443	0.101443	0.0931308	0.115365	0.110185	0.125146
	LPC(22:6) [sn2]	-0.0418512	-0.0380753	-0.0175184	0.0136039	0.0409769	-0.0299485	-0.0570599	-0.0394384	-0.0345424	-0.00788716	-0.00201661	-0.0228905	0.0208489	-0.0520457	-0.0452482	-0.0434103	-0.0340559	-0.032088	-0.0361015	-0.0273698	-0.0504807	-0.0284232	-0.0244428	-0.0213958	0.0181109	0.047496	-0.0181505	-0.0456423	0.0185187	0.0281191	0.0202949	0.0992826	0.124776	0.0448844	-0.0295559	0.133474	0.143841	0.142389	0.180272	0.1788	0.17346	0.0174986	0.141509	0.144828	0.132365	0.155612	0.153231	0.158289
	LPC(24:0) [sn1]	-0.0568337	-0.0543085	-0.0348426	-0.00681171	0.0445918	-0.0786453	-0.0711789	-0.109789	-0.102798	-0.0602044	-0.0501076	-0.0698848	-0.0261258	-0.128879	-0.127043	-0.123371	-0.108355	-0.0939523	-0.0879474	-0.0962132	-0.138409	-0.108258	-0.101549	-0.0932015	-0.0300076	0.0253053	-0.092001	-0.137228	-0.0554534	-0.0413263	-0.037323	0.0673444	0.111237	-0.0110226	-0.12274	0.115743	0.133391	0.179558	0.178241	0.171884	0.18224	-0.0651902	0.228496	0.237045	0.24149	0.254553	0.244654	0.271638
	LPC(24:0) [sn2]	-0.058168	-0.0558532	-0.0361902	-0.0135432	0.0314731	-0.076079	-0.0712944	-0.104696	-0.0983033	-0.0589786	-0.0510844	-0.0699476	-0.0282518	-0.122079	-0.121434	-0.118121	-0.104735	-0.0914828	-0.086805	-0.0927714	-0.131595	-0.104577	-0.0985218	-0.0907868	-0.033954	0.0156691	-0.0897107	-0.13051	-0.0565328	-0.0436669	-0.0389607	0.0549485	0.0949445	-0.0155243	-0.117489	0.102314	0.118525	0.160263	0.159283	0.153552	0.163199	-0.0626041	0.202572	0.210283	0.214287	0.225853	0.216586	0.242248
	LPC(26:0) [sn1]	-0.0391931	-0.0368985	-0.0173893	-0.00124122	0.0292616	-0.0474687	-0.0509883	-0.0876783	-0.0812373	-0.0346896	-0.0424133	-0.0750704	-0.00545316	-0.105221	-0.118683	-0.114837	-0.0971234	-0.0891425	-0.0948062	-0.0808302	-0.129653	-0.1172	-0.109877	-0.0987828	-0.0367689	0.0135816	-0.0946254	-0.147999	-0.0648879	-0.0505867	-0.0415992	0.0550309	0.0948145	-0.0168948	-0.132902	0.133227	0.150118	0.198189	0.191395	0.186218	0.191197	-0.048077	0.249618	0.256435	0.262722	0.26717	0.255756	0.286939
	LPC(26:0) [sn2]	-0.0805909	-0.0780904	-0.0584759	-0.038556	-0.00453825	-0.0851699	-0.0927012	-0.126703	-0.120829	-0.0803894	-0.0813759	-0.107089	-0.0514012	-0.142572	-0.150768	-0.147527	-0.133813	-0.124186	-0.126913	-0.11844	-0.159915	-0.146795	-0.140788	-0.132269	-0.0779255	-0.0316103	-0.128854	-0.171883	-0.102357	-0.0896319	-0.0816374	0.00833141	0.0488933	-0.05971	-0.16155	0.0760055	0.0926906	0.134486	0.138829	0.136159	0.137713	-0.0895721	0.179737	0.187018	0.193615	0.198552	0.18705	0.221599
	LPC(O-16:0)	-0.050004	-0.0487669	-0.0538724	-0.00411164	0.0577409	-0.0870701	-0.0599352	-0.103385	-0.0973068	-0.0777847	-0.0308876	-0.019726	-0.0414703	-0.120314	-0.103455	-0.100243	-0.0951734	-0.0631187	-0.0341065	-0.089558	-0.115164	-0.0564745	-0.0522169	-0.0469713	-0.00163112	0.0473798	-0.0560862	-0.0774298	-0.0192046	-0.00856788	-0.0174115	0.0852735	0.135422	0.000675565	-0.0721043	0.0879919	0.104209	0.116466	0.160986	0.162422	0.14772	-0.0613287	0.154968	0.163931	0.167005	0.185808	0.18177	0.191101
	LPC(O-18:0)	-0.0788656	-0.0784534	-0.0958657	-0.0335967	0.0411489	-0.132398	-0.0867166	-0.156852	-0.150196	-0.129209	-0.0742143	-0.0579215	-0.0894699	-0.17551	-0.152863	-0.149272	-0.14288	-0.10644	-0.071063	-0.138401	-0.166478	-0.0942094	-0.0892123	-0.0828331	-0.0294344	0.0293066	-0.0941274	-0.118918	-0.0582899	-0.0468324	-0.0588606	0.0599785	0.120191	-0.0367983	-0.114371	0.0766733	0.0957804	0.118848	0.161039	0.16504	0.141719	-0.0966484	0.183542	0.19476	0.202103	0.220744	0.214751	0.229338
	LPC(O-18:1)	-0.121863	-0.121195	-0.131211	-0.0785581	-0.0131485	-0.160479	-0.129298	-0.159723	-0.155273	-0.144499	-0.0979932	-0.0787077	-0.115365	-0.171867	-0.150011	-0.147867	-0.145779	-0.118088	-0.0868844	-0.145456	-0.158484	-0.106179	-0.1031	-0.101581	-0.062205	-0.0187999	-0.107082	-0.120712	-0.0698589	-0.0620346	-0.0714769	0.0133215	0.0546691	-0.0525123	-0.104694	0.0186434	0.0315675	0.0464956	0.0771274	0.0789442	0.0674675	-0.0909055	0.0753122	0.0831175	0.0890821	0.0985701	0.0893109	0.119249
	LPC(O-20:0)	-0.149952	-0.149005	-0.16997	-0.0951154	-0.0173963	-0.193795	-0.158545	-0.222557	-0.21598	-0.202518	-0.131849	-0.105519	-0.15716	-0.240618	-0.217857	-0.214517	-0.212005	-0.170995	-0.132587	-0.204947	-0.23021	-0.16396	-0.159809	-0.156112	-0.105784	-0.0485423	-0.1659	-0.18445	-0.136866	-0.126583	-0.142101	-0.0213533	0.0435572	-0.119373	-0.184608	-0.00329648	0.0177111	0.0370714	0.0974557	0.10608	0.0728636	-0.170847	0.105243	0.117688	0.128097	0.144698	0.135838	0.162129
	LPC(O-20:1)	-0.204866	-0.203902	-0.225119	-0.147924	-0.0691449	-0.244095	-0.212979	-0.254361	-0.249098	-0.241511	-0.174146	-0.143779	-0.202495	-0.268541	-0.240914	-0.238573	-0.23842	-0.202756	-0.163334	-0.237098	-0.250279	-0.187953	-0.18498	-0.184578	-0.140523	-0.0887541	-0.192561	-0.202689	-0.162968	-0.154845	-0.172107	-0.0635513	-0.00422678	-0.149471	-0.197393	-0.0463462	-0.0276646	-0.00735267	0.0440036	0.0520306	0.0242083	-0.185295	0.0448755	0.0564291	0.0675312	0.0786278	0.0664198	0.106193
	LPC(O-22:0)	-0.098308	-0.0967507	-0.111928	-0.0409571	0.0300276	-0.135289	-0.108801	-0.169289	-0.161931	-0.137918	-0.0815248	-0.0695129	-0.0922573	-0.189497	-0.173019	-0.169239	-0.161582	-0.127058	-0.0969576	-0.152864	-0.186402	-0.123569	-0.118153	-0.111591	-0.0550469	0.00413724	-0.119762	-0.149266	-0.0853815	-0.0733078	-0.0875976	0.0386688	0.101224	-0.0620071	-0.14398	0.0706533	0.0909143	0.113622	0.161879	0.167432	0.140167	-0.110512	0.178199	0.189114	0.196745	0.212796	0.204839	0.226324
	LPC(O-22:1)	-0.258701	-0.257098	-0.276997	-0.192391	-0.109115	-0.291698	-0.26865	-0.309674	-0.304141	-0.298429	-0.222225	-0.187149	-0.254592	-0.324233	-0.296733	-0.294329	-0.295953	-0.25635	-0.216032	-0.29065	-0.305791	-0.246387	-0.243577	-0.24466	-0.198918	-0.145829	-0.250058	-0.259554	-0.224494	-0.216361	-0.234093	-0.120868	-0.0567682	-0.20912	-0.25664	-0.0957663	-0.0743838	-0.0495039	0.00901413	0.0177275	-0.0091476	-0.241854	0.00736414	0.0205536	0.0352316	0.0442018	0.0279749	0.0821708
	LPC(O-24:0)	-0.0192715	-0.0173788	-0.020772	0.0262571	0.0711809	-0.0383177	-0.0294627	-0.0746139	-0.0681418	-0.0337226	-0.0159706	-0.0297388	-0.000678045	-0.0924689	-0.0900412	-0.0864929	-0.0726601	-0.0564007	-0.0465056	-0.0637913	-0.101778	-0.0601091	-0.0538166	-0.0448906	0.0113991	0.0619625	-0.0472584	-0.0883301	-0.0168128	-0.00476	-0.0108959	0.0940291	0.140411	0.0129295	-0.0768821	0.144322	0.159313	0.189092	0.203152	0.204606	0.187558	-0.0178361	0.241543	0.248189	0.253041	0.261069	0.254342	0.270294
	LPC(O-24:1)	-0.147896	-0.146091	-0.155565	-0.0918898	-0.0276134	-0.17314	-0.158277	-0.195279	-0.189324	-0.166902	-0.125264	-0.117887	-0.130039	-0.211278	-0.19702	-0.194246	-0.187262	-0.163097	-0.140153	-0.18139	-0.206663	-0.157423	-0.152878	-0.149026	-0.0979324	-0.0460464	-0.152321	-0.177844	-0.120819	-0.110526	-0.122935	-0.0119572	0.0428297	-0.0967755	-0.167265	0.0259695	0.0435832	0.0744328	0.103151	0.107366	0.0887899	-0.126536	0.125807	0.135595	0.145964	0.152547	0.139859	0.179639
	LPC(O-24:2)	-0.267274	-0.265444	-0.276712	-0.199371	-0.1136	-0.302518	-0.278922	-0.310374	-0.304951	-0.294837	-0.22859	-0.19915	-0.254851	-0.324834	-0.297331	-0.295403	-0.295475	-0.263088	-0.226059	-0.293597	-0.304987	-0.252141	-0.249268	-0.250753	-0.203166	-0.148847	-0.255087	-0.265245	-0.221593	-0.212642	-0.226702	-0.114023	-0.0511033	-0.201802	-0.257886	-0.0840569	-0.0622171	-0.0312642	0.0198353	0.0255164	0.00723371	-0.237548	0.0137511	0.0269355	0.0403015	0.0500194	0.0321546	0.0914822
	LPC(P-16:0)	-0.114431	-0.11291	-0.110186	-0.0667422	-0.00653772	-0.144244	-0.125187	-0.169107	-0.163285	-0.14155	-0.101647	-0.0952317	-0.105092	-0.184828	-0.170138	-0.167115	-0.16147	-0.134596	-0.113101	-0.152198	-0.180039	-0.129233	-0.124785	-0.120628	-0.0715748	-0.0219034	-0.124555	-0.149499	-0.0921817	-0.080835	-0.0874964	0.0204062	0.0725143	-0.0627906	-0.144231	0.0482468	0.0674165	0.0950972	0.128908	0.126291	0.126398	-0.115715	0.139085	0.14969	0.154556	0.172118	0.161885	0.192279
	LPC(P-17:0) (a)	-0.156439	-0.154859	-0.158579	-0.104993	-0.0415343	-0.184175	-0.166729	-0.221695	-0.215623	-0.194885	-0.146534	-0.13594	-0.15398	-0.237999	-0.218924	-0.215779	-0.210851	-0.180138	-0.155741	-0.199988	-0.229241	-0.183802	-0.179326	-0.175044	-0.124589	-0.0722058	-0.179133	-0.203843	-0.151692	-0.140321	-0.147016	-0.0351933	0.0227335	-0.122651	-0.202922	0.00324391	0.0245562	0.0563008	0.0970138	0.0967209	0.0916834	-0.169285	0.113241	0.125286	0.133911	0.149444	0.136714	0.175611
	LPC(P-17:0) (b)	-0.116499	-0.115019	-0.115292	-0.0688554	-0.00823147	-0.148146	-0.127125	-0.178247	-0.172359	-0.149808	-0.10968	-0.103515	-0.113248	-0.194305	-0.178577	-0.175441	-0.16925	-0.141648	-0.119481	-0.159913	-0.188941	-0.140379	-0.135675	-0.131078	-0.0797759	-0.0284396	-0.134998	-0.161745	-0.105318	-0.0937431	-0.0986867	0.00793481	0.0608728	-0.0752444	-0.158481	0.0427528	0.0626178	0.09453	0.127717	0.1256	0.124558	-0.125845	0.144847	0.155969	0.16253	0.179005	0.167819	0.200852
	LPC(P-18:0)	-0.168264	-0.166977	-0.171239	-0.11404	-0.0373089	-0.212669	-0.179339	-0.239837	-0.233178	-0.208875	-0.158506	-0.146996	-0.165844	-0.257872	-0.238593	-0.235243	-0.229161	-0.196191	-0.166971	-0.220382	-0.250246	-0.192554	-0.187513	-0.182784	-0.125577	-0.0661783	-0.188045	-0.215536	-0.145188	-0.132138	-0.139111	-0.0142529	0.0483065	-0.111305	-0.204579	0.0262353	0.0492982	0.0815378	0.127836	0.128954	0.117838	-0.165985	0.135513	0.148338	0.155688	0.17498	0.161443	0.202624
	LPC(P-18:1)	-0.1603	-0.159369	-0.156266	-0.119385	-0.0588797	-0.193385	-0.169088	-0.206157	-0.201578	-0.179783	-0.153365	-0.15012	-0.15192	-0.21831	-0.196923	-0.19499	-0.189491	-0.172897	-0.155034	-0.186178	-0.203457	-0.165331	-0.16182	-0.159665	-0.115986	-0.070074	-0.162505	-0.180877	-0.129153	-0.119155	-0.125785	-0.0260468	0.0216485	-0.100611	-0.171932	0.00374021	0.0214449	0.0597325	0.0758178	0.0726678	0.0778369	-0.144007	0.0989202	0.109522	0.118322	0.129615	0.115356	0.161064
	LPC(P-20:0)	-0.194702	-0.193028	-0.199737	-0.136906	-0.0672246	-0.225056	-0.205549	-0.248356	-0.242442	-0.225949	-0.170163	-0.152615	-0.184205	-0.263918	-0.246839	-0.244015	-0.240765	-0.208235	-0.179186	-0.23178	-0.256488	-0.206133	-0.202132	-0.199935	-0.150525	-0.0986149	-0.203625	-0.224	-0.172782	-0.162707	-0.172694	-0.0632315	-0.00679403	-0.147793	-0.217038	-0.0276174	-0.00622476	0.0214611	0.0697267	0.0724263	0.0596146	-0.188869	0.0762506	0.0885089	0.0973734	0.113334	0.100253	0.141823
	PE(15-MHDA-18:1)	0.369738	0.373016	0.399816	0.367825	0.304575	0.430152	0.363793	0.394481	0.393687	0.389983	0.368236	0.350294	0.378465	0.395598	0.376326	0.379378	0.3858	0.393268	0.371158	0.408151	0.368529	0.371494	0.375192	0.38075	0.385891	0.354586	0.403929	0.358674	0.383257	0.379816	0.402199	0.296404	0.216154	0.395818	0.392709	0.252305	0.225614	0.179027	0.108064	0.0787999	0.161801	0.425214	0.125235	0.107068	0.0801483	0.0729998	0.0914716	0.0290382
	PE(15-MHDA-18:2)	0.360219	0.36366	0.391059	0.365296	0.312451	0.415125	0.352626	0.372429	0.37237	0.371398	0.356079	0.341576	0.363954	0.371583	0.36094	0.36467	0.372932	0.384613	0.364795	0.398137	0.350972	0.362646	0.36748	0.374889	0.389964	0.365473	0.400401	0.345371	0.389947	0.38821	0.411615	0.316015	0.236704	0.411903	0.392722	0.284504	0.257398	0.216584	0.131817	0.0971019	0.196706	0.451023	0.160758	0.142046	0.115942	0.103856	0.118911	0.0674032
	PE(15-MHDA-20:4)	0.312557	0.316848	0.340235	0.333492	0.290746	0.368667	0.30206	0.316982	0.318273	0.322205	0.313495	0.295957	0.324296	0.31262	0.298402	0.302585	0.312672	0.327599	0.31026	0.339383	0.286731	0.310942	0.316654	0.325314	0.348278	0.332333	0.349748	0.289285	0.354066	0.354856	0.375486	0.306706	0.241876	0.380339	0.343379	0.293606	0.272225	0.228512	0.171361	0.140405	0.225446	0.414178	0.178903	0.162558	0.13486	0.129677	0.142538	0.0972617
	PE(15-MHDA-22:6)	0.234201	0.24097	0.274939	0.290629	0.263309	0.3043	0.214959	0.254786	0.257209	0.265681	0.263629	0.245134	0.276488	0.247537	0.260829	0.264843	0.27653	0.28644	0.268035	0.299758	0.249705	0.288007	0.294134	0.300929	0.331748	0.32117	0.327852	0.265004	0.34981	0.353145	0.365161	0.329016	0.274768	0.384214	0.32829	0.321559	0.305214	0.26136	0.221283	0.183196	0.286361	0.410469	0.202665	0.188443	0.158731	0.158074	0.164986	0.138615
	PE(16:0-16:0)	0.36279	0.367079	0.386767	0.382016	0.329504	0.42081	0.352743	0.362707	0.36508	0.379309	0.363502	0.334481	0.386176	0.35534	0.318377	0.323005	0.335072	0.350124	0.328706	0.364462	0.306042	0.30017	0.306392	0.315574	0.34487	0.333516	0.339986	0.276677	0.339685	0.341071	0.364296	0.293889	0.229916	0.362989	0.323795	0.289433	0.267184	0.21834	0.173541	0.155437	0.199194	0.401151	0.16918	0.151199	0.121451	0.1172	0.134322	0.0758274
	PE(16:0-16:1)	0.549384	0.551512	0.581595	0.506894	0.395607	0.629931	0.550478	0.588972	0.585604	0.584255	0.512681	0.468288	0.548002	0.596783	0.54727	0.549654	0.558386	0.546208	0.498739	0.583024	0.54305	0.498296	0.501598	0.50708	0.500835	0.450995	0.535179	0.487834	0.480869	0.473813	0.503546	0.351439	0.246585	0.48566	0.504763	0.307585	0.270479	0.217765	0.114586	0.0892218	0.159085	0.539603	0.149901	0.125474	0.0904626	0.0802051	0.108504	0.0114378
	PE(16:0-18:1)	0.572575	0.576107	0.612332	0.550204	0.447245	0.655656	0.568004	0.616709	0.614319	0.613467	0.554157	0.514925	0.583026	0.621371	0.585876	0.589243	0.600685	0.594552	0.551214	0.626768	0.578068	0.559217	0.563677	0.571564	0.570097	0.519088	0.603143	0.544016	0.573946	0.567882	0.599291	0.442278	0.32643	0.58733	0.591533	0.388684	0.347843	0.28684	0.168853	0.130243	0.238357	0.644903	0.199532	0.172038	0.132611	0.118314	0.145396	0.0523579
	PE(16:0-18:2)	0.491227	0.494994	0.527132	0.483769	0.402152	0.56517	0.484844	0.52514	0.523675	0.521408	0.481777	0.45391	0.500278	0.527612	0.496691	0.500404	0.51099	0.513134	0.479038	0.538371	0.487574	0.482835	0.487861	0.495285	0.504181	0.464011	0.528193	0.465845	0.507049	0.502503	0.532289	0.394246	0.288286	0.52732	0.520946	0.354192	0.317034	0.264505	0.150244	0.110545	0.223479	0.588372	0.186662	0.161437	0.126411	0.109495	0.130164	0.0590124
	PE(16:0-18:3) (a)	0.441666	0.445955	0.481434	0.443972	0.371542	0.514997	0.432685	0.462931	0.462826	0.469814	0.430713	0.396906	0.457166	0.462062	0.432245	0.436149	0.448218	0.45021	0.416263	0.476595	0.422819	0.420313	0.425766	0.43335	0.450236	0.42071	0.463736	0.401171	0.444084	0.442202	0.469722	0.362008	0.274372	0.467365	0.445546	0.337424	0.307483	0.262638	0.1697	0.134923	0.231168	0.512361	0.194803	0.172947	0.141611	0.128347	0.14629	0.0836423
	PE(16:0-18:3) (b)	0.516511	0.51976	0.554516	0.493853	0.397866	0.595998	0.512715	0.54894	0.547228	0.545704	0.497187	0.462939	0.521756	0.552292	0.513709	0.516842	0.524605	0.522528	0.482715	0.552647	0.507237	0.483963	0.487603	0.492385	0.491545	0.446051	0.521148	0.472008	0.475606	0.469984	0.498808	0.359634	0.259882	0.484934	0.492656	0.297974	0.263627	0.206581	0.117323	0.0882193	0.170359	0.517714	0.138893	0.115785	0.0798863	0.0738315	0.100948	0.00836604
	PE(16:0-20:3)	0.511242	0.515133	0.549459	0.504616	0.423407	0.582217	0.503802	0.536072	0.535221	0.533961	0.499136	0.471724	0.516454	0.536857	0.511399	0.515354	0.525498	0.531226	0.499283	0.553776	0.501275	0.501693	0.506692	0.514216	0.522756	0.482753	0.545133	0.484103	0.525933	0.521868	0.55233	0.415857	0.311128	0.544724	0.535238	0.362294	0.326174	0.267672	0.165341	0.12634	0.23617	0.589257	0.188511	0.163798	0.127495	0.115297	0.138465	0.0585749
	PE(16:0-20:4)	0.447755	0.452436	0.48857	0.45095	0.368736	0.532678	0.438917	0.486219	0.484999	0.488062	0.440338	0.404438	0.468575	0.488437	0.455442	0.45934	0.47265	0.471501	0.433257	0.501189	0.446073	0.441058	0.44693	0.456295	0.470372	0.433482	0.491039	0.421022	0.484859	0.482145	0.516221	0.385256	0.282288	0.513528	0.489616	0.374145	0.339401	0.2847	0.182106	0.14281	0.252279	0.585878	0.197823	0.172343	0.134063	0.119036	0.138019	0.0731406
	PE(16:0-20:5)	0.318454	0.325779	0.368933	0.361612	0.295822	0.423007	0.300662	0.359166	0.361086	0.374003	0.3469	0.307984	0.381041	0.354266	0.330572	0.334591	0.347288	0.348987	0.310573	0.380685	0.321871	0.307307	0.31306	0.319991	0.343094	0.317934	0.35413	0.288093	0.355544	0.356881	0.380536	0.306237	0.235405	0.387763	0.342412	0.308025	0.285831	0.228259	0.188054	0.159014	0.235441	0.434846	0.156287	0.136402	0.0997754	0.0957511	0.109529	0.0621191
	PE(16:0-22:6)	0.328399	0.33615	0.374034	0.384071	0.330763	0.425483	0.308389	0.378204	0.379308	0.383015	0.364972	0.337199	0.385707	0.374935	0.375785	0.379665	0.392248	0.39475	0.362881	0.419039	0.366017	0.387944	0.393929	0.40073	0.422856	0.393613	0.436511	0.36739	0.459601	0.460092	0.477626	0.399	0.316274	0.493383	0.450372	0.393074	0.365962	0.296553	0.241486	0.199446	0.313796	0.557346	0.202378	0.17985	0.137719	0.131643	0.143927	0.101518
	PE(16:1-18:2)	0.384343	0.386635	0.421675	0.359707	0.279403	0.448427	0.382184	0.407155	0.405142	0.408911	0.354926	0.31949	0.384878	0.411857	0.369242	0.372066	0.381954	0.376983	0.33965	0.407746	0.363585	0.337214	0.341569	0.348218	0.357687	0.326012	0.377779	0.323577	0.349773	0.346482	0.381645	0.25709	0.167914	0.373409	0.361308	0.244318	0.214436	0.186186	0.0796443	0.0513285	0.133045	0.428167	0.131079	0.110816	0.0856215	0.0681682	0.08382	0.0300608
	PE(16:1-20:4)	0.33961	0.343026	0.384295	0.325734	0.241587	0.419378	0.334715	0.379123	0.376863	0.380671	0.322137	0.283088	0.356401	0.38494	0.343727	0.34641	0.356615	0.348778	0.307169	0.38368	0.338862	0.310839	0.315176	0.321572	0.329255	0.293698	0.353598	0.297695	0.329225	0.325913	0.362201	0.235169	0.144265	0.355297	0.340891	0.229465	0.201251	0.166891	0.0754527	0.0457382	0.132101	0.414283	0.100834	0.0807238	0.0525636	0.0381732	0.0526872	0.00420572
	PE(17:0-18:1)	0.52504	0.528843	0.554368	0.520703	0.440593	0.593579	0.51806	0.552781	0.551601	0.5431	0.519421	0.501055	0.526602	0.554277	0.53839	0.541884	0.548359	0.556588	0.529486	0.573123	0.529177	0.528988	0.532756	0.538295	0.536916	0.490966	0.565811	0.515639	0.544603	0.538682	0.563112	0.422505	0.317017	0.551966	0.560868	0.350063	0.313004	0.242243	0.15568	0.120578	0.218816	0.591925	0.1588	0.133977	0.0944414	0.0882694	0.115373	0.0230413
	PE(17:0-18:2)	0.454811	0.458843	0.482353	0.46536	0.409404	0.511343	0.445603	0.470655	0.47098	0.466698	0.457166	0.444222	0.459876	0.468382	0.45797	0.462047	0.469956	0.484962	0.466337	0.495505	0.44653	0.463367	0.468423	0.474146	0.489317	0.459196	0.502112	0.444812	0.487762	0.484475	0.504496	0.39481	0.304559	0.503331	0.49404	0.338127	0.306118	0.247292	0.164542	0.128522	0.230302	0.539077	0.177678	0.156111	0.121203	0.115046	0.135866	0.0636661
	PE(17:0-20:4)	0.393459	0.398429	0.423811	0.417678	0.36617	0.457685	0.381447	0.415642	0.415911	0.414979	0.398859	0.380366	0.409196	0.413834	0.408148	0.412138	0.422176	0.432372	0.410749	0.446241	0.39702	0.41891	0.424359	0.431636	0.448732	0.421227	0.460355	0.398856	0.466079	0.464574	0.487438	0.388184	0.301976	0.489937	0.464477	0.360891	0.331682	0.272158	0.19901	0.161383	0.265195	0.537846	0.192772	0.171368	0.134813	0.128634	0.146149	0.0855732
	PE(17:0-22:6)	0.273188	0.280564	0.311164	0.338675	0.310355	0.348301	0.252153	0.308372	0.31099	0.313365	0.321051	0.30745	0.327164	0.300913	0.32117	0.324862	0.334774	0.344402	0.32604	0.356797	0.310853	0.350271	0.355642	0.360584	0.384841	0.366016	0.388141	0.330233	0.417692	0.419843	0.425816	0.384948	0.324291	0.445431	0.399483	0.359438	0.339556	0.273111	0.248451	0.211677	0.309958	0.474432	0.196488	0.179756	0.141586	0.147246	0.158971	0.118091
	PE(18:0-18:1)	0.603435	0.607045	0.643713	0.584917	0.487729	0.676806	0.597268	0.636157	0.635208	0.633867	0.593223	0.561042	0.613348	0.636611	0.605712	0.609447	0.618984	0.621136	0.584887	0.645492	0.596246	0.585544	0.589728	0.597196	0.594454	0.544147	0.624791	0.570407	0.600208	0.594434	0.622202	0.472385	0.3605	0.607666	0.612881	0.395639	0.356045	0.285963	0.185271	0.147829	0.251399	0.64243	0.195548	0.168842	0.127197	0.120217	0.150907	0.0453513
	PE(18:0-18:2)	0.594057	0.597392	0.631473	0.577499	0.490579	0.659138	0.588103	0.629568	0.628201	0.624415	0.58433	0.555876	0.60094	0.631303	0.610528	0.614053	0.623651	0.624834	0.591321	0.647448	0.601272	0.601684	0.606035	0.612582	0.613856	0.566896	0.640782	0.585747	0.614368	0.60859	0.632544	0.488034	0.375295	0.624373	0.629175	0.409006	0.368956	0.305025	0.191149	0.149571	0.265676	0.658016	0.222323	0.19634	0.155083	0.148596	0.177587	0.0767827
	PE(18:0-20:3) (a)	0.628342	0.631454	0.665378	0.603876	0.507834	0.695769	0.623732	0.678539	0.676205	0.670627	0.617546	0.583435	0.63885	0.682811	0.668733	0.671556	0.680698	0.6746	0.637302	0.699008	0.661166	0.659775	0.663186	0.66961	0.659702	0.605179	0.693812	0.646523	0.67021	0.663534	0.685602	0.536513	0.422005	0.672225	0.685934	0.440225	0.399322	0.320462	0.224029	0.186768	0.28693	0.695496	0.228817	0.202237	0.156999	0.15688	0.191516	0.0709186
	PE(18:0-20:3) (b)	0.473148	0.475075	0.501478	0.449192	0.372594	0.522639	0.470983	0.496893	0.495769	0.504881	0.447746	0.40878	0.479306	0.498272	0.473363	0.476565	0.490081	0.483591	0.449541	0.508516	0.464845	0.459252	0.46392	0.474641	0.479052	0.446201	0.494624	0.440878	0.484673	0.482554	0.509018	0.400051	0.312721	0.500251	0.482394	0.367751	0.336909	0.295718	0.195836	0.164697	0.248447	0.53397	0.231738	0.210355	0.18078	0.169768	0.192396	0.113084
	PE(18:0-20:4)	0.511413	0.515548	0.551347	0.509338	0.430421	0.580815	0.502707	0.558336	0.556971	0.55675	0.509511	0.475179	0.534139	0.56057	0.544143	0.547441	0.560028	0.554852	0.519004	0.580331	0.535452	0.546217	0.551162	0.560052	0.564321	0.521325	0.588467	0.52799	0.59281	0.589437	0.615875	0.485678	0.378147	0.612952	0.596186	0.44304	0.406299	0.339325	0.240338	0.197349	0.314247	0.662331	0.241281	0.215367	0.170527	0.165931	0.191137	0.103541
	PE(18:0-22:4)	0.561869	0.563596	0.594837	0.521192	0.421986	0.622731	0.561995	0.605322	0.602445	0.601924	0.535307	0.495341	0.565613	0.611405	0.576906	0.57918	0.588102	0.577513	0.538497	0.605305	0.571629	0.552598	0.555437	0.562472	0.549893	0.500207	0.582659	0.542148	0.550066	0.54336	0.569527	0.422647	0.317956	0.55059	0.567891	0.347802	0.310674	0.249461	0.153597	0.125419	0.201309	0.576135	0.173972	0.150211	0.11309	0.11008	0.142812	0.0303833
	PE(18:0-22:5) (n3)	0.565251	0.569878	0.607123	0.561752	0.470318	0.647261	0.556096	0.615015	0.613905	0.61403	0.565033	0.526666	0.592877	0.61661	0.597137	0.600466	0.611419	0.606963	0.567237	0.635264	0.588846	0.585839	0.590246	0.597336	0.59747	0.549461	0.625546	0.569619	0.608047	0.603586	0.625913	0.493756	0.386149	0.620248	0.615474	0.424711	0.387349	0.311146	0.225523	0.18801	0.288421	0.652597	0.222069	0.196198	0.150063	0.150445	0.181055	0.0751896
	PE(18:0-22:5) (n6)	0.583995	0.586304	0.619065	0.551234	0.454404	0.647646	0.581971	0.632009	0.629518	0.629798	0.564633	0.523771	0.595173	0.636983	0.609286	0.611729	0.622678	0.60999	0.569226	0.639179	0.603111	0.595365	0.598867	0.606895	0.597818	0.548005	0.628514	0.581791	0.606436	0.60085	0.625613	0.484801	0.378021	0.611077	0.617817	0.416327	0.378584	0.313294	0.214439	0.180528	0.270653	0.639487	0.229624	0.204633	0.162406	0.161758	0.194384	0.0809573
	PE(18:0-22:6)	0.489214	0.49604	0.533228	0.525219	0.456882	0.578024	0.471902	0.551651	0.552087	0.554113	0.522193	0.487191	0.546649	0.549411	0.556792	0.559816	0.571871	0.564179	0.527259	0.590133	0.548862	0.56987	0.574421	0.579998	0.586041	0.543606	0.608199	0.552606	0.619164	0.617125	0.624294	0.533706	0.440171	0.633685	0.614661	0.476413	0.443608	0.357781	0.300031	0.259681	0.364983	0.667022	0.256596	0.232247	0.181307	0.18877	0.214545	0.124205
	PE(18:1-18:1)	0.41294	0.416004	0.453392	0.400004	0.324063	0.475313	0.407236	0.434871	0.433693	0.430427	0.40276	0.383882	0.413568	0.436522	0.402757	0.406284	0.413646	0.421948	0.394595	0.441416	0.394336	0.387567	0.391535	0.398223	0.400852	0.360808	0.427968	0.375416	0.414513	0.40968	0.444874	0.302419	0.201977	0.433134	0.43082	0.258496	0.224553	0.179661	0.0731452	0.0356	0.146808	0.486022	0.0981923	0.0752299	0.0477929	0.0262808	0.0430242	-0.012212
	PE(18:1-18:2)	0.357013	0.360149	0.39893	0.349757	0.285447	0.414833	0.350515	0.374016	0.372996	0.370353	0.346333	0.329916	0.355737	0.375677	0.345027	0.348736	0.356407	0.367526	0.343185	0.385706	0.336078	0.33759	0.3422	0.348858	0.360112	0.327795	0.380738	0.323344	0.370286	0.366894	0.403868	0.272285	0.176886	0.39781	0.382821	0.241277	0.210163	0.175591	0.0649227	0.0243927	0.145854	0.450713	0.103849	0.0827963	0.0586911	0.0357649	0.0475473	0.00899529
	PE(18:1-22:6) (a)	0.25827	0.265142	0.315773	0.299847	0.245136	0.349283	0.240153	0.315401	0.315302	0.316443	0.291968	0.266245	0.31204	0.31556	0.312036	0.315259	0.325416	0.325523	0.293023	0.351712	0.304804	0.32591	0.330848	0.336151	0.351064	0.318144	0.372436	0.310648	0.39236	0.391887	0.416471	0.322953	0.236433	0.429784	0.391386	0.305826	0.279687	0.227133	0.155305	0.109564	0.241138	0.483053	0.137786	0.117608	0.083455	0.0722931	0.0800187	0.0542912
	PE(18:1-22:6) (b)	0.305152	0.31181	0.342638	0.357051	0.320819	0.375505	0.2867	0.335198	0.337198	0.342879	0.336335	0.315482	0.349835	0.329094	0.342652	0.346526	0.359052	0.365781	0.344183	0.380625	0.331587	0.365338	0.37134	0.378616	0.404329	0.385104	0.406602	0.342784	0.433279	0.435278	0.448076	0.391522	0.321938	0.464531	0.415722	0.377502	0.354968	0.297818	0.247149	0.20762	0.314232	0.502726	0.222396	0.204034	0.166641	0.16668	0.178331	0.136804
	PE(20:0-20:4)	0.29634	0.298696	0.310529	0.302211	0.267859	0.327073	0.291026	0.313472	0.314149	0.317947	0.302522	0.288936	0.311002	0.310787	0.297296	0.2996	0.305957	0.311968	0.301223	0.316919	0.290273	0.29799	0.30057	0.304961	0.310105	0.293132	0.315759	0.287195	0.310662	0.3084	0.316106	0.252145	0.198052	0.311779	0.312184	0.185929	0.164884	0.122003	0.0816961	0.0696533	0.100427	0.311953	0.0840742	0.0710501	0.0495458	0.0512787	0.0710858	0.00430345
	PE(36:0)	0.0109073	0.0114793	0.00725875	0.018708	0.0193812	0.0170764	0.00984493	0.0231953	0.0235275	0.0151563	0.0338703	0.0464935	0.0204921	0.0223687	0.0188342	0.0190763	0.0162533	0.0253339	0.0314281	0.0189398	0.0176265	0.0186127	0.0181906	0.0172582	0.0138425	0.00764639	0.0190163	0.0205135	0.0207761	0.0187242	0.0197498	-0.00230115	-0.0150424	0.0155309	0.0296273	-0.0163294	-0.0211739	-0.0419411	-0.0303107	-0.0284513	-0.0329409	0.0252899	-0.0584301	-0.0614488	-0.0677133	-0.0652975	-0.0609481	-0.0725815
	PE(38:5) (a)	0.406299	0.411113	0.454953	0.41324	0.339895	0.48389	0.39546	0.436566	0.435743	0.440871	0.396609	0.362089	0.4246	0.437877	0.412329	0.416231	0.429191	0.429716	0.393597	0.458078	0.403001	0.409809	0.415672	0.424221	0.440596	0.407027	0.458777	0.389952	0.457973	0.456484	0.491572	0.36925	0.270272	0.492017	0.458327	0.35023	0.318552	0.269945	0.170527	0.12831	0.247873	0.54582	0.18739	0.16424	0.127864	0.116031	0.132656	0.0759497
	PE(38:5) (b)	0.455056	0.462019	0.508253	0.487592	0.413442	0.55125	0.437582	0.492352	0.494389	0.510529	0.472778	0.426743	0.511447	0.486358	0.46682	0.471143	0.486502	0.485357	0.444465	0.517137	0.456372	0.456414	0.462713	0.471471	0.492997	0.46303	0.503063	0.433162	0.504807	0.505879	0.528405	0.442674	0.358642	0.533657	0.487502	0.414705	0.387076	0.320772	0.262637	0.227322	0.318799	0.562573	0.240232	0.217857	0.173658	0.17675	0.199114	0.120593
	PE(O-16:0/18:2)	-0.0300732	-0.0282926	-0.009992	0.00253895	0.0392039	-0.0475019	-0.040869	-0.0743011	-0.0691973	-0.0352311	-0.0316251	-0.0461716	-0.0143692	-0.0888264	-0.101922	-0.0987215	-0.0867632	-0.0729492	-0.06713	-0.0753995	-0.111624	-0.0862028	-0.08085	-0.0732508	-0.0253331	0.0161922	-0.0717586	-0.108939	-0.0481017	-0.0374848	-0.0271773	0.039782	0.0724375	-0.0143613	-0.099041	0.0793544	0.0919289	0.133518	0.118949	0.109425	0.134215	-0.0499685	0.155875	0.162023	0.170933	0.172265	0.162804	0.19112
	PE(O-16:0/20:3)	0.124041	0.125108	0.144984	0.133272	0.14307	0.111388	0.116847	0.0865512	0.0908817	0.124701	0.10926	0.081538	0.137064	0.0738714	0.0558316	0.0588961	0.071141	0.0789407	0.075076	0.0824658	0.0465972	0.0631333	0.0679385	0.0775162	0.112441	0.140069	0.0762107	0.0415072	0.0930439	0.102064	0.113914	0.156239	0.17138	0.118143	0.0443825	0.174416	0.180563	0.199231	0.185991	0.178171	0.194035	0.076099	0.209842	0.211662	0.210355	0.219337	0.222086	0.20651
	PE(O-16:0/20:4)	0.016706	0.0183981	0.0419819	0.0411223	0.064409	0.00461442	0.00671374	-0.0131925	-0.00823979	0.0298238	0.0182379	-0.00824317	0.0475976	-0.027141	-0.0467276	-0.0439126	-0.0303037	-0.0253243	-0.0283596	-0.0200483	-0.0549412	-0.0378954	-0.0328622	-0.0240291	0.0178161	0.0535828	-0.0244028	-0.059822	0.00390335	0.0148795	0.0256461	0.0888121	0.114637	0.0369188	-0.050878	0.132774	0.144309	0.179482	0.165966	0.154872	0.181206	-0.00167247	0.187883	0.192551	0.193132	0.203097	0.19853	0.209279
	PE(O-16:0/22:4)	0.147607	0.146653	0.159952	0.126196	0.118558	0.13139	0.148703	0.109679	0.111708	0.14223	0.10532	0.0746697	0.137365	0.103109	0.0649179	0.067442	0.0803967	0.0806806	0.0707766	0.0903103	0.0574681	0.0589077	0.0632226	0.0742363	0.0999045	0.118989	0.0737444	0.0398635	0.0791063	0.0856157	0.106731	0.115032	0.114735	0.103092	0.0434862	0.135747	0.136007	0.165045	0.117189	0.109651	0.126757	0.0785475	0.181998	0.181433	0.184172	0.181408	0.185089	0.1684
	PE(O-16:0/22:6)	0.0181366	0.0221508	0.0503593	0.0732173	0.102575	0.0223985	0.000612734	-0.0031111	0.0040062	0.052285	0.0438951	0.00615004	0.084396	-0.0223219	-0.0286314	-0.0253205	-0.00747119	-0.00589657	-0.0141901	0.00390052	-0.0382303	-0.014618	-0.00835903	0.0017136	0.0537273	0.0945847	0.00301036	-0.0419831	0.0481781	0.0622409	0.0635612	0.16067	0.196426	0.086865	-0.0237014	0.203822	0.217411	0.238712	0.250333	0.240367	0.256556	0.0403202	0.251561	0.255908	0.249895	0.266643	0.262641	0.269559
	PE(O-18:0/20:4)	0.0400689	0.0413448	0.0541237	0.0627363	0.0881419	0.0199808	0.0315364	-0.0122412	-0.00699383	0.0289994	0.0251643	0.00374041	0.0478053	-0.0271678	-0.0479606	-0.0447107	-0.0315772	-0.0202209	-0.0182264	-0.0207324	-0.0580812	-0.0327967	-0.0273095	-0.0183033	0.027659	0.0676155	-0.0196115	-0.0568676	0.00162886	0.0122616	0.022314	0.0862971	0.115178	0.0319898	-0.0525342	0.131017	0.142527	0.178172	0.16632	0.158696	0.17293	-0.00417992	0.19988	0.204705	0.206926	0.215219	0.211753	0.218927
	PE(O-18:0/22:5)	0.108217	0.108651	0.121997	0.113925	0.12965	0.0866391	0.102903	0.0410715	0.0462517	0.0868813	0.0709386	0.0404499	0.103977	0.0263962	0.00159102	0.00523849	0.020225	0.0305134	0.0269024	0.0352519	-0.00937054	0.00812019	0.0140124	0.025977	0.0700205	0.107763	0.0235513	-0.0184123	0.0392637	0.0506724	0.064137	0.125347	0.151271	0.072105	-0.0203314	0.164803	0.174896	0.205979	0.192126	0.18577	0.193559	0.0264197	0.240337	0.243849	0.245182	0.254671	0.255853	0.245656
	PE(O-18:0/22:6)	-0.014679	-0.0111813	0.00615779	0.0425402	0.0848518	-0.0241549	-0.0311334	-0.0683515	-0.0604865	-0.0126846	-0.00662447	-0.0352211	0.0249086	-0.0896887	-0.0935124	-0.0896895	-0.0725129	-0.0616193	-0.0610218	-0.0598413	-0.105309	-0.0715681	-0.0646988	-0.0546066	0.0062816	0.0578792	-0.05477	-0.101705	-0.0151605	-0.000283781	-0.000138345	0.111916	0.159108	0.0252705	-0.0896291	0.168705	0.186237	0.219373	0.233019	0.225533	0.23457	-0.0205406	0.254147	0.261176	0.260931	0.275973	0.268469	0.287116
	PE(O-18:1/18:2)	-0.0370026	-0.035702	-0.0143715	-0.012399	0.0220563	-0.0560441	-0.0461804	-0.0712465	-0.0670846	-0.037124	-0.037284	-0.0493283	-0.0215048	-0.0831477	-0.0955414	-0.0930841	-0.0831192	-0.0736104	-0.0693214	-0.0742062	-0.102892	-0.0831104	-0.0788674	-0.073252	-0.0338926	0.000586345	-0.0714959	-0.100722	-0.0489403	-0.0399043	-0.02829	0.0245933	0.0503851	-0.0177838	-0.0913243	0.0513855	0.0619959	0.103336	0.0810053	0.0696218	0.102812	-0.0543197	0.117059	0.122756	0.129597	0.132271	0.122958	0.15185
	PE(O-18:1/22:6)	-0.0841134	-0.0798005	-0.0517364	-0.0186421	0.0226261	-0.0798678	-0.102957	-0.0949025	-0.0880342	-0.0456732	-0.0419605	-0.0685527	-0.0116188	-0.113138	-0.113111	-0.110358	-0.0952295	-0.0929724	-0.0971936	-0.0856488	-0.120953	-0.095344	-0.089907	-0.0830688	-0.0330317	0.00751305	-0.0799424	-0.118008	-0.0324684	-0.0193725	-0.0215517	0.0793198	0.118079	0.00602796	-0.095697	0.122436	0.138315	0.165958	0.18107	0.169939	0.193943	-0.0337595	0.175985	0.182448	0.181556	0.193752	0.182374	0.216742
	PE(O-34:1)	0.0600595	0.0613927	0.0870464	0.0749364	0.0920195	0.0475303	0.0514648	0.00954508	0.0146671	0.0579245	0.0385145	0.00552464	0.0750586	-0.00505565	-0.0369502	-0.0332413	-0.0169332	-0.00991488	-0.0177151	6.83146e-05	-0.0472317	-0.0353102	-0.0289712	-0.0174874	0.030952	0.0687816	-0.0136519	-0.0619079	0.00851928	0.02049	0.0415114	0.0954776	0.116435	0.0511755	-0.05076	0.152559	0.162366	0.207844	0.170495	0.156697	0.189196	0.0196164	0.230327	0.233127	0.23752	0.236717	0.230732	0.245805
	PE(O-36:5)	-0.0588004	-0.0538189	-0.0276705	0.00990013	0.0398998	-0.0386265	-0.0781787	-0.0743554	-0.0671479	-0.0265346	-0.0168964	-0.0442555	0.0134734	-0.0932809	-0.0915921	-0.0884912	-0.0749099	-0.0673631	-0.0718684	-0.0607968	-0.100162	-0.0813927	-0.0761294	-0.0688646	-0.0217199	0.0154785	-0.0661131	-0.103838	-0.0270468	-0.0142463	-0.0163643	0.081453	0.121812	0.00687164	-0.0904171	0.127394	0.143589	0.156513	0.196109	0.190462	0.19665	-0.0321367	0.166348	0.171939	0.16966	0.184369	0.177209	0.197008
	PE(O-38:5) (a)	0.0904956	0.09183	0.116186	0.103093	0.114737	0.0796696	0.0821375	0.0493428	0.054125	0.095174	0.0725416	0.0381142	0.109506	0.0357886	0.00824983	0.0113609	0.0262405	0.0304547	0.023091	0.0387601	-0.000726155	0.0122943	0.0176562	0.027976	0.0682816	0.100864	0.0273911	-0.0112506	0.0488229	0.059533	0.074908	0.1253	0.144003	0.0811258	-0.00707764	0.159053	0.167694	0.197437	0.179254	0.169494	0.190011	0.0370665	0.207721	0.210451	0.20939	0.218974	0.219268	0.213601
	PE(O-38:5) (b)	0.040256	0.0440739	0.0686245	0.0893017	0.112309	0.0463849	0.0240641	-0.00402746	0.00358472	0.0515501	0.0491752	0.0132179	0.0870046	-0.0246648	-0.0426378	-0.0385796	-0.0217634	-0.0111145	-0.0178561	-0.00340559	-0.0542625	-0.0359737	-0.0294388	-0.0188064	0.0344003	0.0762881	-0.0166782	-0.0642724	0.0158813	0.0298236	0.037852	0.12542	0.160855	0.0547787	-0.0555735	0.17151	0.185817	0.20586	0.224324	0.217913	0.224541	0.00659712	0.226795	0.231062	0.228162	0.242365	0.239657	0.243236
	PE(P-15:0/20:4) (a)	0.130313	0.130781	0.144712	0.128051	0.122097	0.130592	0.127475	0.0971748	0.100022	0.123044	0.11017	0.0883508	0.132301	0.0889619	0.0654486	0.0675805	0.0764196	0.0788305	0.0683975	0.0890689	0.0599244	0.0773331	0.0804449	0.0888224	0.105796	0.11816	0.0877426	0.0631383	0.0903568	0.0963437	0.103811	0.128665	0.134702	0.105919	0.0567511	0.144911	0.147793	0.157191	0.144015	0.133413	0.159115	0.0806623	0.166499	0.166529	0.164327	0.171298	0.17624	0.154969
	PE(P-15:0/20:4) (b)	0.159673	0.160836	0.181329	0.160117	0.147629	0.167309	0.154919	0.141883	0.144906	0.171344	0.149263	0.11965	0.17905	0.133085	0.107069	0.109265	0.120315	0.118332	0.103972	0.131628	0.101333	0.114641	0.11827	0.127123	0.146443	0.157199	0.128021	0.0986633	0.13731	0.143708	0.15398	0.173056	0.171656	0.156221	0.100469	0.186601	0.186675	0.191536	0.169865	0.157971	0.183578	0.129851	0.186707	0.184297	0.176706	0.184515	0.19183	0.162158
	PE(P-15:0/22:6) (a)	-0.107412	-0.10502	-0.0993168	-0.0631457	-0.0282648	-0.106457	-0.117751	-0.139604	-0.134834	-0.11536	-0.0890405	-0.0931474	-0.0824299	-0.151762	-0.132075	-0.130702	-0.125542	-0.118268	-0.1144	-0.119204	-0.13598	-0.10389	-0.10184	-0.0980011	-0.0762978	-0.0509973	-0.102188	-0.113637	-0.0731204	-0.0643164	-0.0749101	0.0174753	0.0636676	-0.0561552	-0.115369	0.0463026	0.0634962	0.073757	0.124932	0.12259	0.123103	-0.0915104	0.102129	0.110429	0.114883	0.127584	0.118775	0.144434
	PE(P-15:0/22:6) (b)	0.0738964	0.0772976	0.110512	0.10216	0.0927152	0.101021	0.0614063	0.0746848	0.0792415	0.118531	0.08851	0.0421566	0.136113	0.0625315	0.051591	0.0535197	0.0689564	0.056024	0.030445	0.0805323	0.0472527	0.0548752	0.0589034	0.0682115	0.0924797	0.105464	0.0718213	0.0377246	0.0971141	0.106633	0.109538	0.163342	0.173602	0.127004	0.0473388	0.18851	0.194662	0.206832	0.200282	0.186347	0.21844	0.0925545	0.211362	0.212042	0.20561	0.215747	0.21579	0.2096
	PE(P-16:0/18:1)	0.0601187	0.0602227	0.0846295	0.0529746	0.0540251	0.0504792	0.0568417	0.0229763	0.0267168	0.0663035	0.03444	-0.00330732	0.0759181	0.0125306	-0.0280072	-0.0253056	-0.00971414	-0.0132622	-0.029226	0.00451917	-0.0345954	-0.0320958	-0.0272281	-0.0148565	0.0162031	0.0414178	-0.0132865	-0.0524381	0.0057582	0.0159515	0.0365871	0.0791982	0.0951187	0.0448366	-0.0441138	0.135287	0.143298	0.190112	0.142618	0.127709	0.16552	0.0208787	0.219401	0.221555	0.227819	0.22276	0.216957	0.230861
	PE(P-16:0/18:2)	0.0512448	0.0511794	0.076817	0.0458768	0.0562979	0.0326705	0.0474449	0.0123237	0.0157502	0.0481951	0.0289982	0.00386472	0.0570437	0.00235658	-0.0265662	-0.0240527	-0.0118071	-0.0100566	-0.0186685	0.000981875	-0.033088	-0.0194951	-0.0152477	-0.00585729	0.0239804	0.0488398	-0.0047544	-0.0373176	0.0104197	0.0195789	0.0375061	0.0764322	0.0916459	0.0457962	-0.0336789	0.110437	0.118253	0.163679	0.117223	0.0997945	0.148633	0.00993162	0.18753	0.190809	0.196379	0.195964	0.19074	0.203584
	PE(P-16:0/18:3)	0.0595236	0.0598879	0.0871733	0.050234	0.043731	0.0606519	0.056595	0.0385079	0.0406036	0.0644783	0.0413463	0.0164838	0.0679808	0.0324573	-0.002969	-0.0011432	0.00732033	0.00671482	-0.0062962	0.0208509	-0.00677528	-0.00677795	-0.00391842	0.00240084	0.020336	0.0308767	0.00723433	-0.0179658	0.00884501	0.0146536	0.034855	0.043906	0.0452427	0.036036	-0.0189319	0.0624969	0.0660696	0.0940897	0.0587299	0.0453687	0.0842739	0.00861672	0.105031	0.105452	0.107699	0.105116	0.102736	0.108205
	PE(P-16:0/20:3) (a)	0.227647	0.226494	0.243001	0.195186	0.173488	0.21431	0.229609	0.202438	0.204297	0.230173	0.193746	0.161065	0.225273	0.196103	0.162112	0.163987	0.175255	0.169201	0.152805	0.183258	0.156955	0.161761	0.16468	0.175053	0.184382	0.189194	0.171307	0.147419	0.175852	0.181206	0.195912	0.199399	0.193657	0.190604	0.141879	0.200304	0.198846	0.209829	0.173481	0.163055	0.186019	0.156681	0.214943	0.212649	0.208817	0.213106	0.222247	0.184407
	PE(P-16:0/20:3) (b)	0.189215	0.188787	0.213722	0.164102	0.143136	0.183595	0.188663	0.169029	0.17136	0.203661	0.161449	0.121771	0.201195	0.16176	0.124559	0.126725	0.140314	0.132841	0.114047	0.149999	0.118873	0.118721	0.122405	0.133949	0.149778	0.159419	0.132265	0.101941	0.142663	0.149422	0.168709	0.176234	0.171162	0.165231	0.103149	0.195647	0.195927	0.216777	0.174291	0.161507	0.192135	0.134931	0.218842	0.217097	0.213869	0.217078	0.223478	0.196326
	PE(P-16:0/20:4)	0.117999	0.118676	0.145356	0.11589	0.111412	0.111725	0.112624	0.105398	0.108373	0.142043	0.107703	0.0706927	0.146152	0.0966015	0.0697664	0.0714326	0.084625	0.0748116	0.0585644	0.0903948	0.0654734	0.0718281	0.0753757	0.0842724	0.105168	0.120276	0.0822601	0.0559476	0.105533	0.113545	0.125688	0.156078	0.161357	0.129662	0.0614238	0.184613	0.189448	0.21051	0.18666	0.173021	0.204514	0.0956485	0.202129	0.202508	0.195931	0.207169	0.210266	0.194463
	PE(P-16:0/20:5)	-0.0227293	-0.0180423	0.0126582	0.0334357	0.0471189	0.00531193	-0.0402661	-0.0270679	-0.0209813	0.0154493	0.0152663	-0.0164901	0.0498733	-0.0427805	-0.0416746	-0.0394111	-0.0272966	-0.0284573	-0.0422304	-0.01415	-0.0471614	-0.0388783	-0.034986	-0.0287276	0.00280826	0.0249618	-0.0255835	-0.055297	0.0119525	0.0229802	0.0219662	0.100927	0.129271	0.0421238	-0.0436978	0.139361	0.152584	0.156972	0.193016	0.183903	0.200504	0.00616945	0.155361	0.158695	0.151488	0.167052	0.162458	0.173406
	PE(P-16:0/22:4)	0.158426	0.15649	0.171851	0.117934	0.0956977	0.14621	0.163788	0.141479	0.141572	0.167442	0.112216	0.0751154	0.151163	0.140289	0.0971754	0.0984801	0.110493	0.097632	0.0777683	0.116282	0.0942393	0.0835663	0.0864118	0.0965004	0.106403	0.11227	0.0958352	0.0710265	0.0983942	0.102602	0.123878	0.113002	0.10163	0.1187	0.0747873	0.127457	0.12413	0.151516	0.0913379	0.083531	0.10218	0.102199	0.165073	0.162823	0.163035	0.159697	0.165364	0.142094
	PE(P-16:0/22:5) (n3)	0.129355	0.129777	0.16438	0.117983	0.109228	0.124424	0.124808	0.105791	0.10909	0.151079	0.103737	0.0557575	0.155293	0.096521	0.0580923	0.0602006	0.0765907	0.064138	0.0410831	0.0876495	0.0531973	0.0560178	0.0604266	0.0720893	0.0975565	0.115947	0.0722837	0.0369909	0.0970187	0.107183	0.127345	0.160852	0.16621	0.133465	0.0439568	0.191458	0.196656	0.22815	0.189026	0.172972	0.211627	0.0899221	0.236392	0.237034	0.232404	0.2415	0.243731	0.230394
	PE(P-16:0/22:5) (n6)	0.0283314	0.0315376	0.0646335	0.0636474	0.0744315	0.0395829	0.0144357	0.0013527	0.00765741	0.0563084	0.0354337	-0.00873383	0.0835255	-0.0153325	-0.0374966	-0.0343343	-0.0165761	-0.0186601	-0.0359357	-0.000343127	-0.045607	-0.0408046	-0.0350603	-0.0232652	0.0192763	0.0517363	-0.0208232	-0.0652105	0.0195605	0.0332347	0.0461631	0.122001	0.149659	0.0618648	-0.04997	0.178799	0.192089	0.216923	0.223149	0.213199	0.22988	0.019987	0.230636	0.233909	0.229272	0.241788	0.238173	0.244115
	PE(P-16:0/22:6)	0.0359179	0.0395533	0.0693147	0.0807425	0.0967177	0.0464137	0.0205143	0.0310366	0.0366401	0.0805815	0.059049	0.0165092	0.104409	0.0161701	0.0144573	0.016622	0.0339716	0.0229579	0.00524031	0.041159	0.00866666	0.0249019	0.0299095	0.0393424	0.0769967	0.104054	0.041377	0.00323805	0.090937	0.103279	0.102781	0.18498	0.208004	0.126418	0.0272977	0.224435	0.234188	0.248888	0.252164	0.239296	0.263911	0.0901808	0.248447	0.250454	0.240319	0.256129	0.25327	0.256474
	PE(P-17:0/20:4) (a)	-0.0118304	-0.0105222	0.00412692	0.00828342	0.0266703	-0.0177382	-0.0192089	-0.0405814	-0.0365484	-0.0063695	-0.0138296	-0.0355975	0.0108545	-0.0516556	-0.0654832	-0.0633363	-0.0522165	-0.0491773	-0.0531555	-0.0433012	-0.0715368	-0.0530938	-0.0490362	-0.041077	-0.00812378	0.0211819	-0.0420978	-0.0709564	-0.0186542	-0.00914204	-0.00263768	0.0592369	0.0856468	0.0100746	-0.0655913	0.109225	0.120949	0.14946	0.147823	0.137605	0.160296	-0.0171344	0.167646	0.172385	0.173808	0.182643	0.177157	0.190031
	PE(P-17:0/20:4) (b)	0.0688854	0.0691465	0.0908686	0.0667556	0.0697699	0.0567122	0.0646907	0.0514977	0.0541984	0.08412	0.0570849	0.0277763	0.0884247	0.0435777	0.020246	0.0219006	0.0334425	0.0286254	0.0189151	0.0387026	0.0157108	0.0290456	0.0323951	0.0408773	0.0628078	0.0811827	0.0383543	0.0138245	0.0613222	0.0690549	0.0821747	0.112983	0.121954	0.0861857	0.0200403	0.147243	0.153452	0.178065	0.157125	0.144598	0.174671	0.0556778	0.177589	0.179593	0.175707	0.186398	0.186816	0.180762
	PE(P-17:0/22:6) (a)	-0.0857086	-0.0815677	-0.0648432	-0.0191098	0.0224959	-0.0799079	-0.103005	-0.117171	-0.110138	-0.0696486	-0.0583124	-0.0827083	-0.0298596	-0.135663	-0.128775	-0.125887	-0.111007	-0.105862	-0.108492	-0.100072	-0.137124	-0.106989	-0.101328	-0.0930371	-0.0418307	0.0015238	-0.0909244	-0.131264	-0.0452036	-0.0313976	-0.0358925	0.0776169	0.124096	-0.00588716	-0.111887	0.14017	0.157912	0.180832	0.210235	0.202353	0.214109	-0.0375486	0.208546	0.215439	0.21342	0.228125	0.217556	0.247057
	PE(P-17:0/22:6) (b)	-0.0669689	-0.063282	-0.0388687	-0.0110733	0.0232019	-0.0629762	-0.0832202	-0.0880343	-0.0817955	-0.0424585	-0.040944	-0.0687717	-0.00878907	-0.104299	-0.0999567	-0.0975284	-0.0835724	-0.0827359	-0.0882718	-0.0745507	-0.106789	-0.0774689	-0.0725474	-0.0647062	-0.0217798	0.0137548	-0.0637323	-0.0987619	-0.0151487	-0.00219781	-0.00323805	0.0946566	0.133093	0.0227182	-0.0789156	0.146906	0.163022	0.184372	0.20828	0.196912	0.220652	-0.0153174	0.197212	0.20332	0.200125	0.215602	0.206203	0.232669
	PE(P-18:0/18:1)	0.0520072	0.0520352	0.0771723	0.0464686	0.0525144	0.0358307	0.0480458	0.00821766	0.0122233	0.0533156	0.023544	-0.0128155	0.0638948	-0.00312231	-0.0371521	-0.0342149	-0.0175861	-0.019288	-0.0324529	-0.00403152	-0.0449132	-0.0338306	-0.0285878	-0.0149302	0.0185885	0.0466384	-0.014531	-0.0561734	0.0134669	0.0245883	0.0459693	0.0932884	0.110614	0.0559621	-0.0415304	0.155544	0.164706	0.214315	0.165436	0.148062	0.19226	0.028747	0.244843	0.247487	0.253289	0.250183	0.243984	0.258593
	PE(P-18:0/18:2)	-0.000426394	-0.000894598	0.0192055	-0.00390902	0.0167911	-0.027792	-0.00343755	-0.0517475	-0.0479491	-0.0142994	-0.0275608	-0.048565	-0.00268914	-0.0626321	-0.0901599	-0.0873962	-0.0745878	-0.0687891	-0.0724368	-0.0614308	-0.0977793	-0.0799248	-0.0752224	-0.064369	-0.0295869	0.00283575	-0.0643668	-0.0995344	-0.0450372	-0.0346935	-0.0162711	0.0367118	0.0618431	-0.00436011	-0.0928982	0.0887572	0.100267	0.158601	0.109777	0.0921534	0.141596	-0.0373699	0.200844	0.206367	0.218343	0.213666	0.203426	0.232392
	PE(P-18:0/18:3)	0.039478	0.0399879	0.0666929	0.0343084	0.034243	0.0374533	0.0356515	0.00322196	0.00604773	0.0341316	0.0141485	-0.0114825	0.0418882	-0.00479387	-0.0401204	-0.0377003	-0.0277782	-0.0235927	-0.0334653	-0.011709	-0.0460089	-0.0387011	-0.0349787	-0.0263039	-0.00173292	0.0164957	-0.0221175	-0.0535313	-0.0158563	-0.00834938	0.0133064	0.0366487	0.0462301	0.0177174	-0.0508172	0.0692567	0.0758606	0.112272	0.0747417	0.060126	0.101259	-0.0103958	0.138362	0.140313	0.146832	0.142088	0.13706	0.150189
	PE(P-18:0/20:3) (a)	0.172275	0.170875	0.187486	0.140069	0.125869	0.154404	0.174642	0.136026	0.13805	0.166811	0.130445	0.0982455	0.163098	0.129434	0.0927208	0.0949506	0.107459	0.10375	0.0890119	0.117878	0.0866933	0.0938169	0.0973837	0.10928	0.124371	0.136026	0.106476	0.0774207	0.113574	0.120285	0.139078	0.151892	0.153831	0.136638	0.0756423	0.174307	0.176165	0.202041	0.158464	0.146738	0.174805	0.107635	0.223191	0.222742	0.224926	0.22413	0.22817	0.207567
	PE(P-18:0/20:3) (b)	0.103975	0.103355	0.128001	0.0833466	0.0746358	0.0920026	0.103195	0.0776269	0.0801436	0.115641	0.0741933	0.0357072	0.115081	0.0702048	0.0320025	0.0342092	0.0486425	0.0421939	0.0262135	0.0586473	0.0262138	0.0303968	0.0344427	0.0467201	0.0687045	0.0868786	0.0451375	0.0125269	0.0617312	0.0700913	0.0910937	0.11443	0.120293	0.0931094	0.0179548	0.153027	0.158159	0.195968	0.150334	0.136235	0.172552	0.0638641	0.21597	0.217365	0.219478	0.220602	0.220544	0.214709
	PE(P-18:0/20:4)	0.0426475	0.0429791	0.0657875	0.044802	0.0552896	0.0256323	0.0374275	0.0135057	0.0170166	0.0529389	0.0257418	-0.0059613	0.0606817	0.00339525	-0.0226851	-0.0206563	-0.00705136	-0.0113692	-0.021657	0.000126118	-0.0283031	-0.0144489	-0.0103396	-0.000578508	0.0286748	0.0548278	-0.00312232	-0.0326412	0.0245329	0.0343885	0.0478694	0.0975539	0.116266	0.0564141	-0.0254781	0.145909	0.155746	0.192562	0.16827	0.154988	0.18683	0.0228007	0.202554	0.206228	0.205866	0.214856	0.212061	0.215892
	PE(P-18:0/20:5)	-0.0857567	-0.0809245	-0.0532247	-0.0208062	0.00587602	-0.0635597	-0.104496	-0.106217	-0.0991246	-0.0583968	-0.0514018	-0.0815744	-0.0171658	-0.124482	-0.121073	-0.118322	-0.105109	-0.101019	-0.109942	-0.0900872	-0.128238	-0.113111	-0.108372	-0.10117	-0.0593163	-0.0260047	-0.0983511	-0.133169	-0.0556051	-0.0423325	-0.0433857	0.058937	0.102028	-0.0183308	-0.120701	0.116171	0.134838	0.149139	0.195514	0.188813	0.198076	-0.0570872	0.164241	0.170551	0.1681	0.183371	0.173764	0.201308
	PE(P-18:0/22:4)	0.135795	0.133919	0.139771	0.102854	0.0894466	0.117576	0.140775	0.117498	0.117936	0.13948	0.0982206	0.0698557	0.12764	0.115386	0.0844524	0.0855524	0.0960232	0.0860771	0.0726469	0.0978972	0.0812801	0.0850343	0.0873222	0.0965747	0.10319	0.109365	0.0920918	0.0739728	0.0978123	0.101503	0.11199	0.116332	0.112913	0.111207	0.0760888	0.123119	0.121583	0.14197	0.0989181	0.0935375	0.102523	0.0923798	0.160812	0.159716	0.16089	0.159581	0.165307	0.141139
	PE(P-18:0/22:5) (n3)	0.0712285	0.071519	0.0931108	0.0690406	0.0758753	0.0582455	0.0669767	0.027274	0.0315224	0.0727335	0.0423885	0.00375327	0.0853729	0.0155618	-0.0126291	-0.00999533	0.00559976	0.00261429	-0.0114954	0.0184082	-0.0196072	-0.0120596	-0.00734484	0.00480861	0.0361862	0.0638381	0.00261699	-0.0329428	0.0280322	0.03931	0.0529179	0.112961	0.135326	0.0649737	-0.0291679	0.151877	0.162224	0.198651	0.176487	0.165363	0.188837	0.019836	0.23406	0.237912	0.23979	0.247515	0.245807	0.244969
	PE(P-18:0/22:5) (n6)	0.0928656	0.0924825	0.112634	0.0791804	0.0752404	0.079075	0.0914951	0.0602372	0.0631989	0.0991575	0.0630014	0.0281387	0.100319	0.0515387	0.00764629	0.0101743	0.0252485	0.0224398	0.00964309	0.0360583	0.000534854	0.00820326	0.0129784	0.0250556	0.0540805	0.0768289	0.024299	-0.012399	0.0414626	0.050129	0.0700606	0.09637	0.103525	0.0723468	-0.00399446	0.135206	0.139903	0.174918	0.135077	0.12558	0.145978	0.0448282	0.197929	0.199022	0.200826	0.201752	0.202309	0.195942
	PE(P-18:0/22:6)	-0.106587	-0.102895	-0.0813907	-0.0436747	0.00319603	-0.112082	-0.123884	-0.136231	-0.12903	-0.0832643	-0.0790359	-0.107279	-0.0456075	-0.155306	-0.149464	-0.146634	-0.130078	-0.127914	-0.131091	-0.121163	-0.157853	-0.12566	-0.119848	-0.110679	-0.0578124	-0.0112298	-0.11098	-0.150958	-0.0552773	-0.040049	-0.0436233	0.0795017	0.13081	-0.0119208	-0.129175	0.149657	0.170269	0.204407	0.228944	0.219015	0.23637	-0.0522655	0.231698	0.240156	0.240228	0.255881	0.242854	0.280301
	PE(P-18:1/18:1) (a)	-0.0102948	-0.00962441	0.0250152	-0.0104408	-0.00531969	-0.0141408	-0.015802	-0.0358573	-0.03261	0.00549001	-0.0256896	-0.0604526	0.0147552	-0.0447387	-0.0796518	-0.0774181	-0.0637207	-0.0688117	-0.085886	-0.048586	-0.0842916	-0.0876384	-0.0833922	-0.0735954	-0.0443629	-0.0218212	-0.0678274	-0.103793	-0.0452691	-0.0355513	-0.0119263	0.0236092	0.0360514	-0.00113805	-0.0887272	0.0783936	0.0871518	0.139602	0.0879441	0.0690481	0.123089	-0.0246365	0.160386	0.163409	0.170598	0.164427	0.153893	0.186158
	PE(P-18:1/18:1) (b)	0.0105685	0.0109823	0.0371721	0.0110175	0.0192948	0.00165467	0.00576036	-0.0245343	-0.0208128	0.015851	-0.00810498	-0.0383555	0.0259888	-0.0350747	-0.0600705	-0.057452	-0.0428011	-0.0442174	-0.0557796	-0.0300347	-0.0668985	-0.0549232	-0.0503497	-0.0393163	-0.00811532	0.017549	-0.0377283	-0.0741544	-0.0196024	-0.00981011	0.00702758	0.0559554	0.0750589	0.0196399	-0.0656014	0.10896	0.118737	0.168326	0.12337	0.105666	0.154543	-0.00735762	0.19971	0.203188	0.211675	0.207012	0.199039	0.220862
	PE(P-18:1/18:2) (a)	-0.0463256	-0.0464256	-0.0171035	-0.0475723	-0.0273833	-0.0653961	-0.0503068	-0.0705058	-0.0680053	-0.0404731	-0.0569588	-0.0750684	-0.0339402	-0.0775941	-0.100001	-0.0984389	-0.0893649	-0.0898466	-0.0953487	-0.080067	-0.103636	-0.0950178	-0.0919349	-0.0859133	-0.0605856	-0.0372154	-0.083503	-0.106858	-0.0663447	-0.0582856	-0.0400681	-0.00398882	0.0132462	-0.0305816	-0.101081	0.0248902	0.0344688	0.0866253	0.0417447	0.0237707	0.0786397	-0.0668445	0.109308	0.114715	0.124437	0.121588	0.110608	0.145297
	PE(P-18:1/18:2) (b)	0.00786419	0.00783692	0.030059	0.00689647	0.0226474	-0.00951769	0.00397783	-0.0347337	-0.0310579	0.000575552	-0.0119434	-0.0330994	0.0127443	-0.0451699	-0.0668873	-0.0642729	-0.0524057	-0.0474983	-0.0530601	-0.0389473	-0.0739122	-0.0580107	-0.0537902	-0.0440144	-0.0136192	0.0132413	-0.0432848	-0.0756441	-0.0262036	-0.0168142	-0.000207069	0.0458275	0.0655039	0.0106022	-0.0706066	0.0838402	0.0934484	0.141633	0.0996844	0.0825129	0.130975	-0.02468	0.176155	0.180701	0.189528	0.187741	0.179999	0.20113
	PE(P-18:1/18:3)	-0.0268904	-0.0260719	0.00621449	-0.0241288	-0.0167557	-0.0282671	-0.0324412	-0.0348652	-0.0327469	-0.00962723	-0.0274097	-0.047927	-0.003035	-0.0404837	-0.0649938	-0.0639059	-0.0574026	-0.060401	-0.0696949	-0.0484301	-0.0666605	-0.0657212	-0.0637274	-0.0599854	-0.0443155	-0.0327299	-0.0554243	-0.0724985	-0.0397982	-0.0335537	-0.0160449	0.00520038	0.0136719	-0.0101719	-0.0668621	0.0184514	0.0253582	0.0570316	0.0300343	0.0149473	0.0608357	-0.0462969	0.06346	0.0664299	0.071024	0.070444	0.0630087	0.0868705
	PE(P-18:1/20:3) (a)	0.189807	0.188743	0.210892	0.15865	0.141149	0.177415	0.191187	0.169245	0.170848	0.197682	0.159028	0.126138	0.192183	0.163725	0.125337	0.12717	0.138251	0.13247	0.116106	0.147954	0.120552	0.121792	0.124874	0.134623	0.146693	0.15315	0.133865	0.107886	0.139345	0.144944	0.164242	0.164137	0.156736	0.160301	0.106733	0.168548	0.167423	0.185972	0.140905	0.128037	0.160486	0.127798	0.192174	0.190471	0.188169	0.190523	0.196588	0.170508
	PE(P-18:1/20:3) (b)	0.125956	0.125178	0.150795	0.100803	0.0881091	0.1153	0.12603	0.103926	0.106076	0.138861	0.0977041	0.0606407	0.136671	0.0972883	0.0605679	0.0625981	0.0754839	0.0691141	0.0524568	0.0857537	0.0554856	0.0554635	0.0589727	0.0701831	0.087018	0.0998078	0.0687233	0.039896	0.0816809	0.0890754	0.110708	0.12498	0.126048	0.109631	0.0421855	0.14928	0.152561	0.183442	0.14036	0.127386	0.160255	0.076366	0.198368	0.19896	0.20017	0.202017	0.20419	0.191962
	PE(P-18:1/20:4) (a)	0.0383995	0.0389532	0.069564	0.0383675	0.0427532	0.0293859	0.032913	0.0324603	0.0350168	0.0678595	0.034228	0.000910469	0.0711844	0.0251445	-0.00412805	-0.00288316	0.0087796	-0.00160439	-0.0164768	0.0144772	-0.00687879	-0.00235303	0.000719401	0.00794008	0.0289245	0.0459234	0.007678	-0.0152589	0.0338814	0.0420164	0.0571736	0.088367	0.0967364	0.0631951	-0.0068885	0.120668	0.127662	0.159928	0.131192	0.115944	0.156128	0.0281739	0.153584	0.156157	0.153203	0.162598	0.160079	0.165426
	PE(P-18:1/20:4) (b)	0.0615367	0.0620277	0.0852304	0.0632748	0.0698946	0.0493969	0.0561313	0.0363854	0.0398334	0.0746237	0.0475284	0.0151722	0.08261	0.0265042	0.0051688	0.00714374	0.0204076	0.0154929	0.00396897	0.0278432	-0.000185643	0.017327	0.0212359	0.030844	0.0568338	0.0789628	0.0282293	-7.1362e-05	0.052203	0.0613625	0.0731832	0.1173	0.130819	0.0813999	0.00469787	0.152231	0.160011	0.190965	0.165754	0.150894	0.188026	0.043977	0.199679	0.202479	0.200649	0.210869	0.210339	0.207167
	PE(P-18:1/20:5) (a)	-0.072724	-0.0680017	-0.0342453	-0.0146687	0.00441122	-0.0448043	-0.0905749	-0.0752204	-0.0693341	-0.0320012	-0.0340958	-0.0659902	0.00227385	-0.0900923	-0.0886751	-0.0866634	-0.0751728	-0.0772383	-0.0906187	-0.0619896	-0.0931339	-0.0835565	-0.0798691	-0.0745792	-0.0420546	-0.0182345	-0.0704678	-0.0986332	-0.0315341	-0.0201991	-0.0202169	0.0625427	0.0946326	0.00186725	-0.0866919	0.103205	0.118401	0.128862	0.166238	0.157277	0.175316	-0.036732	0.130159	0.135071	0.130536	0.145576	0.137677	0.160798
	PE(P-18:1/20:5) (b)	-0.0519412	-0.0473334	-0.0197383	0.00599663	0.0252052	-0.0261128	-0.0692788	-0.0643511	-0.0580085	-0.0209528	-0.0182943	-0.0489187	0.0155029	-0.0806939	-0.0741869	-0.0717271	-0.059295	-0.058181	-0.0699036	-0.0455261	-0.0804005	-0.0674329	-0.0633049	-0.0565997	-0.0220777	0.00379023	-0.0537786	-0.0849739	-0.0174263	-0.00588827	-0.00717518	0.0795593	0.11301	0.0149455	-0.074582	0.121102	0.135928	0.144543	0.18333	0.175551	0.188461	-0.0231926	0.155764	0.160415	0.156312	0.171351	0.165095	0.18139
	PE(P-18:1/22:4)	-0.028907	-0.0272395	-0.002902	-0.00174439	0.0282229	-0.0426288	-0.0391212	-0.0608217	-0.0554408	-0.00797992	-0.0320425	-0.0701956	0.0117513	-0.0754262	-0.0988835	-0.0960532	-0.0777433	-0.0820114	-0.0939906	-0.0666182	-0.106435	-0.091707	-0.0857182	-0.0743881	-0.0262745	0.0145213	-0.0721884	-0.116985	-0.0283533	-0.014581	-0.00473531	0.0828872	0.116941	0.0189005	-0.0940211	0.153141	0.16765	0.217036	0.194563	0.182287	0.208926	-0.0128384	0.246254	0.252133	0.253868	0.261592	0.250923	0.279631
	PE(P-18:1/22:5) (a)	0.00517665	0.00675242	0.0412637	0.018072	0.0287731	0.00510143	-0.00349729	-0.0100758	-0.00602698	0.0353113	0.00330343	-0.037054	0.0495566	-0.0207982	-0.0485444	-0.0466211	-0.0317327	-0.0415859	-0.0598388	-0.0202034	-0.0526342	-0.0483593	-0.0441939	-0.0350131	-0.00477894	0.0196617	-0.0323772	-0.0653766	-0.000356683	0.0107182	0.0243308	0.0817633	0.0995283	0.040857	-0.0532785	0.119085	0.129523	0.168758	0.141914	0.125336	0.16879	-0.00244952	0.186504	0.190497	0.191081	0.198082	0.191424	0.209539
	PE(P-18:1/22:5) (b)	0.0832373	0.0834877	0.109946	0.0757642	0.0698937	0.0785102	0.0799382	0.067942	0.0707662	0.106833	0.0681384	0.0311312	0.107682	0.0600148	0.0210249	0.0230658	0.0373591	0.0307413	0.0145267	0.0480251	0.0157208	0.0157968	0.0199767	0.0304202	0.0564256	0.0747616	0.0318515	-0.00187295	0.0496248	0.0576886	0.0761216	0.0985425	0.101883	0.079499	0.00781909	0.126729	0.130739	0.163451	0.122363	0.110784	0.139521	0.0485624	0.172067	0.172723	0.172905	0.174603	0.1743	0.171566
	PE(P-18:1/22:6) (a)	-0.130236	-0.126248	-0.098058	-0.0688155	-0.029291	-0.12368	-0.147597	-0.129076	-0.123371	-0.0863141	-0.0845755	-0.109004	-0.0552338	-0.143883	-0.137644	-0.136041	-0.123769	-0.12781	-0.13406	-0.117992	-0.141863	-0.1199	-0.115976	-0.111289	-0.0724462	-0.0397534	-0.108762	-0.136025	-0.057411	-0.0454941	-0.0504148	0.0478641	0.0865499	-0.0215248	-0.113317	0.0926063	0.10912	0.134495	0.156854	0.145802	0.170821	-0.0572977	0.139937	0.146999	0.145686	0.159175	0.145792	0.187402
	PE(P-18:1/22:6) (b)	-0.0787513	-0.074955	-0.0510879	-0.0212075	0.0143646	-0.0720843	-0.0951077	-0.0921294	-0.0858229	-0.0453465	-0.0460863	-0.0753608	-0.0128406	-0.108706	-0.0987804	-0.0963893	-0.0813894	-0.0835112	-0.0919357	-0.0725473	-0.105412	-0.081396	-0.0764172	-0.0688397	-0.0249103	0.0110695	-0.0670817	-0.102788	-0.0200785	-0.00695209	-0.0119934	0.0930858	0.132373	0.0182198	-0.0836878	0.143468	0.159477	0.184565	0.20178	0.189648	0.215204	-0.0189326	0.203956	0.210399	0.208143	0.2226	0.212156	0.242368
	PE(P-19:0/20:4) (a)	-0.0686152	-0.0671875	-0.0544694	-0.0428178	-0.0192632	-0.0736404	-0.0762295	-0.0965448	-0.0922609	-0.0610486	-0.0647053	-0.0849643	-0.0407335	-0.108091	-0.129719	-0.127351	-0.115762	-0.110513	-0.1121	-0.10568	-0.136448	-0.113232	-0.108827	-0.10065	-0.0636766	-0.0304911	-0.100988	-0.132085	-0.077699	-0.0680961	-0.0627583	0.00598498	0.0397043	-0.0478623	-0.123696	0.0673138	0.0812766	0.113905	0.120114	0.11621	0.121944	-0.0684689	0.141993	0.147844	0.15183	0.158447	0.150655	0.172612
	PE(P-19:0/20:4) (b)	-0.0229645	-0.0223107	-0.00714837	-0.00747154	0.0150256	-0.0401915	-0.0291922	-0.0511079	-0.0474904	-0.0163808	-0.0286101	-0.0498775	-0.00343099	-0.0612833	-0.0763132	-0.0743819	-0.0631597	-0.0621411	-0.0661267	-0.0558852	-0.081827	-0.0755309	-0.0717886	-0.0640062	-0.0333263	-0.00430177	-0.066011	-0.0918253	-0.0401758	-0.0311194	-0.0215893	0.0338339	0.0584748	-0.0106347	-0.0847929	0.0893758	0.101309	0.138792	0.126816	0.116674	0.141676	-0.0358634	0.153505	0.158962	0.16195	0.170105	0.163466	0.180998
	PE(P-20:0/18:1)	0.0587393	0.0592555	0.0796686	0.0585762	0.0592923	0.0541592	0.0547406	0.0304484	0.0338723	0.0648283	0.0456523	0.0175615	0.0759689	0.0208715	-0.0122561	-0.0097458	0.00303166	0.00227919	-0.0116673	0.0179452	-0.0184142	-0.0213919	-0.0171742	-0.00699973	0.0187063	0.0367765	-0.00353262	-0.0386317	0.0115686	0.0192686	0.03456	0.0624856	0.0703421	0.043418	-0.0264567	0.113614	0.118596	0.153671	0.113789	0.0999177	0.136371	0.0338449	0.174564	0.175536	0.179063	0.174696	0.169636	0.182601
	PE(P-20:0/18:2)	-0.0429326	-0.0430583	-0.0291055	-0.0379123	-0.012292	-0.0663649	-0.0462223	-0.0886324	-0.0853162	-0.0611817	-0.0606827	-0.0708321	-0.0475508	-0.0979358	-0.118407	-0.116052	-0.106903	-0.0988629	-0.0990559	-0.0944211	-0.124533	-0.117445	-0.1136	-0.106347	-0.0740501	-0.0446549	-0.103622	-0.132753	-0.0911799	-0.0832275	-0.0686341	-0.0244725	-0.00037198	-0.0567211	-0.125202	0.0333925	0.0440874	0.0973858	0.0571229	0.0423602	0.0860334	-0.0690136	0.133754	0.139188	0.151326	0.143727	0.130563	0.171059
	PE(P-20:0/20:4)	-0.00191063	-0.00146029	0.0136743	0.00494503	0.0179239	-0.0137461	-0.00633984	-0.0241061	-0.0211903	0.00817504	-0.0136652	-0.0399562	0.0159812	-0.0321642	-0.0547854	-0.0532012	-0.041613	-0.0477883	-0.0592359	-0.0345645	-0.0585584	-0.0575043	-0.0541149	-0.0467974	-0.0213973	0.000619491	-0.0463934	-0.0717608	-0.0249195	-0.0170852	-0.008483	0.0365333	0.054936	0.00339766	-0.062531	0.0972292	0.106186	0.14405	0.120446	0.109545	0.137005	-0.00664387	0.15485	0.158562	0.16075	0.165063	0.158436	0.176347
	PE(P-20:0/22:6)	-0.218926	-0.215035	-0.206632	-0.141082	-0.0776839	-0.2248	-0.236209	-0.245137	-0.238323	-0.204518	-0.176609	-0.186001	-0.161668	-0.26266	-0.248995	-0.246479	-0.234566	-0.2254	-0.219323	-0.22602	-0.256427	-0.223897	-0.218809	-0.21348	-0.159572	-0.110655	-0.210878	-0.245116	-0.157805	-0.144203	-0.154034	-0.0252523	0.0339062	-0.117601	-0.219102	0.0599541	0.0826387	0.118337	0.155001	0.148994	0.158675	-0.134026	0.151307	0.16123	0.167321	0.175029	0.15448	0.219854
	PE(P-20:1/20:4)	-0.0800852	-0.0787322	-0.0606836	-0.057148	-0.0341418	-0.0866379	-0.0876068	-0.0907304	-0.0875032	-0.05963	-0.0701575	-0.0895209	-0.0468365	-0.0994359	-0.116115	-0.11462	-0.104315	-0.106514	-0.111405	-0.0984266	-0.120191	-0.112162	-0.108809	-0.10333	-0.0729723	-0.0462858	-0.101608	-0.126046	-0.075113	-0.0668173	-0.0601102	-0.00438443	0.0219714	-0.0465295	-0.112743	0.0493733	0.0609411	0.0961359	0.0897264	0.0825299	0.100463	-0.0611934	0.100601	0.105112	0.108644	0.111174	0.10133	0.131657
	PE(P-20:1/22:6)	-0.205593	-0.201367	-0.190329	-0.127342	-0.0704064	-0.204052	-0.223341	-0.218589	-0.21208	-0.179104	-0.15367	-0.163172	-0.139238	-0.235621	-0.225492	-0.223088	-0.211572	-0.202838	-0.197061	-0.203858	-0.232867	-0.202419	-0.197603	-0.193096	-0.141895	-0.0970742	-0.189618	-0.222408	-0.141145	-0.128934	-0.138939	-0.0222745	0.0296309	-0.104903	-0.195874	0.0476847	0.0672245	0.0965711	0.132386	0.12822	0.133637	-0.120163	0.11834	0.126724	0.131311	0.138239	0.120162	0.17852
	LPE(16:0) [sn1]	0.155183	0.159066	0.181561	0.189049	0.174725	0.19318	0.143279	0.150113	0.152702	0.161598	0.168305	0.157058	0.176837	0.143068	0.127437	0.130958	0.13706	0.154248	0.143335	0.162467	0.118855	0.129611	0.134485	0.137646	0.172132	0.17679	0.158201	0.111945	0.148637	0.151884	0.162465	0.147541	0.118239	0.177296	0.133741	0.1523	0.144623	0.129566	0.102146	0.0829041	0.136068	0.18696	0.118908	0.111954	0.093223	0.0983401	0.102822	0.0864379
	LPE(16:0) [sn2]	0.147401	0.151127	0.172996	0.180415	0.167606	0.183293	0.135996	0.14211	0.144632	0.153641	0.159889	0.148734	0.168327	0.135187	0.120468	0.123875	0.129959	0.146788	0.137041	0.153898	0.112058	0.126569	0.131315	0.134375	0.168374	0.174102	0.153599	0.109147	0.144017	0.147152	0.156723	0.143496	0.116499	0.170861	0.129238	0.14747	0.140543	0.128032	0.101005	0.0823918	0.13385	0.178615	0.11986	0.113617	0.0967575	0.101453	0.105562	0.0905616
	LPE(17:0) [sn1]	-0.0197805	-0.0182342	-0.0126217	0.00354847	0.014226	-0.00917612	-0.0253159	-0.0193548	-0.0178344	-0.0170149	-0.00110277	0.00338156	-0.00662872	-0.0234217	-0.0217989	-0.0204465	-0.0203439	-0.0076322	-0.00509182	-0.0100241	-0.0254071	-0.0145658	-0.0132058	-0.0133468	0.000460293	0.00699752	-0.0075152	-0.0198746	-0.00399475	-0.00185311	-0.00028281	0.0115783	0.0137804	0.00695061	-0.0128451	0.0103495	0.0119389	0.00786697	0.0160052	0.011365	0.0250109	0.0035548	0.00947402	0.00968659	0.00585261	0.00891449	0.00637079	0.0159471
	LPE(17:0) [sn2]	0.0100535	0.0119562	0.0239349	0.0338723	0.043508	0.0205816	0.00296205	-0.00474955	-0.00268674	0.00203799	0.0193171	0.0211957	0.0164467	-0.0103137	-0.00174554	0.000204217	0.00183643	0.0176284	0.0199715	0.0150236	-0.00719501	0.00983791	0.0119781	0.0132612	0.0315329	0.0402619	0.0201863	0.00133378	0.0243527	0.0269942	0.0308194	0.0395723	0.0372678	0.0390895	0.0114654	0.0343631	0.0352116	0.0303245	0.0331787	0.0248457	0.0486305	0.0273268	0.032903	0.0328942	0.0291829	0.0335407	0.0321974	0.0377281
	LPE(18:0) [sn1]	0.271631	0.275137	0.299561	0.300316	0.288273	0.29377	0.259171	0.251133	0.255003	0.274556	0.273081	0.251946	0.290571	0.23998	0.22653	0.231061	0.243151	0.260742	0.250488	0.267217	0.213774	0.240843	0.247503	0.255496	0.299229	0.310357	0.272484	0.213986	0.280725	0.286414	0.299437	0.287858	0.252305	0.314441	0.247759	0.286537	0.275885	0.257632	0.213306	0.188777	0.250878	0.307656	0.239578	0.230067	0.204108	0.215321	0.226378	0.184736
	LPE(18:0) [sn2]	0.246633	0.249823	0.272333	0.27434	0.265543	0.265911	0.235092	0.228489	0.23206	0.249594	0.250282	0.232783	0.264571	0.218152	0.20819	0.212309	0.222628	0.24048	0.232976	0.244552	0.196467	0.223037	0.228986	0.23588	0.275707	0.287027	0.250523	0.199017	0.257168	0.262466	0.273324	0.265473	0.234539	0.286781	0.226647	0.258741	0.249482	0.233334	0.194011	0.171681	0.227994	0.275087	0.219592	0.211437	0.188084	0.199674	0.210365	0.170209
	LPE(18:1) [sn1]	0.213304	0.213302	0.240717	0.183572	0.140083	0.231451	0.214284	0.193381	0.193102	0.201765	0.175207	0.155639	0.193023	0.193483	0.149731	0.152466	0.158002	0.166567	0.148358	0.181376	0.143871	0.122721	0.126101	0.13177	0.145939	0.137212	0.148341	0.111688	0.127332	0.127622	0.159457	0.0887886	0.041557	0.151059	0.125319	0.0940575	0.0807307	0.085136	0.0120543	-0.00570654	0.0483821	0.169342	0.0665471	0.0572532	0.0491236	0.0372209	0.0434506	0.0227384
	LPE(18:1) [sn2]	0.217468	0.217248	0.241961	0.185613	0.140757	0.232998	0.219107	0.202092	0.201552	0.208701	0.181402	0.16327	0.197271	0.202613	0.159354	0.161985	0.16739	0.17561	0.158708	0.18859	0.153502	0.130678	0.133934	0.139576	0.152029	0.141764	0.155737	0.120019	0.13662	0.136231	0.169078	0.0897755	0.0383456	0.157951	0.136797	0.0921732	0.076895	0.0789066	0.00225443	-0.0148898	0.0377984	0.181474	0.054275	0.0441862	0.0357828	0.0224681	0.0292372	0.00770605
	LPE(18:2) [sn1]	0.174298	0.172963	0.190283	0.137939	0.110267	0.174814	0.178676	0.153444	0.152719	0.157066	0.135411	0.123218	0.146645	0.154958	0.114875	0.116622	0.119344	0.125483	0.114035	0.135622	0.111525	0.0933515	0.0956156	0.0985848	0.11123	0.109415	0.109367	0.0858709	0.077684	0.0774693	0.0999911	0.0493737	0.016809	0.095068	0.0806139	0.0498091	0.0401453	0.0566145	-0.0143767	-0.0268563	0.0136167	0.102381	0.0604871	0.0552993	0.0508772	0.0449853	0.0502246	0.0317636
	LPE(18:2) [sn2]	0.189813	0.188545	0.206625	0.153053	0.123616	0.191461	0.194101	0.168815	0.168013	0.172076	0.149054	0.136475	0.160624	0.170485	0.130907	0.132739	0.135486	0.141975	0.129974	0.152281	0.127285	0.109928	0.112294	0.115422	0.127836	0.124435	0.127052	0.102026	0.0963823	0.0960434	0.11918	0.0646647	0.0292614	0.113881	0.0993222	0.0635082	0.0526215	0.0655677	-0.00623848	-0.0194764	0.0223964	0.122684	0.0652601	0.0591661	0.0531948	0.0475456	0.0537552	0.0320676
	LPE(20:4) [sn1]	0.208958	0.207811	0.22614	0.170618	0.132998	0.214299	0.213379	0.211725	0.209766	0.217018	0.168092	0.139987	0.195331	0.21664	0.174923	0.175784	0.182199	0.171243	0.149498	0.189784	0.173822	0.158372	0.160699	0.164872	0.171811	0.16278	0.174741	0.149857	0.161426	0.161316	0.184295	0.126138	0.0836356	0.178704	0.15939	0.136974	0.124691	0.12562	0.0636927	0.0518538	0.0844877	0.194619	0.103621	0.0956311	0.0801369	0.0820563	0.0919308	0.0576687
	LPE(20:4) [sn2]	0.234779	0.233923	0.253124	0.196934	0.15337	0.246524	0.238741	0.243399	0.241204	0.247162	0.195959	0.167205	0.22326	0.248924	0.212149	0.213178	0.219805	0.209718	0.18778	0.22737	0.210399	0.195583	0.198063	0.202431	0.209224	0.197078	0.21391	0.186456	0.200199	0.199381	0.223699	0.154786	0.104738	0.216483	0.200766	0.158373	0.14309	0.136909	0.0710321	0.0573985	0.0939145	0.236235	0.108987	0.098979	0.0816434	0.0810084	0.0923528	0.0530171
	LPE(22:6) [sn1]	0.0408855	0.0440181	0.065883	0.0690554	0.0597007	0.0734188	0.0311943	0.0616961	0.06318	0.0797122	0.056861	0.0276222	0.0868787	0.0584532	0.0469755	0.0482725	0.0571116	0.0480867	0.0284606	0.0665513	0.0447668	0.0401137	0.0435686	0.0459529	0.0722612	0.0789148	0.0599487	0.0274528	0.0747437	0.0798011	0.0856928	0.100402	0.0904732	0.103156	0.0507753	0.135287	0.13435	0.125882	0.12519	0.117657	0.132782	0.113655	0.112399	0.108914	0.0914743	0.101487	0.101062	0.10097
	LPE(22:6) [sn2]	0.0757879	0.0795858	0.102401	0.110118	0.0972105	0.116057	0.0645383	0.0994937	0.101361	0.119802	0.0964125	0.0644681	0.128172	0.0949614	0.0840025	0.085629	0.0957462	0.0872909	0.0665401	0.105894	0.0807406	0.0809145	0.0848428	0.0881768	0.115934	0.12119	0.102936	0.0660938	0.11978	0.124883	0.129701	0.142284	0.128118	0.147402	0.093863	0.170384	0.167637	0.152978	0.150921	0.141932	0.160081	0.156605	0.134153	0.129183	0.10927	0.120011	0.122043	0.113239
	LPE(P-16:0)	0.0491828	0.050289	0.0586346	0.0682026	0.0843418	0.0399414	0.0428098	0.0275623	0.0312467	0.0495593	0.0569898	0.0459171	0.067641	0.0171209	0.0117273	0.0138238	0.0198682	0.030183	0.0320814	0.0276702	0.0052863	0.0247443	0.0275347	0.0319337	0.0556047	0.0758149	0.0298117	0.0113862	0.0487766	0.0553423	0.0536561	0.103128	0.120821	0.0641962	0.0145452	0.101728	0.108511	0.111635	0.126509	0.123727	0.123673	0.0250719	0.121948	0.124534	0.121802	0.133995	0.135068	0.128168
	LPE(P-18:0)	-0.0058495	-0.00450888	0.00493001	0.0264045	0.0650328	-0.0320062	-0.0156606	-0.0564334	-0.0504907	-0.021225	-0.0019027	-0.0122104	0.00932146	-0.0729377	-0.0742306	-0.0708138	-0.0614483	-0.0409511	-0.0313229	-0.049096	-0.085063	-0.0492391	-0.0443676	-0.037074	0.00679703	0.0464073	-0.0399381	-0.0715768	-0.00660072	0.00462417	0.00557522	0.0895369	0.124698	0.0252517	-0.0623571	0.110911	0.124677	0.14726	0.161888	0.155114	0.167199	-0.0277368	0.17931	0.18623	0.185307	0.203322	0.198993	0.208417
	LPE(P-18:1)	0.0136894	0.0140496	0.0249308	0.0244723	0.0438043	-0.0045469	0.00873252	-0.0033684	-0.000322263	0.0191397	0.0186466	0.00669432	0.0320993	-0.0121488	-0.0150774	-0.0137708	-0.00862452	-0.00299527	-0.000559858	-0.00511138	-0.0195967	-0.00827469	-0.00625633	-0.00202884	0.0154345	0.0328791	-0.00525562	-0.0181617	0.0277599	0.0345752	0.0390439	0.0829098	0.100623	0.0464125	-0.00739531	0.0883731	0.0949062	0.101567	0.112937	0.109949	0.111891	0.0116425	0.102787	0.105332	0.101601	0.112318	0.111269	0.112027
	LPE(P-20:0)	-0.0541103	-0.0528927	-0.0544391	-0.0192674	0.0189203	-0.0715382	-0.0614203	-0.094952	-0.0910797	-0.0789275	-0.0486173	-0.0413451	-0.0550748	-0.105301	-0.0949497	-0.0927467	-0.0894151	-0.0688368	-0.0533835	-0.0818782	-0.102247	-0.0731329	-0.0701105	-0.0677869	-0.0355357	-0.00600869	-0.0678082	-0.0866087	-0.0516977	-0.0458118	-0.0489506	0.00599128	0.0322077	-0.0347087	-0.0787853	0.0224932	0.0315424	0.0477792	0.0598961	0.0577955	0.063133	-0.0539414	0.0722458	0.0771137	0.0799297	0.0868027	0.0808389	0.09984
	PI(38:5) (b)	0.277195	0.281166	0.309009	0.309465	0.29658	0.303675	0.26305	0.260701	0.265572	0.297678	0.281384	0.246309	0.313061	0.246921	0.231333	0.235393	0.249658	0.261048	0.250088	0.267954	0.21908	0.226035	0.232445	0.239636	0.285026	0.302358	0.251607	0.19896	0.255329	0.261436	0.276569	0.271336	0.249482	0.277153	0.215661	0.251813	0.24342	0.219859	0.203926	0.198405	0.203039	0.248481	0.20119	0.19303	0.170337	0.184371	0.201101	0.141488
	PI(15-MHDA-18:1) & PI(17:0-18:1)	0.282826	0.2844	0.29211	0.283761	0.257345	0.300574	0.27854	0.247905	0.250881	0.268316	0.262243	0.244082	0.274252	0.238283	0.212635	0.216736	0.225824	0.248025	0.246161	0.244931	0.199813	0.19654	0.201763	0.210704	0.241326	0.250598	0.218736	0.17366	0.206497	0.209161	0.230043	0.198708	0.177036	0.216915	0.18356	0.192769	0.182223	0.162056	0.13614	0.134422	0.130358	0.219234	0.155325	0.145835	0.135733	0.129575	0.144121	0.0926558
	PI(15-MHDA-18:2) & PI(17:0-18:2)	0.31377	0.316472	0.333113	0.333653	0.324498	0.326141	0.303831	0.290976	0.294617	0.315086	0.309599	0.291004	0.322639	0.279568	0.268792	0.272809	0.283688	0.302479	0.302537	0.298387	0.255713	0.263763	0.269465	0.275964	0.315553	0.329455	0.286012	0.238757	0.287722	0.291695	0.306991	0.289046	0.265049	0.302302	0.258018	0.257692	0.24571	0.220298	0.189825	0.182492	0.194594	0.285462	0.196007	0.186278	0.166146	0.172493	0.18933	0.128787
	PI(15-MHDA-20:4) & PI(17:0-20:4)	0.413592	0.416564	0.437703	0.427204	0.402964	0.433778	0.403485	0.392495	0.395949	0.418503	0.398848	0.368404	0.422519	0.381381	0.372598	0.376492	0.388027	0.401041	0.39378	0.401562	0.359861	0.377392	0.383012	0.389416	0.42392	0.43037	0.397683	0.35139	0.391955	0.395139	0.407476	0.378647	0.342245	0.399708	0.360788	0.327687	0.312789	0.268004	0.25036	0.243722	0.249335	0.365711	0.230988	0.219592	0.18757	0.209714	0.236442	0.141183
	PI(16:0/16:0)	0.369141	0.372152	0.388563	0.374736	0.327574	0.413215	0.362288	0.353588	0.356681	0.384673	0.350253	0.307379	0.387872	0.34407	0.297982	0.301926	0.316264	0.321515	0.298128	0.338591	0.287235	0.256709	0.262858	0.271958	0.307306	0.312377	0.285871	0.231347	0.259929	0.263654	0.282084	0.256399	0.229273	0.27356	0.230322	0.264056	0.252481	0.228746	0.204955	0.206208	0.187537	0.274581	0.224397	0.213175	0.193072	0.196799	0.21702	0.143962
	PI(16:0-16:1)	0.518848	0.519405	0.542238	0.469142	0.375607	0.569116	0.522426	0.534699	0.533641	0.550924	0.475199	0.420853	0.522545	0.535969	0.478446	0.480662	0.491955	0.479259	0.440787	0.508019	0.473362	0.42054	0.424102	0.431625	0.435841	0.410096	0.444114	0.40559	0.395659	0.392772	0.416857	0.319395	0.253176	0.392951	0.394598	0.285129	0.259262	0.22188	0.157162	0.155226	0.149284	0.405445	0.186911	0.1692	0.141939	0.142857	0.17388	0.065043
	PI(16:0-20:3) (a)	0.470694	0.471671	0.500171	0.443504	0.388925	0.490558	0.468159	0.455448	0.456659	0.477837	0.431205	0.392326	0.463342	0.450369	0.415067	0.418575	0.430646	0.436168	0.417444	0.44712	0.404459	0.393795	0.398903	0.407211	0.430304	0.423548	0.418877	0.371731	0.399367	0.399984	0.427046	0.351958	0.294668	0.409274	0.381986	0.296421	0.274361	0.243801	0.177422	0.167075	0.187449	0.390855	0.210169	0.195306	0.1704	0.174516	0.201323	0.106734
	PI(16:0-20:3) (b)	0.445694	0.44692	0.485703	0.410598	0.337623	0.48523	0.444043	0.444567	0.445059	0.472047	0.402693	0.34843	0.45274	0.442016	0.398392	0.401493	0.415118	0.409262	0.376013	0.434499	0.390479	0.359364	0.364066	0.373539	0.388847	0.37458	0.386923	0.34001	0.36146	0.362211	0.394911	0.311991	0.251198	0.376112	0.344628	0.274298	0.253575	0.229493	0.161832	0.150486	0.175202	0.36239	0.197824	0.183253	0.159062	0.162365	0.188287	0.097468
	PI(16:0-20:4)	0.546981	0.548683	0.582014	0.517851	0.443604	0.587014	0.543763	0.553742	0.554429	0.576567	0.512772	0.461343	0.556812	0.550113	0.509978	0.513104	0.525554	0.521845	0.491959	0.54159	0.501159	0.476553	0.48129	0.488342	0.505113	0.488419	0.501111	0.456004	0.469893	0.469139	0.492971	0.405885	0.337991	0.472866	0.456107	0.343284	0.31784	0.27177	0.213716	0.205781	0.2171	0.45325	0.223759	0.206532	0.17103	0.185233	0.219807	0.0989881
	PI(18:0-18:1)	0.365372	0.367586	0.400024	0.3662	0.336747	0.378352	0.356427	0.323091	0.32778	0.368493	0.334878	0.289991	0.375403	0.30858	0.267754	0.272886	0.291873	0.303447	0.286811	0.314771	0.252756	0.254896	0.262724	0.276882	0.324042	0.3419	0.287982	0.221676	0.292593	0.3003	0.329248	0.311599	0.283109	0.324913	0.244254	0.320472	0.309614	0.311038	0.24203	0.22573	0.259553	0.308165	0.300271	0.289768	0.275915	0.271852	0.286106	0.232058
	PI(18:0-20:2)	0.34385	0.345251	0.378948	0.33202	0.297567	0.35757	0.338237	0.329205	0.331568	0.36064	0.318886	0.276634	0.356995	0.321676	0.291725	0.295158	0.30998	0.310942	0.291179	0.32609	0.281891	0.288581	0.294187	0.305801	0.333586	0.337159	0.316137	0.264629	0.320129	0.324646	0.348337	0.312344	0.272052	0.345481	0.288969	0.294328	0.279693	0.272269	0.199622	0.180934	0.225951	0.329324	0.257432	0.246679	0.231188	0.228957	0.244317	0.187416
	PI(18:0-20:3) (a)	0.416017	0.414894	0.426412	0.370921	0.322321	0.417983	0.420718	0.421018	0.419027	0.414232	0.380584	0.364226	0.388783	0.424948	0.419369	0.419973	0.421461	0.417966	0.407299	0.420952	0.416638	0.410863	0.41142	0.413374	0.401886	0.376622	0.416148	0.406635	0.398124	0.393026	0.406349	0.314614	0.25383	0.38346	0.409369	0.224497	0.199584	0.14867	0.104092	0.0992473	0.107309	0.368976	0.103462	0.0892672	0.0636742	0.0723983	0.101624	0.000557947
	PI(18:0-20:3) (b)	0.381112	0.381136	0.414406	0.342265	0.286223	0.397282	0.381547	0.37474	0.375063	0.400812	0.336118	0.287417	0.38145	0.372568	0.337729	0.340571	0.355343	0.347047	0.31823	0.369609	0.330012	0.320468	0.325246	0.336963	0.351966	0.343548	0.34576	0.299908	0.338758	0.341016	0.370386	0.30483	0.251219	0.358955	0.316684	0.288017	0.270667	0.261202	0.183896	0.167044	0.207946	0.347464	0.238228	0.226357	0.207395	0.209494	0.229674	0.157055
	PI(18:0-20:4)	0.43072	0.432527	0.461004	0.427166	0.396835	0.437818	0.422919	0.421877	0.42425	0.451642	0.406381	0.362252	0.445643	0.413964	0.405566	0.408343	0.423439	0.417924	0.399246	0.429461	0.396309	0.413938	0.419133	0.42752	0.453743	0.454007	0.433483	0.389829	0.446123	0.449694	0.461941	0.427495	0.380208	0.459267	0.412695	0.388931	0.371505	0.338607	0.288855	0.273674	0.30209	0.429028	0.290973	0.278452	0.242759	0.266625	0.293509	0.197067
	PI(18:0-22:4)	0.487714	0.487945	0.519715	0.446264	0.377189	0.510692	0.488209	0.487083	0.487479	0.513734	0.443754	0.389734	0.492453	0.484518	0.441064	0.443967	0.459175	0.449425	0.417272	0.473693	0.433148	0.423533	0.4284	0.440083	0.453153	0.438683	0.44935	0.402302	0.432295	0.432924	0.457267	0.38013	0.315912	0.443936	0.414359	0.346136	0.322939	0.296741	0.217036	0.202205	0.233969	0.434954	0.268084	0.252734	0.226722	0.231838	0.259916	0.159691
	PI(18:0-22:5) (n3)	0.377655	0.38058	0.401863	0.387797	0.352171	0.406878	0.368559	0.368753	0.372211	0.398949	0.36841	0.326649	0.405694	0.358671	0.338542	0.341741	0.354816	0.356618	0.337231	0.369712	0.329168	0.325684	0.330656	0.338799	0.365159	0.365907	0.346888	0.303465	0.34918	0.353088	0.360717	0.344808	0.312739	0.361021	0.316564	0.324588	0.311599	0.272605	0.255716	0.250014	0.250078	0.344611	0.245589	0.234213	0.203748	0.222303	0.24557	0.161181
	PI(18:0-22:5) (n6)	0.316652	0.318568	0.340393	0.312429	0.269113	0.34761	0.311841	0.318647	0.320524	0.344262	0.305825	0.267554	0.340077	0.312456	0.27813	0.281323	0.294971	0.295717	0.274528	0.311303	0.269032	0.259214	0.264357	0.274766	0.297827	0.295204	0.28588	0.237787	0.281269	0.283337	0.303199	0.254701	0.211157	0.296632	0.260906	0.246272	0.229775	0.205669	0.15712	0.149362	0.164339	0.30457	0.186131	0.173714	0.156388	0.152926	0.170272	0.109493
	PI(18:0-22:6)	0.212022	0.217694	0.244362	0.268588	0.257529	0.257925	0.193513	0.213909	0.219553	0.255675	0.241541	0.201404	0.279116	0.198327	0.184624	0.188714	0.205956	0.211908	0.195099	0.224875	0.172772	0.17962	0.186649	0.196226	0.245286	0.264448	0.210057	0.150464	0.231658	0.239738	0.244628	0.27133	0.26031	0.260089	0.183717	0.29521	0.289997	0.268212	0.259454	0.250545	0.26147	0.260767	0.25132	0.243113	0.221565	0.229268	0.238686	0.202196
	PI(18:1-18:2)	0.0646202	0.0666736	0.0926331	0.0902235	0.110926	0.0551269	0.053762	0.0347617	0.0383157	0.0581398	0.0664512	0.0621604	0.069835	0.0242682	0.00916639	0.0125638	0.0204666	0.0432586	0.0530244	0.0341194	-0.00156024	0.0177259	0.022831	0.0270287	0.072286	0.0993549	0.0386465	-0.00223665	0.0587417	0.0642883	0.0873994	0.0853458	0.078224	0.0886834	0.0315232	0.0911639	0.0892209	0.105099	0.0619482	0.0479998	0.0877819	0.0765126	0.0872036	0.0841519	0.0830727	0.0748039	0.071788	0.0816512
	PI(20:0-20:4)	0.290367	0.292509	0.322989	0.294606	0.272775	0.308109	0.282649	0.305229	0.306829	0.322432	0.298498	0.274028	0.318745	0.299705	0.28635	0.288362	0.296033	0.297587	0.286402	0.304622	0.280122	0.284739	0.287769	0.291303	0.307445	0.304698	0.29833	0.271065	0.295171	0.296318	0.307416	0.270372	0.23432	0.301442	0.279325	0.212188	0.19882	0.171413	0.140289	0.131111	0.15026	0.266517	0.138257	0.129504	0.106215	0.12312	0.143966	0.0709663
	PI(34:0)	0.23985	0.243216	0.259098	0.264603	0.245139	0.269968	0.229651	0.214434	0.219149	0.254573	0.232987	0.194519	0.268896	0.200797	0.166224	0.170594	0.187735	0.19654	0.180423	0.209277	0.153744	0.139291	0.146389	0.157655	0.204457	0.22472	0.169846	0.110017	0.167958	0.175141	0.19103	0.201231	0.192451	0.193471	0.125281	0.239018	0.23431	0.228406	0.206197	0.204363	0.195866	0.19667	0.235032	0.227224	0.21497	0.213637	0.223988	0.184553
	PI(34:1)	0.456762	0.458608	0.487603	0.437351	0.376237	0.490843	0.452417	0.435627	0.438289	0.472031	0.417811	0.36483	0.465103	0.426715	0.372872	0.37735	0.394723	0.398595	0.371332	0.418031	0.360347	0.334552	0.341342	0.353953	0.387395	0.387867	0.367552	0.306043	0.348064	0.35156	0.381473	0.32603	0.27904	0.367637	0.317468	0.322187	0.303876	0.286503	0.218409	0.209444	0.221329	0.368919	0.265671	0.25096	0.229794	0.226856	0.249381	0.168059
	PI(36:2)	0.284114	0.286324	0.313891	0.295201	0.284408	0.289553	0.274416	0.262471	0.265841	0.293838	0.271489	0.242371	0.297478	0.252012	0.22711	0.230739	0.243977	0.254556	0.247935	0.257558	0.215757	0.219891	0.225754	0.233598	0.273739	0.288724	0.244915	0.195384	0.256954	0.261967	0.284252	0.262277	0.233648	0.28155	0.22474	0.250345	0.238654	0.231999	0.174733	0.161229	0.19117	0.268515	0.20563	0.196043	0.178885	0.179799	0.19208	0.147063
	PI(37:6)	-0.159541	-0.156308	-0.148869	-0.100038	-0.0538445	-0.156353	-0.172905	-0.187375	-0.181315	-0.153244	-0.125874	-0.132115	-0.11577	-0.203054	-0.208041	-0.205204	-0.196243	-0.179569	-0.171725	-0.182395	-0.216114	-0.194225	-0.189616	-0.184364	-0.13671	-0.0923964	-0.181651	-0.21341	-0.157396	-0.146409	-0.148275	-0.0491404	0.00136524	-0.125042	-0.206431	0.00401597	0.0228013	0.0523438	0.0870199	0.0874519	0.0837785	-0.151786	0.0978118	0.107012	0.117449	0.123424	0.109733	0.153886
	PI(38:5) (a)	0.412788	0.415527	0.446715	0.413169	0.37087	0.441506	0.404029	0.391907	0.394884	0.421667	0.386732	0.347545	0.420282	0.382455	0.344898	0.349244	0.361886	0.375666	0.360293	0.383928	0.332118	0.322678	0.329063	0.336144	0.376063	0.380489	0.352271	0.29619	0.337468	0.340215	0.366658	0.31131	0.263187	0.355051	0.311618	0.27714	0.259361	0.228959	0.182773	0.175717	0.185658	0.34005	0.192613	0.17912	0.151496	0.160056	0.183579	0.101062
	PI(38:6)	0.225903	0.231569	0.254553	0.281898	0.269712	0.273821	0.208015	0.217913	0.223523	0.254238	0.251181	0.220831	0.277881	0.202317	0.183936	0.188634	0.203088	0.220728	0.210939	0.226289	0.170156	0.170893	0.178131	0.185766	0.239131	0.259457	0.202584	0.141526	0.212494	0.2193	0.230192	0.240106	0.225609	0.237901	0.170975	0.254057	0.247144	0.219089	0.216495	0.212742	0.211166	0.2416	0.198557	0.189449	0.168689	0.17366	0.184292	0.145018
	PI(39:6)	0.0904826	0.0959211	0.112494	0.157764	0.170856	0.125468	0.0721559	0.0708174	0.0767885	0.102409	0.121167	0.105496	0.134768	0.0545163	0.0584748	0.0626079	0.0738927	0.0955807	0.096974	0.0929076	0.0457306	0.0633555	0.0695447	0.0755833	0.126448	0.153849	0.0872196	0.0374834	0.106595	0.114262	0.116665	0.158156	0.165857	0.130947	0.0639101	0.17871	0.180398	0.161349	0.184377	0.181774	0.179466	0.123714	0.157595	0.154322	0.141678	0.14896	0.152079	0.138401
	PIP1(38:4)	-0.0171611	-0.0172259	-0.0219678	-0.0131802	-0.00894313	-0.0183913	-0.0170442	-0.0110788	-0.0113543	-0.0174983	-0.0054709	0.00580688	-0.017818	-0.0102499	-0.0138877	-0.0138639	-0.0162007	-0.00810298	0.00184345	-0.0174102	-0.0148439	-0.00482763	-0.00521492	-0.00686165	-0.00732314	-0.00796857	-0.00681993	-0.00363567	-0.0080081	-0.00994905	-0.0104201	-0.0246794	-0.0296193	-0.0150663	0.00032858	-0.0393571	-0.041572	-0.0506405	-0.0400458	-0.0347427	-0.0474015	-0.0118727	-0.055827	-0.0562778	-0.0557506	-0.0540721	-0.0520188	-0.0577735
	LPI(18:0) [sn1]	0.194818	0.195607	0.210541	0.18677	0.161845	0.206633	0.19252	0.200787	0.201473	0.221762	0.179803	0.146106	0.212815	0.198024	0.18744	0.18874	0.200226	0.187983	0.168657	0.203865	0.183756	0.172426	0.1753	0.181818	0.193399	0.192592	0.185173	0.159905	0.188399	0.190912	0.197065	0.187577	0.168564	0.197672	0.169873	0.186541	0.178672	0.176189	0.138982	0.134259	0.140187	0.193881	0.16673	0.160738	0.15072	0.151312	0.160426	0.126433
	LPI(18:0) [sn2]	0.0844822	0.0843221	0.0879766	0.0759714	0.06509	0.082739	0.0846803	0.0856287	0.0863941	0.100349	0.0775563	0.0589543	0.0957554	0.0829727	0.0748237	0.0753993	0.0828619	0.0753586	0.0666419	0.0823824	0.0725555	0.0717266	0.0734162	0.0783017	0.0858802	0.0884488	0.0776083	0.0632742	0.0836293	0.0858864	0.0895892	0.091574	0.0850859	0.089598	0.0679374	0.0944809	0.0915127	0.093847	0.073225	0.0718389	0.0719422	0.0824907	0.0923742	0.0897372	0.0868916	0.0854952	0.0895567	0.0749076
	LPI(18:1) [sn1]	0.205497	0.205533	0.231985	0.1793	0.141846	0.214424	0.204829	0.175458	0.177412	0.20805	0.164344	0.124345	0.204572	0.169169	0.120744	0.123457	0.136448	0.13468	0.113005	0.153378	0.114114	0.0941824	0.0983393	0.108682	0.128345	0.132641	0.115444	0.0776345	0.115495	0.120062	0.14752	0.121074	0.100068	0.13813	0.0875886	0.153215	0.146881	0.164081	0.104906	0.0961345	0.117745	0.143268	0.15226	0.145855	0.145477	0.132055	0.136398	0.119637
	LPI(18:1) [sn2]	0.186629	0.18637	0.20496	0.164544	0.138457	0.189915	0.186857	0.17313	0.174477	0.195894	0.161859	0.131267	0.191063	0.16833	0.126381	0.128467	0.13831	0.137009	0.121779	0.149207	0.120914	0.109822	0.113021	0.121194	0.13602	0.139787	0.124711	0.0963924	0.126548	0.130183	0.14949	0.131308	0.113775	0.142945	0.103092	0.147144	0.141538	0.152433	0.106252	0.0982082	0.116208	0.140982	0.142041	0.136335	0.133671	0.124702	0.130267	0.108658
	LPI(18:2) [sn1]	0.19299	0.192715	0.221049	0.164299	0.131142	0.19752	0.193028	0.190493	0.190742	0.215601	0.161134	0.122128	0.200288	0.18902	0.150763	0.151963	0.164438	0.149676	0.126718	0.170345	0.147878	0.125615	0.12837	0.135997	0.146977	0.145972	0.141026	0.114348	0.148436	0.15143	0.173165	0.143886	0.119815	0.164229	0.128381	0.161685	0.152974	0.165537	0.103904	0.0967315	0.113734	0.168785	0.137472	0.130348	0.124271	0.117144	0.124256	0.0978821
	LPI(18:2) [sn2]	0.181882	0.181812	0.2039	0.161081	0.133772	0.184686	0.181104	0.174556	0.175106	0.193404	0.154988	0.125722	0.183477	0.172496	0.147684	0.14887	0.158013	0.149155	0.130661	0.164812	0.14471	0.124104	0.126616	0.131344	0.143547	0.142096	0.137696	0.114318	0.139211	0.14136	0.157946	0.131046	0.107527	0.152275	0.124412	0.135321	0.126705	0.129957	0.0810769	0.0747944	0.0902257	0.153689	0.105027	0.0983734	0.0904158	0.0875976	0.0950845	0.0678957
	LPI(20:4) [sn1]	0.240407	0.239266	0.258251	0.201397	0.161098	0.241702	0.243894	0.244238	0.242886	0.258958	0.198037	0.159937	0.236749	0.247269	0.226107	0.226156	0.234756	0.213115	0.188497	0.233585	0.226408	0.20673	0.207909	0.213067	0.208851	0.195936	0.214545	0.201247	0.219701	0.219795	0.235363	0.187964	0.151698	0.223419	0.210054	0.184441	0.171702	0.165555	0.115319	0.111503	0.116545	0.226349	0.128798	0.120357	0.105117	0.109223	0.123439	0.0737573
	LPI(20:4) [sn2]	0.220863	0.220902	0.238475	0.20162	0.171602	0.227929	0.220312	0.223243	0.223402	0.24191	0.196709	0.164097	0.229422	0.221895	0.208779	0.209744	0.219354	0.206289	0.186778	0.22172	0.206073	0.198605	0.20076	0.206535	0.212112	0.20665	0.208799	0.18876	0.212886	0.214122	0.224309	0.193109	0.162285	0.219261	0.198339	0.181221	0.170061	0.163071	0.11781	0.110235	0.126345	0.214689	0.137009	0.129657	0.115614	0.120691	0.133974	0.0875457
	PS(36:1)	0.0841386	0.0846961	0.0822213	0.0825646	0.0665873	0.0994404	0.0841581	0.108031	0.107269	0.110464	0.0880195	0.0755804	0.0998547	0.10969	0.10946	0.108975	0.11132	0.100355	0.0921692	0.105798	0.110439	0.109095	0.108376	0.110029	0.0978629	0.0876314	0.106306	0.110877	0.107431	0.105735	0.0937612	0.0951217	0.0901317	0.0951874	0.1115	0.0550532	0.0488444	0.0288171	0.0316237	0.0375899	0.0150264	0.093834	0.0183265	0.0150286	0.0131755	0.0100207	0.0178659	-0.0107467
	PS(36:2)	-0.0125512	-0.0117997	-0.022086	-0.00137506	-0.00166105	-0.00145172	-0.0132516	-0.00275363	-0.00294543	-0.00628983	-0.00318242	0.000564205	-0.00737419	-0.00217543	0.00417072	0.00410729	0.00421454	0.00384692	0.00549037	0.00166345	0.00393956	0.0101838	0.00960607	0.0101425	0.00302011	-0.00119866	0.00846661	0.0124168	0.0113992	0.00999571	-0.00184731	0.00946332	0.0149627	0.00253748	0.0182275	-0.0154964	-0.0176691	-0.0292866	-0.0198065	-0.0146451	-0.0309475	0.00989222	-0.0263049	-0.0272894	-0.0223795	-0.0322149	-0.032394	-0.0325383
	PS(38:3)	0.0380699	0.038118	0.0272416	0.0382061	0.0339669	0.0419769	0.0393249	0.0444192	0.0441328	0.0442356	0.0360118	0.0330391	0.0383998	0.045009	0.0506766	0.0504516	0.0513822	0.0472419	0.0461319	0.0466488	0.0506628	0.0547254	0.0541914	0.0548301	0.0479328	0.0444233	0.0504125	0.0558186	0.0475398	0.0462965	0.0324708	0.0448236	0.0492647	0.0360715	0.0516661	0.0104783	0.00773919	-0.0034211	0.00368228	0.0103229	-0.0129253	0.0317442	0.00293074	0.00230697	0.00533747	0.00151465	0.00537895	-0.00881704
	PS(38:4)	0.025041	0.0251689	0.0133113	0.0283307	0.0282623	0.0265044	0.0256419	0.024035	0.0241772	0.0244177	0.0218715	0.0210869	0.0221329	0.0235587	0.0302495	0.0302509	0.0307104	0.0306168	0.0325818	0.0268852	0.0294002	0.038381	0.0379504	0.0389713	0.0336068	0.0327327	0.033772	0.0388123	0.0365363	0.036074	0.0231611	0.0424057	0.0513459	0.0264737	0.0366143	0.0120017	0.0111014	-0.00254834	0.0157972	0.0241383	-0.00544621	0.0196651	0.003246	0.00322707	0.00499805	0.00381554	0.0078075	-0.0073859
	PS(38:5)	-0.0946125	-0.0944338	-0.106878	-0.082306	-0.0689916	-0.0975129	-0.0949313	-0.106539	-0.105893	-0.112022	-0.089168	-0.0764553	-0.102112	-0.10772	-0.0989909	-0.0988354	-0.102719	-0.0907456	-0.0797296	-0.101106	-0.0998012	-0.0923188	-0.0929014	-0.0938695	-0.0946263	-0.0911145	-0.0957321	-0.0903141	-0.0890312	-0.0886339	-0.0960402	-0.0706666	-0.0528261	-0.0909522	-0.0877765	-0.0686657	-0.0635916	-0.0736494	-0.032909	-0.0234156	-0.0533516	-0.0892466	-0.0641298	-0.0613155	-0.0558472	-0.0577956	-0.0622459	-0.0468815
	PS(40:5)	0.0537219	0.0550214	0.0509851	0.0612263	0.0445026	0.0776524	0.0521331	0.0694397	0.0694968	0.0713413	0.0600233	0.0495955	0.0692148	0.06925	0.0726931	0.0728825	0.0754994	0.0690678	0.0588633	0.0763211	0.0724082	0.0730093	0.0730165	0.0749229	0.0679062	0.0577235	0.0757941	0.0726078	0.077881	0.0771423	0.0677083	0.0716541	0.067725	0.0729389	0.0793056	0.0524568	0.0485234	0.0276653	0.039611	0.0431252	0.0276231	0.0795649	0.0227872	0.0194395	0.0168034	0.0123168	0.0163009	0.000934176
	PS(40:6)	0.0775451	0.0818296	0.0907948	0.120456	0.106576	0.123761	0.0660463	0.0992172	0.101463	0.111366	0.109291	0.092269	0.123936	0.0931492	0.100833	0.102911	0.111637	0.110886	0.096025	0.12233	0.0954647	0.107229	0.110395	0.116084	0.130236	0.126184	0.127491	0.0950628	0.152907	0.155985	0.150291	0.164737	0.153806	0.16765	0.13451	0.172234	0.166812	0.137967	0.144801	0.135713	0.152329	0.188498	0.11728	0.110756	0.0987798	0.0948122	0.0959299	0.0889002
	PG(34:1)	0.578853	0.583171	0.61608	0.579045	0.499526	0.645949	0.569099	0.621683	0.621236	0.622842	0.580746	0.545163	0.604154	0.621129	0.610333	0.613462	0.622993	0.620642	0.58784	0.641778	0.601947	0.609966	0.614177	0.617903	0.624038	0.583214	0.642928	0.593513	0.613947	0.60912	0.62029	0.504819	0.404471	0.618648	0.623679	0.416503	0.380614	0.310962	0.224437	0.189001	0.283029	0.630234	0.236953	0.213771	0.168538	0.176033	0.207699	0.0971811
	PG(36:1)	0.668676	0.670902	0.695472	0.6389	0.547477	0.719498	0.665678	0.722056	0.720081	0.712897	0.663569	0.630754	0.682142	0.725028	0.723703	0.725537	0.73194	0.721221	0.686931	0.740952	0.718189	0.720475	0.722414	0.724824	0.707574	0.651706	0.739925	0.710953	0.70111	0.692752	0.694575	0.564875	0.457698	0.685371	0.721941	0.441285	0.401454	0.324769	0.232384	0.198683	0.287057	0.680623	0.248496	0.22469	0.177815	0.190461	0.229774	0.0926134
	PG(36:2)	0.597159	0.599377	0.614233	0.575836	0.493838	0.64962	0.594809	0.659749	0.656713	0.6334	0.607697	0.595874	0.604477	0.666009	0.675884	0.676843	0.675786	0.670817	0.645241	0.683082	0.673246	0.673887	0.673912	0.670921	0.644853	0.584305	0.686652	0.673399	0.6386	0.62749	0.624017	0.487679	0.381707	0.613214	0.676471	0.345904	0.306335	0.220363	0.146638	0.116848	0.197939	0.611586	0.144821	0.121905	0.0767973	0.0894879	0.127639	-0.0031596
	CE(14:0)	0.0269812	0.0287243	0.0320269	0.0485409	0.0557484	0.0309507	0.0203684	-0.0333977	-0.0272936	0.0144459	0.00673159	-0.0276192	0.0415948	-0.0502522	-0.0707979	-0.066864	-0.0509268	-0.0396755	-0.0461304	-0.033211	-0.0823029	-0.0827884	-0.0761872	-0.0636304	-0.0123093	0.0306922	-0.063784	-0.111703	-0.050682	-0.0376232	-0.0264458	0.0644077	0.113122	-0.0180549	-0.117954	0.13275	0.150039	0.173478	0.211814	0.225028	0.170921	-0.0520002	0.237794	0.243271	0.251839	0.252769	0.248648	0.252362
	CE(15:0)	-0.257591	-0.255823	-0.271764	-0.196295	-0.119918	-0.293735	-0.268685	-0.341332	-0.33336	-0.294628	-0.258446	-0.264677	-0.248712	-0.362964	-0.340869	-0.337308	-0.322454	-0.302796	-0.283873	-0.316163	-0.353178	-0.302985	-0.296225	-0.285603	-0.218418	-0.146429	-0.293352	-0.333771	-0.238655	-0.220509	-0.229621	-0.049199	0.0480998	-0.196569	-0.322721	0.0634607	0.0985393	0.153275	0.222302	0.232981	0.187395	-0.234625	0.241039	0.258093	0.282241	0.28399	0.258481	0.335532
	CE(16:0)	0.277142	0.278742	0.274989	0.317587	0.36324	0.225016	0.264408	0.207303	0.216019	0.27523	0.261445	0.217126	0.303437	0.181677	0.191879	0.196699	0.226091	0.2267	0.225911	0.224337	0.174249	0.236493	0.24646	0.265915	0.338728	0.399082	0.255586	0.188735	0.326107	0.344529	0.335396	0.46921	0.506228	0.364174	0.222447	0.532671	0.54182	0.56471	0.537023	0.521678	0.534322	0.312046	0.586938	0.586523	0.56884	0.59136	0.599284	0.55582
	CE(16:1)	0.326216	0.325387	0.34506	0.274669	0.20546	0.350516	0.331771	0.324707	0.324616	0.356207	0.27132	0.207187	0.333313	0.324074	0.273108	0.274916	0.291883	0.267341	0.224963	0.30332	0.269662	0.22657	0.230629	0.243541	0.252842	0.24532	0.248525	0.209024	0.231385	0.234952	0.257492	0.228997	0.202232	0.247918	0.204932	0.267582	0.258249	0.265381	0.207083	0.204191	0.198751	0.258377	0.268794	0.259726	0.250015	0.242428	0.255277	0.202413
	CE(16:2)	-0.284667	-0.284588	-0.28197	-0.261692	-0.215359	-0.313318	-0.289327	-0.368448	-0.361172	-0.302259	-0.315845	-0.35539	-0.26775	-0.387434	-0.408365	-0.405257	-0.384863	-0.384881	-0.390128	-0.37334	-0.416777	-0.423239	-0.416545	-0.400591	-0.33962	-0.269609	-0.408603	-0.452107	-0.353942	-0.333307	-0.32177	-0.148134	-0.0442371	-0.299758	-0.449584	0.0147933	0.0536212	0.136762	0.191736	0.211631	0.139195	-0.326907	0.232001	0.249759	0.28347	0.273415	0.243237	0.335529
	CE(17:0)	0.173972	0.17514	0.160137	0.219477	0.282863	0.112316	0.162213	0.0778567	0.0874444	0.134469	0.161163	0.142249	0.176367	0.049797	0.0729698	0.0784627	0.101024	0.125069	0.144739	0.104458	0.0523105	0.140657	0.149871	0.168253	0.239499	0.305822	0.153629	0.0948676	0.22109	0.239197	0.227507	0.376825	0.433429	0.255455	0.121229	0.425555	0.441548	0.460143	0.471567	0.462438	0.461773	0.192662	0.508741	0.513951	0.507223	0.529001	0.531771	0.506702
	CE(17:1)	0.0443795	0.0441709	0.0490377	0.0425715	0.0567439	0.0200414	0.0417533	-0.0252914	-0.0198011	0.031929	-0.00584775	-0.055726	0.045333	-0.0411493	-0.054952	-0.0510418	-0.0276869	-0.030386	-0.0427411	-0.0179491	-0.0669818	-0.0404141	-0.0327903	-0.0136167	0.037521	0.0857692	-0.0199559	-0.0756188	0.0219873	0.0386785	0.0490572	0.168874	0.226765	0.0672877	-0.0632284	0.272297	0.293161	0.34645	0.34693	0.346848	0.326051	0.0353321	0.416922	0.424909	0.439883	0.434156	0.422053	0.447782
	CE(18:0)	0.3877	0.387775	0.374454	0.409624	0.45543	0.313909	0.378898	0.286595	0.296131	0.348296	0.356635	0.325641	0.380835	0.25788	0.276816	0.282869	0.308845	0.330484	0.346794	0.30921	0.253604	0.3438	0.35373	0.375911	0.443614	0.503804	0.357012	0.293467	0.430676	0.448295	0.43895	0.56423	0.598179	0.458317	0.324768	0.577736	0.58337	0.584322	0.571344	0.560734	0.557215	0.380881	0.615013	0.613838	0.595082	0.6233	0.641806	0.561403
	CE(18:1)	0.351358	0.351307	0.358241	0.35029	0.359634	0.308478	0.345848	0.292361	0.298846	0.356273	0.312315	0.255928	0.365926	0.272582	0.265529	0.270149	0.299558	0.292726	0.278358	0.302398	0.249637	0.298387	0.307389	0.329761	0.382818	0.423494	0.320774	0.255377	0.377877	0.393581	0.395092	0.485805	0.498886	0.416622	0.287943	0.530414	0.531944	0.559304	0.492264	0.473114	0.500948	0.371568	0.585971	0.582203	0.569233	0.578227	0.588856	0.535959
	CE(18:2)	0.0813533	0.0804402	0.0777136	0.100033	0.166587	-0.00511358	0.074052	0.000563406	0.00830882	0.0641794	0.0528384	0.0190021	0.0868315	-0.0222554	-0.00481029	-0.00114938	0.0249369	0.023245	0.0302715	0.0169651	-0.0192802	0.0563136	0.0645923	0.0823089	0.147319	0.213481	0.0656454	0.0155017	0.143034	0.162627	0.154506	0.317986	0.385973	0.187667	0.0412525	0.396961	0.41935	0.485091	0.459114	0.442504	0.464537	0.119856	0.541488	0.551865	0.558058	0.569715	0.558649	0.577306
	CE(18:3)	-0.0854873	-0.0866141	-0.07219	-0.0917121	-0.0591538	-0.131252	-0.0880409	-0.166663	-0.161189	-0.103515	-0.144339	-0.193104	-0.0899605	-0.182396	-0.199864	-0.196884	-0.174642	-0.182554	-0.191941	-0.169944	-0.208955	-0.186612	-0.180003	-0.163835	-0.111602	-0.0542007	-0.17365	-0.217127	-0.126036	-0.107661	-0.0936319	0.0462598	0.124529	-0.076617	-0.216133	0.160226	0.190259	0.26964	0.280214	0.285147	0.253795	-0.130349	0.344343	0.35814	0.383292	0.377232	0.356447	0.412931
	CE(20:0)	0.366412	0.366784	0.353063	0.392715	0.43938	0.29874	0.357445	0.280664	0.289394	0.329299	0.354067	0.338699	0.361642	0.254199	0.273017	0.278904	0.299249	0.330462	0.354991	0.301147	0.250059	0.332034	0.341049	0.359591	0.422857	0.477584	0.343958	0.286542	0.407536	0.421818	0.414851	0.511351	0.533464	0.427975	0.319218	0.490861	0.49156	0.480671	0.470509	0.463762	0.455409	0.353161	0.506009	0.503309	0.485077	0.510128	0.530221	0.448025
	CE(20:1)	0.121246	0.122722	0.112291	0.173498	0.242962	0.0609449	0.108112	0.0540238	0.0632348	0.109777	0.1338	0.115245	0.149836	0.0273655	0.0488748	0.0538616	0.0764174	0.0952796	0.114252	0.0761954	0.0302109	0.10844	0.117278	0.134688	0.204882	0.270228	0.122779	0.0657037	0.207786	0.22556	0.21417	0.357604	0.406429	0.24628	0.112718	0.40978	0.422421	0.449593	0.43642	0.424915	0.434039	0.198449	0.486755	0.490095	0.484777	0.497578	0.495656	0.488017
	CE(20:2)	0.298113	0.298136	0.299951	0.309229	0.339812	0.241216	0.290652	0.235679	0.242634	0.297406	0.269377	0.223241	0.312215	0.214397	0.22053	0.22462	0.251424	0.247843	0.244175	0.247624	0.205155	0.261922	0.270247	0.289803	0.345141	0.393256	0.276914	0.220573	0.34017	0.356261	0.352161	0.462232	0.492262	0.371868	0.247722	0.495617	0.501928	0.525552	0.488704	0.477365	0.481637	0.311053	0.551189	0.55083	0.540104	0.554785	0.56403	0.515193
	CE(20:3)	0.322148	0.319885	0.319298	0.286887	0.280574	0.273565	0.325171	0.277261	0.280315	0.319815	0.265467	0.217545	0.308344	0.266363	0.267248	0.269616	0.291255	0.274995	0.261015	0.28264	0.25756	0.2945	0.299774	0.31706	0.339612	0.361373	0.30085	0.265608	0.344541	0.355418	0.356083	0.426474	0.447336	0.359245	0.275374	0.448074	0.452606	0.467532	0.441423	0.435321	0.42481	0.307043	0.481359	0.480336	0.472641	0.481875	0.492895	0.436954
	CE(20:4)	-0.558816	-0.560152	-0.572307	-0.514772	-0.405781	-0.637845	-0.563908	-0.662984	-0.655371	-0.599231	-0.582862	-0.595602	-0.55528	-0.682401	-0.679243	-0.677852	-0.661386	-0.659216	-0.638625	-0.667698	-0.684393	-0.659568	-0.654495	-0.642086	-0.577008	-0.483634	-0.662783	-0.68287	-0.570835	-0.548048	-0.546364	-0.32518	-0.188111	-0.517698	-0.67248	-0.12899	-0.077324	0.0301981	0.112144	0.136066	0.0568721	-0.551074	0.12355	0.15054	0.192488	0.191996	0.149584	0.287846
	CE(20:5)	-0.505611	-0.50368	-0.503576	-0.437365	-0.350493	-0.533817	-0.517972	-0.583989	-0.575724	-0.52349	-0.501062	-0.519103	-0.470052	-0.604451	-0.598472	-0.596494	-0.581723	-0.576221	-0.564936	-0.576922	-0.604088	-0.585595	-0.580692	-0.570403	-0.51008	-0.43188	-0.5814	-0.606775	-0.498713	-0.477477	-0.47877	-0.27163	-0.146941	-0.447085	-0.593153	-0.0976094	-0.0502358	0.0258539	0.129182	0.150294	0.0781708	-0.472524	0.101477	0.123937	0.15686	0.156298	0.117432	0.243967
	CE(22:0)	0.328675	0.329255	0.319944	0.357853	0.405948	0.26523	0.319024	0.258801	0.26655	0.302601	0.324412	0.311822	0.330539	0.235199	0.257165	0.262136	0.280914	0.305665	0.328299	0.279522	0.237288	0.312364	0.320378	0.335974	0.394992	0.446257	0.322551	0.271798	0.381624	0.394418	0.38712	0.473239	0.490619	0.401206	0.303521	0.447537	0.447247	0.441031	0.421365	0.412141	0.414712	0.329113	0.46067	0.458079	0.439503	0.464034	0.481958	0.408737
	CE(22:1)	0.0289075	0.0319035	0.0329259	0.091415	0.146198	0.00565955	0.013511	-0.00452261	0.00328354	0.0424877	0.0639554	0.0464825	0.0815514	-0.0262858	-0.00623922	-0.00272978	0.0142383	0.0248841	0.0342247	0.0165983	-0.0185461	0.0313366	0.0378825	0.0488947	0.104836	0.154852	0.0439208	0.000946683	0.109254	0.123548	0.110786	0.233104	0.275422	0.141474	0.0354092	0.278254	0.290481	0.309543	0.314326	0.306478	0.312517	0.105405	0.33455	0.337944	0.332383	0.344837	0.340361	0.346206
	CE(22:4)	0.0152242	0.0136865	0.00514068	0.0191661	0.0660413	-0.0512009	0.0133097	-0.0589796	-0.0529456	0.00112469	-0.0285772	-0.0678028	0.0123919	-0.0770888	-0.0826929	-0.0792806	-0.0540799	-0.0580831	-0.0561305	-0.0592719	-0.0954315	-0.0520175	-0.0440934	-0.0260317	0.0353243	0.0989981	-0.0401862	-0.0902134	0.0217239	0.0392485	0.0415602	0.181984	0.249789	0.062681	-0.0686525	0.289511	0.312173	0.382937	0.366927	0.366799	0.344441	0.0242521	0.446439	0.456425	0.470399	0.470266	0.456625	0.486139
	CE(22:5)	-0.325609	-0.325894	-0.336925	-0.280715	-0.191813	-0.394927	-0.333409	-0.422201	-0.41303	-0.348993	-0.341779	-0.369176	-0.304757	-0.446866	-0.448363	-0.444994	-0.422054	-0.415092	-0.400767	-0.422276	-0.460184	-0.428585	-0.420859	-0.403481	-0.327581	-0.236562	-0.421839	-0.464689	-0.332811	-0.309191	-0.30939	-0.0961723	0.0228447	-0.279697	-0.446195	0.0762137	0.119623	0.204481	0.271332	0.28967	0.216607	-0.320432	0.292445	0.312966	0.342298	0.34506	0.314804	0.406467
	CE(22:6)	-0.277633	-0.27537	-0.278688	-0.206686	-0.121992	-0.320888	-0.292823	-0.339248	-0.330707	-0.2794	-0.262066	-0.283769	-0.234689	-0.362377	-0.333654	-0.330855	-0.31101	-0.30814	-0.29769	-0.31365	-0.343873	-0.288387	-0.281774	-0.269743	-0.203613	-0.130451	-0.281391	-0.319609	-0.193363	-0.172718	-0.187793	0.0181937	0.123478	-0.147619	-0.292364	0.157583	0.195465	0.253464	0.325005	0.331328	0.292715	-0.18191	0.309937	0.326926	0.344664	0.351866	0.323254	0.408997
	CE(24:0)	0.327486	0.328505	0.324398	0.357484	0.396742	0.274783	0.316962	0.265339	0.27289	0.310552	0.325336	0.30735	0.337193	0.242532	0.258771	0.263667	0.283018	0.304232	0.319667	0.285164	0.239921	0.309133	0.317115	0.332728	0.389866	0.436398	0.322105	0.269606	0.374246	0.386618	0.378934	0.459758	0.471598	0.395741	0.299182	0.438065	0.436711	0.43569	0.403671	0.389779	0.408299	0.329822	0.45276	0.449667	0.432251	0.45382	0.470447	0.402354
	CE(24:1)	0.136549	0.13839	0.130139	0.185574	0.239412	0.0964968	0.124349	0.0810481	0.088741	0.129673	0.145125	0.125595	0.162712	0.0586886	0.0745569	0.0788155	0.0983951	0.111587	0.122342	0.100412	0.0592967	0.115478	0.123308	0.135968	0.200677	0.256063	0.130341	0.0784526	0.182392	0.196639	0.184272	0.300727	0.336326	0.214677	0.10688	0.34195	0.350204	0.378847	0.350608	0.339726	0.352608	0.177878	0.414447	0.416159	0.410271	0.420354	0.419709	0.410736
	CE(24:4)	0.137507	0.136967	0.126509	0.151887	0.19235	0.0816788	0.133221	0.0774705	0.0830944	0.124514	0.111917	0.08375	0.138213	0.0605031	0.0652074	0.0685121	0.0898224	0.0899303	0.0933746	0.0855026	0.0527518	0.0983372	0.105637	0.119974	0.176176	0.225856	0.112001	0.0634606	0.162005	0.175292	0.171754	0.269727	0.300542	0.194392	0.0915628	0.335638	0.343786	0.390607	0.337572	0.326259	0.338944	0.169675	0.424813	0.42674	0.425506	0.428312	0.425336	0.423191
	CE(24:5)	0.0152537	0.0162574	0.0111059	0.0527885	0.106051	-0.0301114	0.00576743	-0.034636	-0.0280303	0.00854641	0.0181342	-0.00175813	0.0359381	-0.0534908	-0.0297979	-0.0267918	-0.00879947	-0.00406654	0.00468964	-0.0126247	-0.0412714	0.0200362	0.0264082	0.0388708	0.0917844	0.142429	0.0294395	-0.0113036	0.0936751	0.108395	0.0960598	0.229211	0.282778	0.126511	0.0183755	0.29479	0.31191	0.349661	0.347363	0.338324	0.344059	0.0898875	0.386701	0.393067	0.395787	0.401399	0.391021	0.413011
	CE(24:6)	0.0279253	0.0286886	0.0449628	0.0339917	0.0410607	0.0161318	0.0225299	-0.00488164	-0.00031062	0.0441536	0.00774128	-0.0385193	0.054966	-0.017906	-0.0309227	-0.0285247	-0.0103922	-0.0202273	-0.0351034	-0.0064377	-0.0381866	-0.0306283	-0.0253896	-0.012201	0.0242288	0.0582739	-0.0179049	-0.0553551	0.0218539	0.0350036	0.0458903	0.133918	0.176886	0.0548017	-0.0474675	0.205375	0.222664	0.253272	0.273675	0.276466	0.249782	0.0135116	0.28352	0.289187	0.293512	0.299325	0.293668	0.301994
	COH	0.312771	0.313843	0.311563	0.337732	0.365966	0.266564	0.30304	0.24858	0.256183	0.307241	0.291634	0.250211	0.329209	0.226101	0.242719	0.247091	0.274327	0.271687	0.266213	0.273564	0.226951	0.282708	0.291687	0.309989	0.370636	0.415738	0.302676	0.239534	0.363323	0.378794	0.369067	0.473471	0.492261	0.397552	0.274018	0.522233	0.525091	0.542185	0.496756	0.479744	0.499368	0.35678	0.561065	0.557873	0.541068	0.555248	0.56372	0.519899
	DE(16:0)	0.0781141	0.0785595	0.0835505	0.0777978	0.0697414	0.0838527	0.076461	0.0781524	0.0789182	0.0927586	0.0681906	0.0473675	0.0887473	0.075842	0.0772789	0.0783077	0.0867096	0.0788096	0.0679703	0.0885675	0.0742367	0.0742805	0.076507	0.0828582	0.0926835	0.098084	0.0834658	0.0644488	0.098522	0.102435	0.106159	0.124076	0.125045	0.110419	0.0769423	0.141594	0.141776	0.14834	0.134047	0.129776	0.134455	0.105223	0.151443	0.150026	0.150515	0.146038	0.145867	0.140646
	DE(18:1)	0.280923	0.280213	0.292817	0.254134	0.2291	0.267221	0.281322	0.259666	0.262782	0.303213	0.247015	0.192451	0.297697	0.249187	0.236083	0.238535	0.259734	0.241385	0.216921	0.260182	0.227946	0.250641	0.255749	0.272241	0.291349	0.302899	0.264764	0.22544	0.299314	0.3089	0.315269	0.362737	0.367473	0.323216	0.240831	0.385371	0.385947	0.401117	0.359677	0.347278	0.359328	0.288656	0.418986	0.415694	0.409568	0.410605	0.418288	0.376924
	DE(18:2)	-0.293697	-0.296684	-0.300629	-0.295047	-0.226782	-0.37427	-0.292639	-0.38252	-0.377059	-0.327568	-0.338627	-0.3624	-0.306446	-0.397744	-0.394105	-0.392717	-0.375143	-0.381771	-0.373594	-0.382876	-0.399612	-0.363493	-0.35902	-0.345891	-0.300478	-0.23463	-0.365172	-0.38535	-0.296121	-0.277768	-0.275009	-0.10556	-0.00700466	-0.251065	-0.380654	0.0208423	0.0580965	0.156396	0.178069	0.185301	0.152625	-0.303427	0.248987	0.269529	0.30611	0.300318	0.268932	0.364946
	DE(20:4)	-0.414411	-0.416609	-0.422261	-0.404232	-0.336967	-0.474576	-0.413957	-0.500465	-0.494656	-0.438852	-0.454935	-0.485556	-0.41211	-0.515644	-0.527178	-0.525805	-0.506901	-0.516021	-0.512211	-0.510876	-0.531465	-0.522225	-0.517514	-0.501843	-0.453865	-0.381463	-0.520799	-0.544016	-0.435935	-0.415596	-0.40558	-0.224947	-0.112607	-0.386855	-0.529703	-0.0420181	0.000681767	0.0944921	0.153263	0.173381	0.102029	-0.408052	0.171941	0.192726	0.230868	0.221596	0.186166	0.299323
	DE(20:5)	-0.111672	-0.109644	-0.097149	-0.0764215	-0.0479045	-0.121483	-0.122326	-0.151291	-0.144972	-0.096398	-0.113978	-0.15619	-0.0678455	-0.168237	-0.163749	-0.161588	-0.143174	-0.152461	-0.163512	-0.140124	-0.170269	-0.15039	-0.145416	-0.133199	-0.0938006	-0.0526109	-0.140445	-0.173584	-0.0724269	-0.0559731	-0.0553291	0.0819002	0.14988	-0.0336389	-0.155196	0.187574	0.21415	0.245701	0.303936	0.30815	0.27514	-0.0673812	0.273123	0.282145	0.290848	0.295086	0.278942	0.322965
	DE(22:6)	-0.140862	-0.139341	-0.137505	-0.099451	-0.0525191	-0.168148	-0.151142	-0.183893	-0.177576	-0.135406	-0.13667	-0.165242	-0.106255	-0.201409	-0.179457	-0.177224	-0.159939	-0.163417	-0.162447	-0.162636	-0.187482	-0.143353	-0.13814	-0.126735	-0.0815245	-0.0328935	-0.136252	-0.16824	-0.0611905	-0.044949	-0.0528917	0.0983133	0.171822	-0.0254225	-0.141974	0.199153	0.225577	0.25878	0.313261	0.316316	0.286708	-0.054662	0.290611	0.300891	0.310915	0.315651	0.297873	0.347409
	FA(14:0)	0.0138797	0.0123372	0.00421272	-0.00900219	-0.0266619	0.0167979	0.020911	0.0443728	0.0423504	0.0524683	0.0010317	-0.0320844	0.038107	0.0510298	0.0154662	0.0142639	0.0207603	-0.00458809	-0.0199724	0.0112946	0.0197046	-0.0218455	-0.0207002	-0.0182225	-0.00972202	-0.00407992	-0.0165315	-0.0259816	-0.0169334	-0.0163488	-0.00928068	-0.0175331	-0.0228345	-0.0104795	-0.0192961	0.036461	0.0326165	0.0295617	0.0303331	0.0521473	-0.0191422	0.024588	0.0418308	0.0379914	0.0293932	0.0323814	0.0382034	0.0175082
	FA(15:0)	-0.013498	-0.0143403	-0.0200278	-0.022326	-0.0244033	-0.0183025	-0.0103833	-0.00181554	-0.00216395	0.00470568	-0.0139294	-0.0282848	0.00212696	-0.000471097	-0.00988777	-0.0103262	-0.00651676	-0.0168201	-0.020181	-0.0122664	-0.00859704	-0.0286594	-0.0277475	-0.0268416	-0.0173343	-0.00873956	-0.0275995	-0.0323161	-0.0217832	-0.0203642	-0.018006	-0.00983292	-0.0055547	-0.0176937	-0.0285106	0.0110086	0.0108384	0.00927881	0.014816	0.0266682	-0.0123031	-0.00860091	0.0229026	0.0217732	0.0182879	0.0190563	0.0203716	0.0151839
	FA(16:0)	0.0750534	0.072018	0.06839	0.02067	-0.0223866	0.082914	0.0883979	0.140731	0.135414	0.141021	0.0511874	0.00382479	0.103575	0.156425	0.113286	0.110259	0.116842	0.069719	0.0413564	0.0971521	0.123346	0.0682596	0.0678281	0.0695606	0.0589356	0.0465299	0.0704474	0.0709322	0.0684727	0.0653847	0.0754082	0.0253249	-0.00394839	0.0663688	0.0818504	0.0731284	0.0607394	0.0471867	0.0273199	0.0504098	-0.0250161	0.116267	0.037988	0.0293633	0.0131834	0.0167033	0.0295223	-0.0148511
	FA(16:1)	0.0240215	0.0217429	0.0216551	-0.0179156	-0.0527463	0.0331727	0.0343184	0.0744919	0.0701611	0.0793411	-0.00125202	-0.0446985	0.0474334	0.0874613	0.0471821	0.0449021	0.0523457	0.012632	-0.0133017	0.0387279	0.0550444	0.00212486	0.00261132	0.00468496	0.00410065	-0.000928869	0.00925345	0.00182257	0.00604046	0.00413274	0.0170206	-0.0242731	-0.0482126	0.0118503	0.0170931	0.0381665	0.0282798	0.0323129	-0.00271052	0.0145932	-0.0414738	0.0695099	0.0269289	0.020103	0.0102453	0.00618553	0.0116774	-0.00690951
	FA(16:2)	-0.00166732	-0.0018343	0.00115697	-0.0027232	-0.000588802	-0.00497026	-0.00176558	0.00207479	0.00262412	0.00228111	0.00853955	0.0106963	0.00563715	0.000884159	-0.00577694	-0.00562143	-0.0065137	-0.00270337	0.000516905	-0.00616777	-0.00639748	-0.00593261	-0.00590543	-0.00580469	-0.00421113	-0.00252492	-0.00577336	-0.0056891	0.00199359	0.00256844	0.0078597	0.00374095	0.00263761	0.00572965	-0.00151274	0.00113327	0.00209196	-0.000934388	0.00640811	0.00634941	0.00750869	0.0029994	-0.00532332	-0.00534709	-0.00410344	-0.00485867	-0.00516973	-0.00249741
	FA(17:0)	-0.00127736	-0.00248885	-0.0032105	-0.0220134	-0.0383886	0.00178821	0.00387426	0.0181533	0.0165763	0.0236618	-0.0142283	-0.0388129	0.0132107	0.0232366	0.00675891	0.00556724	0.00950996	-0.011214	-0.0237801	0.00202983	0.0108545	-0.0195371	-0.0192786	-0.0177633	-0.0170777	-0.0165086	-0.0180099	-0.0201284	-0.0158686	-0.0154607	-0.0109333	-0.0164922	-0.019434	-0.0114527	-0.0171979	0.0161748	0.0145714	0.0133168	0.0162541	0.0299354	-0.0151049	0.00658332	0.0263421	0.0243136	0.0190284	0.0202817	0.0233428	0.0116326
	FA(17:1)	0.0358997	0.0341972	0.0326825	0.00464528	-0.0218082	0.0400956	0.0431928	0.0704174	0.0680353	0.0725295	0.0247311	-0.0037373	0.0549878	0.0777738	0.0507796	0.0493903	0.0538131	0.0298686	0.0146148	0.0442071	0.0553508	0.0192263	0.0195277	0.0212339	0.0196707	0.0161152	0.0220585	0.0187788	0.0220745	0.0211966	0.0276605	0.00409831	-0.0105179	0.0241361	0.0263982	0.0366551	0.0303682	0.025426	0.0122969	0.024353	-0.0154174	0.0546652	0.0258079	0.0212813	0.0143297	0.0126664	0.0180989	-0.000315322
	FA(18:0)	-0.0038377	-0.00445346	-0.00292648	-0.0140948	-0.0203351	-0.00342147	-0.00160477	0.000295669	0.000751702	0.0098348	-0.0057887	-0.0213528	0.0113482	-0.000428115	-0.015604	-0.0156926	-0.0118514	-0.0208677	-0.0284118	-0.0123159	-0.0147314	-0.0358942	-0.0352488	-0.033197	-0.0283872	-0.0234954	-0.0338617	-0.0383301	-0.0297955	-0.028002	-0.024185	-0.0175195	-0.0127925	-0.0231982	-0.0387947	0.00921154	0.0110568	0.01335	0.0213546	0.0306465	0.000894785	-0.0200357	0.0316634	0.0313925	0.0294717	0.0312903	0.0325935	0.02644
	FA(18:1)	-0.00571352	-0.00916152	-0.0163173	-0.0577411	-0.0890978	-0.00716295	0.00822446	0.0622143	0.0561593	0.0579668	-0.028853	-0.0684683	0.0175364	0.0800324	0.0467318	0.0431312	0.0482598	0.00130249	-0.0204642	0.0237158	0.0578156	0.0104215	0.00954487	0.00954019	-0.000784658	-0.0104226	0.0104129	0.0153968	0.0157946	0.0120648	0.021429	-0.0274852	-0.053978	0.0143274	0.0352466	0.0285877	0.017293	0.0125534	-0.0131635	0.00997853	-0.0626306	0.0740285	0.00258243	-0.00453825	-0.0162132	-0.017308	-0.0101154	-0.0337997
	FA(18:2)	-0.0632974	-0.0658869	-0.0707299	-0.0942394	-0.10193	-0.0735323	-0.0541271	-0.00231614	-0.00723395	-0.00538609	-0.0735766	-0.103564	-0.03639	0.012437	-0.00731362	-0.0109731	-0.00718856	-0.0489663	-0.061451	-0.0344659	0.00330822	-0.027218	-0.0281068	-0.0302072	-0.0336634	-0.0338432	-0.0307806	-0.0225819	-0.0154784	-0.0175758	-0.01306	-0.0360358	-0.048143	-0.0149073	-0.00294236	0.0124698	0.00637465	0.0036314	-0.00498067	0.0161865	-0.0510965	0.0265963	-0.00958815	-0.013796	-0.0247731	-0.0205575	-0.0168153	-0.0295523
	FA(18:3)	-0.0413357	-0.0431802	-0.0442479	-0.0651391	-0.0728412	-0.0463876	-0.034731	0.0126049	0.00870114	0.0126759	-0.0475675	-0.0763591	-0.0125991	0.0244416	-0.00131363	-0.0043544	-0.000677534	-0.0368991	-0.0488684	-0.0230032	0.0077031	-0.0167464	-0.0172577	-0.0197566	-0.0192769	-0.0184231	-0.0187719	-0.0137324	-0.0105954	-0.0121649	-0.00826259	-0.0285156	-0.0407923	-0.00914189	-0.000911906	0.00645239	0.000499055	-0.00433869	-0.00936385	0.0105248	-0.052426	0.019373	-0.0176884	-0.0218245	-0.0321846	-0.026587	-0.0217988	-0.0375999
	FA(20:2)	-0.0408856	-0.0429061	-0.0438435	-0.0698211	-0.086378	-0.0414473	-0.0332248	0.00683443	0.00330858	0.00913447	-0.050399	-0.0815867	-0.0134741	0.017556	-0.00944622	-0.0116285	-0.00703455	-0.0377608	-0.0514973	-0.0228539	-0.00248934	-0.0437628	-0.0437413	-0.0432506	-0.0421262	-0.0406592	-0.0420196	-0.0426305	-0.0280871	-0.028573	-0.019159	-0.0401803	-0.0516994	-0.0228595	-0.0243817	0.0106784	0.00614574	0.00569692	-0.00214983	0.0157992	-0.0420473	0.013839	-0.00200124	-0.00617715	-0.0146535	-0.0141375	-0.0112607	-0.0205456
	FA(20:3)	0.0945373	0.0925482	0.097879	0.0482947	0.00379448	0.108637	0.104201	0.158552	0.153899	0.159172	0.0768708	0.0325958	0.124434	0.172081	0.135374	0.132899	0.138067	0.0983203	0.0719965	0.122441	0.143519	0.0941158	0.0938129	0.0950288	0.0845449	0.0700831	0.0968579	0.0961295	0.0964368	0.0937049	0.106206	0.0523929	0.0198826	0.0951586	0.10658	0.0784916	0.0667435	0.0468752	0.0354874	0.0540165	-0.00727902	0.127715	0.026092	0.0179331	0.00160882	0.00713883	0.0206689	-0.0253141
	FA(20:4)	0.0216457	0.0210865	0.0270282	0.00825295	-0.00770271	0.02955	0.0244056	0.0748969	0.0725421	0.084813	0.0218689	-0.0175745	0.0660517	0.0823397	0.0593972	0.0575292	0.0650699	0.0316789	0.0139969	0.0487718	0.0649898	0.0384532	0.0392802	0.0414444	0.0451981	0.046248	0.0413571	0.03509	0.0647432	0.065839	0.0726829	0.0619334	0.0504263	0.0710533	0.0562328	0.10079	0.096446	0.0797221	0.0923525	0.108509	0.04983	0.0892183	0.0594524	0.0548063	0.0380357	0.0506913	0.0595495	0.028048
	FA(20:5)	-0.0704815	-0.0673986	-0.0541102	-0.0305641	-0.0229785	-0.0427561	-0.0803517	-0.0374016	-0.0349635	-0.0160497	-0.0289827	-0.0557799	0.00180661	-0.0426439	-0.0440086	-0.043965	-0.0370516	-0.0495262	-0.0605538	-0.0378093	-0.0434905	-0.0621198	-0.0602168	-0.0587077	-0.0389999	-0.0249163	-0.0557451	-0.0697572	-0.0235219	-0.0176097	-0.021009	0.0261401	0.0434815	-0.00741663	-0.0533229	0.0657576	0.0726351	0.055273	0.113058	0.124815	0.0785693	-0.0106401	0.0499087	0.0503123	0.0374438	0.0542007	0.0542602	0.0519672
	FA(22:4)	0.0838619	0.0813288	0.081663	0.0348279	-0.00713993	0.0920627	0.0950459	0.146071	0.141125	0.144907	0.0628563	0.0204079	0.109087	0.160457	0.121286	0.118475	0.123381	0.0822611	0.0575817	0.105425	0.130112	0.0821961	0.081686	0.0826798	0.071072	0.0572236	0.0833396	0.085077	0.0844209	0.081374	0.0926789	0.0403629	0.00992374	0.0810268	0.0961725	0.0756566	0.0637968	0.0447857	0.0328258	0.0534215	-0.0140656	0.120666	0.0228755	0.0145393	-0.00200253	0.00302583	0.0163059	-0.0286309
	FA(22:5)	-0.0292965	-0.0291875	-0.021742	-0.0371198	-0.0572299	-0.00792865	-0.0274445	0.0332257	0.0308956	0.0434424	-0.0194666	-0.0613097	0.0280757	0.0411564	0.0175558	0.0154826	0.0221695	-0.0129031	-0.0336892	0.00794744	0.0245081	-0.0163861	-0.015815	-0.0152208	-0.0109397	-0.0104754	-0.0125791	-0.0178848	0.00560741	0.00675354	0.0125533	0.0076974	0.00146641	0.0130917	-0.00132607	0.0531254	0.0505414	0.0343974	0.0571979	0.0784134	0.00680134	0.0359374	0.0211951	0.0169106	0.00244897	0.0112529	0.0170903	-0.00308779
	FA(22:6)	-0.103229	-0.100411	-0.0879694	-0.0687797	-0.0686776	-0.068867	-0.111152	-0.0546351	-0.0535576	-0.0341335	-0.0640018	-0.0978949	-0.0249028	-0.055731	-0.0612236	-0.0618717	-0.0545042	-0.0748487	-0.0900235	-0.0587574	-0.0583171	-0.0851503	-0.0833911	-0.082611	-0.0631571	-0.0504394	-0.0772514	-0.0912561	-0.0511756	-0.0464035	-0.0487224	-0.00930253	0.00567645	-0.0354628	-0.0738712	0.0347357	0.0400787	0.027018	0.0771376	0.0939906	0.035605	-0.0286701	0.0277003	0.0278251	0.0171319	0.0295163	0.0285662	0.0304985
	AC(12:0)	-0.124007	-0.125084	-0.124749	-0.131655	-0.124963	-0.128704	-0.120623	-0.114475	-0.11525	-0.0996673	-0.135819	-0.159347	-0.104722	-0.111263	-0.128339	-0.129079	-0.121111	-0.140143	-0.148799	-0.128085	-0.125807	-0.138085	-0.136507	-0.131265	-0.118082	-0.101572	-0.131785	-0.144	-0.104147	-0.100136	-0.0912956	-0.0696406	-0.0582412	-0.0841257	-0.119899	0.00762891	0.0119927	0.0357992	0.026036	0.0348807	0.00572638	-0.0524773	0.0504223	0.0518225	0.0545039	0.050819	0.0438678	0.0663598
	AC(13:0)	-0.234994	-0.231322	-0.217515	-0.173792	-0.139407	-0.213679	-0.248608	-0.219201	-0.215578	-0.195638	-0.184618	-0.195258	-0.167751	-0.227478	-0.20225	-0.201745	-0.194845	-0.198741	-0.200045	-0.193235	-0.203291	-0.180576	-0.178634	-0.175017	-0.153933	-0.131829	-0.174613	-0.188135	-0.122106	-0.113515	-0.124545	-0.0339367	0.0076807	-0.0966258	-0.1596	0.0231092	0.0400114	0.05123	0.10055	0.096979	0.10124	-0.101636	0.0618871	0.0689837	0.0722815	0.0781203	0.0623137	0.113034
	AC(14:0)	-0.0271697	-0.0286105	-0.0303412	-0.0458735	-0.0551793	-0.0276422	-0.0217116	-0.0157166	-0.016424	0.00371638	-0.0464218	-0.08316	-0.00341409	-0.0128828	-0.0444563	-0.0450162	-0.0338384	-0.0591658	-0.0767992	-0.0397238	-0.0422033	-0.0664449	-0.0641901	-0.0568707	-0.043454	-0.0310351	-0.0566542	-0.0752812	-0.0345284	-0.0304017	-0.0209302	-0.00639377	-0.00265063	-0.0149413	-0.053648	0.0741471	0.0753496	0.090396	0.0787186	0.090142	0.0491141	0.021293	0.106784	0.105307	0.102377	0.101223	0.100312	0.100968
	AC(14:1)	-0.146139	-0.148423	-0.152741	-0.168687	-0.166797	-0.155724	-0.138408	-0.115911	-0.118871	-0.108715	-0.161534	-0.186468	-0.127759	-0.10668	-0.125743	-0.127861	-0.121135	-0.151435	-0.161949	-0.13713	-0.119281	-0.143193	-0.142807	-0.139844	-0.135389	-0.125627	-0.140103	-0.143499	-0.110826	-0.109373	-0.0999169	-0.0988584	-0.0972087	-0.0958401	-0.112564	-0.0216956	-0.0213966	0.00348877	-0.0204221	-0.00770207	-0.0461269	-0.0466525	0.00827537	0.00794463	0.00995825	0.00229762	-0.00490228	0.0202648
	AC(14:2)	-0.208044	-0.209335	-0.209506	-0.209889	-0.186843	-0.222146	-0.205171	-0.181915	-0.183845	-0.176577	-0.207047	-0.218824	-0.18689	-0.175574	-0.179122	-0.181204	-0.17687	-0.199973	-0.201286	-0.193698	-0.173276	-0.177305	-0.177247	-0.176615	-0.1694	-0.154409	-0.177688	-0.17644	-0.139143	-0.136792	-0.131696	-0.11246	-0.100275	-0.123381	-0.144156	-0.0494121	-0.0449266	-0.0187554	-0.028538	-0.0204081	-0.0441196	-0.0906507	-0.0202736	-0.0176564	-0.0134862	-0.0174395	-0.0287182	0.0105674
	AC(15:0) (a)	-0.136687	-0.135717	-0.124947	-0.117826	-0.104106	-0.127699	-0.140875	-0.141678	-0.139421	-0.114346	-0.130813	-0.154631	-0.0996535	-0.146382	-0.149919	-0.149068	-0.13896	-0.147	-0.155152	-0.134694	-0.151444	-0.148161	-0.145411	-0.136911	-0.116622	-0.0945201	-0.13811	-0.15943	-0.0989876	-0.0907555	-0.0867926	-0.0267073	0.0020464	-0.0701189	-0.136811	0.0461533	0.0585546	0.0791415	0.0990632	0.0990205	0.0936171	-0.0649206	0.104873	0.109972	0.115251	0.116854	0.106578	0.13835
	AC(15:0) (b)	-0.0218907	-0.022129	-0.0280207	-0.019189	-0.0133701	-0.023357	-0.0210545	-0.0314822	-0.0301819	-0.012325	-0.0313029	-0.0540897	-0.00462465	-0.0343455	-0.0447005	-0.0441956	-0.035063	-0.0454999	-0.0530328	-0.0359223	-0.0460881	-0.0506844	-0.0481641	-0.0415605	-0.0233406	-0.00586788	-0.0433239	-0.0618903	-0.0215944	-0.0163394	-0.0153768	0.0210768	0.0359046	-0.00564302	-0.0479617	0.083962	0.0886676	0.0944164	0.107779	0.116977	0.0815933	0.0120598	0.117386	0.118264	0.116295	0.120838	0.11953	0.121217
	AC(16:0)	0.143728	0.142086	0.141507	0.114405	0.0926643	0.140039	0.149716	0.149764	0.149009	0.168414	0.111831	0.0716904	0.155101	0.152	0.124417	0.124355	0.136004	0.111433	0.0911675	0.130699	0.124839	0.107877	0.110243	0.118037	0.12708	0.13127	0.116418	0.0968511	0.128149	0.130834	0.136543	0.133379	0.120428	0.139259	0.11001	0.174417	0.16843	0.167748	0.142073	0.148276	0.118797	0.158465	0.173052	0.168228	0.155043	0.163488	0.173733	0.135211
	AC(16:1)	-0.0417503	-0.0442575	-0.047134	-0.0764159	-0.0936061	-0.0454669	-0.0323539	-0.00573159	-0.00908692	0.00324708	-0.0652525	-0.1017	-0.0215426	0.00435044	-0.028595	-0.0306883	-0.0227634	-0.0586358	-0.0787463	-0.0366816	-0.0217422	-0.0620698	-0.0615896	-0.0585418	-0.0571561	-0.0556576	-0.0563812	-0.0626355	-0.041104	-0.0411992	-0.0301404	-0.050157	-0.0626377	-0.0295841	-0.0376252	0.0175946	0.0127735	0.0297933	-0.00430296	0.00974437	-0.0343612	0.0232739	0.0304477	0.0271293	0.0226697	0.0178739	0.0168823	0.0204688
	AC(17:0) (a)	0.0387913	0.0379709	0.0397774	0.0290693	0.0298986	0.0292582	0.0404034	0.0137118	0.0154164	0.0397984	0.0118934	-0.0168871	0.0444348	0.00909608	-0.00739536	-0.00594055	0.00561675	-0.00098044	-0.0102279	0.00939889	-0.0116481	-0.0118195	-0.0080437	0.000786858	0.0264965	0.0469293	-7.83807e-05	-0.0286725	0.01673	0.0234076	0.0294969	0.0641423	0.0736636	0.0406197	-0.0170889	0.118728	0.122185	0.137909	0.126676	0.12829	0.115438	0.0441419	0.16606	0.16683	0.163228	0.170277	0.170825	0.164994
	AC(17:0) (b)	0.0454628	0.0450249	0.044688	0.0461028	0.0590781	0.0284725	0.0449496	0.0163824	0.0190034	0.0425976	0.0278599	0.0046296	0.0536595	0.00920079	-0.00152881	-9.02986e-05	0.0107809	0.00719466	0.00347021	0.0121174	-0.00635809	0.00843899	0.0121085	0.0203823	0.0481787	0.0727328	0.0168995	-0.00907242	0.0399154	0.0472033	0.0491482	0.0934436	0.107313	0.0614526	0.00171832	0.141544	0.14615	0.159964	0.155019	0.156109	0.142381	0.0550142	0.186938	0.18848	0.183139	0.195205	0.196788	0.187044
	AC(18:0)	0.0772746	0.076358	0.0791598	0.0714323	0.0831266	0.0523472	0.077362	0.0442426	0.0472227	0.076467	0.0559792	0.0288796	0.0862412	0.0357033	0.0223135	0.0242884	0.0378362	0.0351342	0.0314934	0.0397408	0.0157128	0.0346359	0.0390194	0.0499097	0.079931	0.107112	0.0448628	0.0141154	0.0732696	0.0815393	0.0861383	0.133182	0.145625	0.0991601	0.0297595	0.182365	0.186573	0.208251	0.184493	0.180163	0.180953	0.0849803	0.239378	0.240454	0.235851	0.245924	0.248414	0.234521
	AC(18:1)	0.0514831	0.0497948	0.0543838	0.0279307	0.0197374	0.0395738	0.0559741	0.0688411	0.0675988	0.0828672	0.0332766	0.00234736	0.0683304	0.0725121	0.0556224	0.0549593	0.0640051	0.0407766	0.0284267	0.0538133	0.0574301	0.053635	0.0551791	0.0597535	0.0671358	0.0717477	0.0591806	0.0469003	0.0819821	0.0838115	0.0895647	0.0835039	0.0694597	0.0955313	0.0721432	0.11104	0.105913	0.114967	0.0792615	0.081159	0.069249	0.110833	0.114194	0.111085	0.101558	0.106	0.10945	0.0955953
	AC(18:2)	-0.125121	-0.125388	-0.120529	-0.113611	-0.0842956	-0.141726	-0.126887	-0.10874	-0.108817	-0.103919	-0.108388	-0.109693	-0.101717	-0.107801	-0.105945	-0.107039	-0.105717	-0.114645	-0.109302	-0.116077	-0.1032	-0.0906619	-0.0906709	-0.0928292	-0.0837984	-0.0707543	-0.0937396	-0.0903271	-0.0661329	-0.0638364	-0.0675828	-0.0388883	-0.0266351	-0.0547095	-0.0728514	-0.0288771	-0.0242503	-0.0114912	-0.00943919	-0.00937024	-0.0100291	-0.0607044	-0.0113832	-0.00790034	-0.00823346	-0.00131214	-0.00816351	0.0158094
[truncated: 175 more rows]
[truncated: 970 more columns]

## Sheet: B. Association results in YFS
		XXL-VLDL-P	XXL-VLDL-L	XXL-VLDL-PL	XXL-VLDL-C	XXL-VLDL-CE	XXL-VLDL-FC	XXL-VLDL-TG	XL-VLDL-P	XL-VLDL-L	XL-VLDL-PL	XL-VLDL-C	XL-VLDL-CE	XL-VLDL-FC	XL-VLDL-TG	L-VLDL-P	L-VLDL-L	L-VLDL-PL	L-VLDL-C	L-VLDL-CE	L-VLDL-FC	L-VLDL-TG	M-VLDL-P	M-VLDL-L	M-VLDL-PL	M-VLDL-C	M-VLDL-CE	M-VLDL-FC	M-VLDL-TG	S-VLDL-P	S-VLDL-L	S-VLDL-PL	S-VLDL-C	S-VLDL-CE	S-VLDL-FC	S-VLDL-TG	XS-VLDL-P	XS-VLDL-L	XS-VLDL-PL	XS-VLDL-C	XS-VLDL-CE	XS-VLDL-FC	XS-VLDL-TG	IDL-P	IDL-L	IDL-PL	IDL-C	IDL-CE	IDL-FC
[truncated: 1,018 more rows]
[truncated: 970 more columns]

[truncated: 1 more sheets: C. Meta-analyses results]
